# Supplementary material for: Triple RNA-Seq characterizes aphid gene expression in response to infection with unequally virulent strains of the endosymbiont Hamiltonella defensa
Source: BMC Genomics. 2021 Jun 16;22:449. doi: 10.1186/s12864-021-07742-8 (PMC8207614; doi:10.1186/s12864-021-07742-8)
Supplement: Supplementary file 2 — Additional file 2: Supplementary Table 1. Number of reads per organism. Number of reads in each library (‘reads processed’) and number and fraction of reads mapped to each organism by Kallisto. Column ‘tmt’ indicates treatment, i.e. uninfected (H0) or H. defensa-infected aphid hosts (infecting strains H15, H402, H76 or H85). ‘Batch’ indicates which libraries were grouped during RNA extraction and library preparation. The library that was excluded from analysis is marked with **. Read counts marked with * are most likely a result of index hopping. Supplementary Table 2. Read assignment to taxa. Fraction of reads assigned to different taxa by Kraken. Fractions were averaged over all libraries of each treatment, except for treatment H15 for which the strongly contaminated library H15R1 was listed separately from the other three libraries (H15*). Aphid hosts were uninfected (H0) or infected (infecting strains H15, H402, H76 or H85) by H. defensa. As this table contains only taxa of specific interest, the read fractions are not expected to add up to 100%. Fractions below 0.01 were not extracted from the Kraken output, which is indicated by “< 0.01”. Supplementary Table 3. Completeness of assembly. BUSCO analysis of the aphid transcripts and prokaryote genes. BUSCO scores were calculated in relation to the reference databases Arthropoda, Insecta and Proteobacteria. Supplementary Table 4. Overview over the aphid’s differential expression. Aphids infected with H. defensa (H15, H76, H85 or H402) were compared to aphids not infected by H. defensa (H0). In a reduced model containing only libraries of treatment H15 and H85, differential gene expression of aphids in presence of these two closely related H. defensa strains was analysed. For each pairwise comparison, number of differentially expressed genes (DEG), median fold changes of upregulated and downregulated genes as well as maximum fold change of upregulated and downregulated genes are indicated. No GO-terms were found en [file 12864_2021_7742_MOESM2_ESM.xlsx]

## Sheet: Supplementary table 1
		Supplementary Table 1 – Number of reads per organism Number of reads in each library (‘reads processed’) and number and fraction of reads mapped to each organism by Kallisto. Column ‘tmt’ indicates treatment, i.e. uninfected (H0) or H. defensa-infected aphid hosts (infecting strains H15, H402, H76 or H85). ‘Batch’ indicates which libraries were grouped during RNA extraction and library preparatio…
Sample/Library	tmt	Library	Batch	Reads processed	Number reads mapped			Fraction reads mapped
					Hamiltonella defensa	Buchnera aphidicola	Aphis fabae	Hamiltonella defensa	Buchnera aphidicola	Aphis fabae
H0R1	H0	H0R1	A	34348692	*2355	3203120	21832963	0.0001	0.0933	0.6356
H0R2	H0	H0R2	A	34040040	*2568	3153843	22046894	0.0001	0.0927	0.6477
H0R3	H0	H0R3	B	34222139	*2511	3189260	22340889	0.0001	0.0932	0.6528
H0R4	H0	H0R4	B	35200355	*2492	3158555	23578885	0.0001	0.0897	0.6698
H15R1**	H15	H15R1**	A	45549412	51020	567124	4027516	0.0011	0.0125	0.0884
H15R2	H15	H15R2	A	34480419	238075	2892547	22388755	0.0069	0.0839	0.6493
H15R3	H15	H15R3	B	44865587	288936	2350524	20068264	0.0064	0.0524	0.4473
H15R4	H15	H15R4	B	37720691	175276	2956034	23086301	0.0046	0.0784	0.612
H402R1	H402	H402R1	A	32394543	438745	3053013	20631605	0.0135	0.0942	0.6369
H402R2	H402	H402R2	A	32275213	426496	2899940	20767985	0.0132	0.0899	0.6435
H402R3	H402	H402R3	B	32403389	534593	2581333	21390798	0.0165	0.0797	0.6601
H402R4	H402	H402R4	B	34966568	539990	2935467	23320347	0.0154	0.084	0.6669
H76R1	H76	H76R1	A	33847007	488334	2508009	22685478	0.0144	0.0741	0.6702
H76R2	H76	H76R2	A	34171583	512709	2927296	21797424	0.015	0.0857	0.6379
H76R3	H76	H76R3	B	33061665	395952	3363776	20997915	0.012	0.1017	0.6351
H76R4	H76	H76R4	B	32941095	426335	2897272	21234955	0.0129	0.088	0.6446
H85R1	H85	H85R1	A	33680986	4537843	2087672	17343683	0.1347	0.062	0.5149
H85R2	H85	H85R2	A	35151217	4703052	2223354	17819803	0.1338	0.0633	0.5069
H85R3	H85	H85R3	B	35403188	4395559	2588271	18526290	0.1242	0.0731	0.5233
H85R4	H85	H85R4	B	35002152	3983798	2587781	18499662	0.1138	0.0739	0.5285

## Sheet: Supplementary table 2
Supplementary Table 2 – Read assignment to taxa. Fraction of reads assigned to different taxa by Kraken. Fractions were averaged over all libraries of each treatment, except for treatment H15 for which the strongly contaminated library H15R1 was listed separately from the other three libraries (H15*). Aphid hosts were uninfected (H0) or infected (infecting strains H15, H402, H76 or H85) by H. def…
Kraken read classification	H0	H15*	H15R1	H76	H85	H402
Protostomia	53.32	45.54	8.05	52.32	41.79	52.92
Deuterostomia	0.14	1.98	14	0.15	0.13	0.1
Proteobacteria	6.94	8.09	12.16	8.01	21.59	8.16
Buchnera	6.38	4.64	1.07	5.82	4.46	5.9
Hamiltonella	<0.01	0.72	0.08	1.63	16.38	1.87
Escherichia	0.02	0.25	1.03	0.03	0.05	<0.01
Terrabacteria	0.12	2.78	17.18	0.12	0.14	0.07
Viruses	<0.01	0.11	<0.01	0.5	2.02	0.43
Bacteriophage APSE	<0.01	0.07	<0.01	0.38	1.64	0.35

## Sheet: Supplementary table 3
Supplementary Table 3 – Completeness of assembly. BUSCO analysis of the aphid transcripts and prokaryote genes. BUSCO scores were calculated in relation to the reference databases arthropoda, insecta and proteobacteria.
	Aphid		Buchnera aphidicola	Hamiltonella defensa consensus of H15 and H85
BUSCO database	arthropoda	insecta	proteobacteria
Total BUSCO groups searched	1066	1658	221
% Complete BUSCOs	96.5	93.1	74.2	92.3
% Complete and single-copy BUSCOs	53.2	50.4	74.2	92.3
% Complete and duplicated BUSCOs	43.3	42.7	0	0
% Fragmented BUSCOs	0.8	2.6	1.4	3.2
% Missing BUSCOs	2.7	4.3	24.4	4.5

## Sheet: Supplementary table 4
Supplementary Table 4 – Overview over the aphid’s differential expression. Aphids infected with H. defensa (H15, H76, H85 or H402) were compared to aphids not infected by H. defensa (H0). In a reduced model containing only libraries of treatment H15 and H85, differential gene expression of aphids in presence of these two closely related H. defensa strains was analysed. For each pairwise compariso…
Pairwise comparison	Number DEG	Median fold change of upregulated genes	Median fold change of down-regulated genes	Maximum fold change of upregulated genes	Maximum fold change of downregulated genes	GO terms enriched in DEG
H15 vs H0	42	0.88	-0.85	1.72	-3.36	none
				(uncharacterized protein)	(G patch domain-containing protein 11)
H76 vs H0	11	1.34	-0.91	4.18	-5.1	none
				(uncharacterized protein)	(uncharacterized protein)
H85 vs H0	19	0.9	-1.05	1.78	-4.34	none
				(uncharacterized protein)	(uncharacterized protein)
H402 vs H0	32	1.88	-1.85	1.28	-3.36	none
				(uncharacterized protein)	(uncharacterized protein)
H15 vs H85	6	1.56	-1.37	1.71	-3.79	none
				(ubiquitin-related modifier 1)	(uncharacterized protein)

## Sheet: Supplementary table 5
Supplementary Table 5 – Differential expression of aphid genes (full model). Results of differential expression analysis comparing gene expression of aphids infected with H. defensa (H15, H76, H85 or H402) to aphids not infected by H. defensa (H0). P-values adjusted for multiple testing (padj) <0.01 and absolute log2 fold changes(L2FC) >0.5 are indicated by coloured backgrounds. The two last colu…
Aphid gene names	Read count in replicates																			Log-2 Fold Changes between treatments H15 and H0	Adjusted p-value of fold change between treatments H15 and H0	Log-2 Fold Changes between treatments H402 and H0	Adjusted p-value of fold change between treatments H402 and H0	Log-2 Fold Changes between treatments H76 and H0	Adjusted p-value of fold change between treatments H76 and H0	Log-2 Fold Changes between treatments H85 and H0	Adjusted p-value of fold change between treatments H85 and H0
	H0R1	H0R2	H0R3	H0R4	H15R2	H15R3	H15R4	H402R1	H402R2	H402R3	H402R4	H76R1	H76R2	H76R3	H76R4	H85R1	H85R2	H85R3	H85R4
chemosensory protein 10	149.392	177.601	206.289	208.935	96.6342	132.779	103.404	98.2352	129.734	128.813	129.953	103.706	185.252	122.834	137.726	75.4465	114.54	85.051	76.6817	-0.758797	0.423372	-0.606779	1	-0.429278	1	-1.07427	0.00964728
gamma-glutamyltranspeptidase 1	8851.19	9138.32	9384.07	9480.02	5724.67	7953.09	5954.82	7702.82	7177.99	7275.11	9315.41	7443.31	7633.54	6770.89	7128.58	5556.14	6074.01	6015.96	5598.64	-0.506153	0.392288	-0.228725	1	-0.345031	1	-0.664258	0.00521542
dihydropteridine reductase	1467.47	1224.97	1730.24	1476.89	1068.18	1119.04	949.196	1316.41	1151.57	1355.1	1240.15	1067.96	1103.55	1201.42	1148.33	1031.39	941.07	900.449	893.374	-0.504349	0.365731	-0.2188	1	-0.382466	1	-0.644205	0.00742207
uncharacterized protein LOC111034914	166.641	112.225	160.795	149.286	111.397	102.985	105.3	83.1668	106.299	120.579	114.795	90.9561	102.143	99.2702	93.3202	78.6691	71.7885	83.6599	74.6662	-0.479667	1	-0.471984	1	-0.608517	1	-0.9307	0.00684645
hemocytin	4376.31	4104.27	4190.98	4157.38	4232.93	3913.63	4856.1	3822.81	3751.36	4019.58	3843.04	4972.16	5189.22	4590.46	5349.8	1602.02	2011.13	1802.61	1981.53	0.039504	1	-0.124849	1	0.25644	1	-1.1859	3.94904e-31
GDP-L-fucose synthase	647.893	621.692	647.964	668.57	668.173	617.896	739.128	738.8	730.537	716.591	714.495	670.242	738.092	750.431	659.663	443.538	392.761	411.218	382.094	0.0645495	1	0.165049	1	0.123675	1	-0.66752	3.92652e-05
glutamate--tRNA ligase	11297.6	11541.4	12509	15011.1	16846.9	19147.5	18931.7	15988.1	15163.9	15466.1	17229.6	18943	16665.1	16014.3	16912.6	21549.3	21053.7	20433.7	21088	0.530567	0.0744341	0.344576	1	0.448823	1	0.743637	2.29558e-07
uncharacterized protein LOC100169047	2991.55	3368.25	2812.73	3465.55	5621.21	4701.43	5002.66	3609.26	4213.6	3415.54	3812.44	4546.59	3336.73	4656.97	4490.2	5060.77	4316.86	6432.95	6588.85	0.681235	0.109666	0.253424	1	0.426838	1	0.818426	0.00420768
uncharacterized protein LOC100166506	61.7633	81.532	76.651	49.4806	159.837	92.6417	150.952	95.1749	150.235	136.432	91.0663	147.881	151.323	110.32	178.225	128.132	151.002	189.92	181.472	1.00707	0.13718	0.811882	1	1.12719	0.0862647	1.27742	0.00520593
aminoacylase-1A	3532.96	3812.52	3526.71	3702.15	4162.48	4467.35	3521.68	4578.99	4519.63	5164.15	7138.71	5114.48	4216.64	5765.26	4555.3	5757.58	6449.91	6632.83	6095.93	0.132566	1	0.544783	1	0.427698	1	0.773081	0.00537487
endonuclease G	454.149	406.2	459.827	472.237	426.156	452.859	448.427	377.624	403.584	457.737	435.287	232.207	252.585	304.905	260.639	438.928	442.645	419.088	407.94	-0.0350433	1	-0.0997691	1	-0.772006	7.17874e-07	-0.068514	1
THAP domain-containing protein 11	887.238	932.599	945.717	883.493	940.077	931.283	796.778	1103.59	1201.85	1178.72	1036.3	571.885	502.193	488.633	518.959	699.587	585.01	661.148	700.376	-0.0329001	1	0.308356	1	-0.810031	3.41082e-09	-0.462828	0.658234
uncharacterized protein LOC111039709	218.828	245.211	156.114	156.356	224.854	193.357	247.197	254.176	241.802	244.881	204.684	606.643	753.131	626.618	652.09	182.11	268.914	206.243	184.218	0.244222	1	0.298228	1	1.78061	8.04424e-28	0.120245	1
eukaryotic translation initiation factor 4 gamma 1	57.1265	55.7418	56.9682	59.1964	139.943	100.043	109.657	81.0825	81.82	54.1984	58.0623	133.453	160.301	194.398	164.663	115.064	68.0363	116.877	131.903	1.02602	0.0498841	0.258967	1	1.51023	5.75797e-07	0.915369	0.229425
uncharacterized protein LOC100571498	54.3172	54.7868	57.7744	45.5852	42.6243	40.016	60.0847	15.0362	13.1502	17.0761	13.8888	18.0242	31.8708	33.657	20.6199	45.2123	25.9209	61.3047	68.9235	-0.207043	NA	-1.85497	5.33631e-05	-1.03471	1	-0.103456	1
uncharacterized protein LOC111036545	1876.37	1942	1940.04	1840.18	2123.4	1832.03	2015.85	1166.67	1152.6	1218.74	1129.59	1681.44	1945.23	2039.01	1981.4	1931.48	1681.19	2086.47	2055.24	0.0600167	1	-0.703462	1.90088e-07	0.00779755	1	0.0278907	1
46 kDa FK506-binding nuclear protein	10855.3	11212.3	10623.5	11081.8	13278.1	10936.7	11560	6086.16	6501.19	5894.64	6530.86	12978.8	10120.3	12014	10929.3	11911.1	12455.5	12579.6	13175.3	0.127853	1	-0.807295	1.36996e-11	0.0729727	1	0.195914	1
uncharacterized protein LOC107171554	28.0375	44.6444	23.4193	34.0182	30.4875	19.5704	37.8357	82.0053	121.112	118.315	84.3057	29.9831	27.2276	26.5621	15.0203	25.438	38.5994	34.2333	60.7274	-0.111153	NA	1.66784	0.000462816	-0.379972	1	0.315419	1
uncharacterized protein LOC107162689	81.0579	78.6701	47.9025	39.5757	51.7248	48.9143	62.5359	138.253	226.38	200.629	158.197	50.8576	53.2829	25.3896	44.0639	48.3652	65.5442	48.3298	74.883	-0.104596	NA	1.58055	1.13381e-05	-0.497287	1	-0.0245685	1
P1 [Aphis glycines virus 3]	72717.1	74726.5	65460	67551.7	72700.4	61244.7	72848	103051	112255	109841	109194	89696.3	91753.1	89749	89951.7	44913.3	45883.6	49395	59119.6	-0.0260022	1	0.630807	0.000420923	0.364633	1	-0.493325	0.301092
serine/threonine-protein kinase pelle	948.62	908.076	955.875	951.402	941.835	937.594	1019.64	1353.04	1386.62	1468.26	1483.41	918.361	953.721	1006.77	949.099	1095.81	1130.1	1020.97	967.456	0.0357972	1	0.596559	1.1329e-06	0.0241836	1	0.162771	1
Transposable element P transposase Protein	1072.19	1298.2	911.096	999.548	1308.25	1141.78	1083.63	2691.44	3042.18	2756.28	2408.83	715.083	903.113	974.905	796.818	744.296	587.657	992.017	1026.65	0.135192	1	1.34787	9.48232e-11	-0.337687	1	-0.355517	1
uncharacterized protein LOC111039147	74.8868	75.9765	93.061	84.2431	106.448	91.4364	117.956	229.544	222.276	283.323	225.819	51.636	87.5437	65.9887	64.0514	72.5272	81.1439	86.173	105.296	0.344472	1	1.55025	2.23371e-14	-0.284031	1	0.0719545	1
39S ribosomal protein L21	1037.42	799.962	814.896	821.636	1232.37	981.932	1163.69	2462.76	2405.26	2288.6	2126.56	709.196	827.036	851.922	700.526	702.409	758.417	776.399	1020.18	0.380386	1	1.41819	2.44162e-21	-0.16871	1	-0.0900085	1
uncharacterized protein LOC111037788	1603.31	1632.83	1427.85	1731.51	2053.71	2092.34	2329.69	6031.12	6523.12	6590.07	5004.45	1754.55	1909.96	1826.18	1861.72	1906.12	2034.95	1745.31	2056.94	0.437996	0.915744	1.91601	1.98939e-80	0.201024	1	0.275535	1
uncharacterized protein LOC100163240	551.593	586.945	547.689	519.337	732.148	784.844	777.081	1725.37	2004.6	1874.44	1635.51	680.221	603.805	629.349	624.363	667.091	636.775	670.242	727.241	0.474655	0.280825	1.7147	1.0941e-84	0.202865	1	0.293494	1
uncharacterized protein LOC100163765	309.74	315.697	250.62	305.177	425.578	456.486	435.058	1018.95	1167.26	1071.65	977.006	281.628	323.995	397.497	339.519	372.11	314.098	344.573	358.155	0.567683	0.237116	1.84109	1.45381e-52	0.182839	1	0.232525	1
uncharacterized protein LOC111028121	1116.09	996.483	886.065	1067.08	1325.35	1589.48	1703.94	5407.86	5773.29	6416.24	5044.33	913.095	1131.12	1179.9	1172.05	1228.63	1371.86	1030.15	1392.39	0.588022	0.270259	2.47618	6.06303e-84	0.110058	1	0.304731	1
uncharacterized protein LOC111040068	1536.75	1580.29	1387.45	1730.33	2130.88	2547.53	2431.72	10064.1	10065.6	12167.6	9060.43	1299.26	2041.69	1580.15	1816.01	2062.75	2289.08	1658.73	1932.56	0.605541	0.37995	2.72979	7.59132e-82	0.111627	1	0.3487	1
uncharacterized protein LOC111033908	148.966	92.4792	97.1698	82.1318	152.53	154.496	174.723	670.845	565.858	824.388	418.051	68.7798	114.212	102.361	122.987	104.405	141.958	121.013	143.883	0.616715	1	2.56474	2.33042e-24	-0.0378193	1	0.28844	1
uncharacterized protein LOC100169299	386.123	457.245	328.049	399.341	571.763	592.094	667.29	1375.93	1456.49	1495.38	1428.62	456.14	517.453	362.378	465.912	488.578	512.572	431.619	475.836	0.655833	0.0372082	1.87743	1.10016e-55	0.196299	1	0.282085	1
uncharacterized protein LOC100570133	62.4665	52.8455	48.4075	61.4444	90.5129	100.438	100.174	195.492	236.374	209.481	177.396	89.1739	69.1295	79.8717	81.6937	89.6219	77.4261	74.0507	97.5194	0.787934	0.13718	1.86036	1.98062e-22	0.506516	1	0.589482	1
uncharacterized protein LOC100575956	158.131	157.933	134.963	194.749	248.887	278.414	346.354	1415.48	1670.85	1863.3	1200.65	148.635	248.677	169.36	190.823	238.853	266.567	195.845	300.557	0.846653	0.135343	3.25079	6.73092e-63	0.230113	1	0.63287	1
uncharacterized protein LOC107882178	21.4602	26.7376	30.8343	31.5342	52.1149	44.2972	60.8556	76.6221	91.2104	93.3631	94.2379	35.9049	42.3282	35.5843	24.0215	60.6908	43.0407	21.7627	46.8585	0.931542	NA	1.68276	4.25362e-06	0.29981	1	0.611838	1
uncharacterized protein LOC111034573	364.463	332.179	298.255	399.933	657.494	725.793	847.56	4861.98	5677.3	6491.1	4386.09	266.76	615.766	374.599	464.05	509.325	791.59	373.824	622.701	1.10248	0.13718	3.94042	7.12321e-44	0.301913	1	0.71615	1
uncharacterized protein LOC111028657	117.317	131.595	76.4244	137.186	210.733	246.237	276.935	1423.76	1730.05	1893.41	1451.85	106.238	209.871	132.438	174.252	171.406	253.016	130.388	157.636	1.10485	0.0304669	3.81667	1.88526e-62	0.429965	1	0.617843	1
uncharacterized protein LOC100575279	26.7184	24.7218	41.9642	50.4031	61.3219	96.2822	79.5245	496.334	478.332	729.914	549.339	24.7879	65.7521	35.9172	45.5939	70.4886	89.2651	33.6718	62.8531	1.12486	0.259761	3.98972	1.94513e-37	0.27375	1	0.871559	1
ubiquitin-related modifier 1	871.561	864.204	911.071	861.779	328.474	421.82	337.29	1187.79	1197.33	1178.44	1152.74	1313.14	1163.33	1266.05	1190.9	1110.65	1170.73	1149.29	1228.62	-1.28466	4.51358e-37	0.42691	1	0.492055	0.174116	0.409265	1
heat shock 70 kDa protein cognate 4	23951.3	21997.5	28575.1	24150.1	12289.8	11860.8	12115.8	17182.6	18024.3	22239.6	19594.7	13497.8	18087.9	12313.5	14313.3	17396	16129.3	12205	12589	-1.02204	1.04524e-05	-0.35656	1	-0.765549	0.0269732	-0.764702	0.0152114
nuclear pore complex protein Nup50	1784.43	1913.47	1692.88	1711.69	983.201	822.585	828.583	1794.21	1872.32	1693.48	1776.72	1844.23	1808.41	1887.7	1899.95	2550.24	2259.51	2817.16	2675.56	-1.01199	7.74375e-18	0.0071188	1	0.0676178	1	0.537909	0.0213162
stearoyl-CoA desaturase 5	389.745	331.487	368.736	292.998	165.658	136.252	199.343	367.663	295.467	304.926	313.504	257.013	278.55	172.992	204.608	284.412	328.769	215.903	246.494	-1.0018	0.000537314	-0.108299	1	-0.610459	1	-0.371973	1
ras-related protein Rab-21	382.137	400.955	403.348	373.291	239.8	165.483	168.84	444.815	336.013	361.136	382.627	309.863	353.972	155.258	204.655	356.669	390.935	249.508	306.314	-0.99252	0.00555142	-0.0358807	1	-0.653655	1	-0.282491	1
cathepsin B-1418	634.732	604.042	658.029	581.072	376.822	267.259	311.34	771.905	694.536	767.02	722.472	547.891	520.571	390.271	351.18	575.878	626.968	389.614	432.358	-0.927736	0.000217622	0.255872	1	-0.474429	1	-0.314331	1
adenine nucleotide translocase insect1	2210.2	1664.15	2486.38	2094.23	1168.01	1300.16	1064.61	1462.64	1352.43	2075.32	1676.97	1265.33	1555.4	1443.47	1621.22	1457.07	1408.71	1134.58	1086.99	-0.856168	0.00991617	-0.367053	1	-0.520728	1	-0.723872	0.118699
ribosomal RNA processing protein 36	5240.14	4572.65	6610.58	4908.4	3195.92	2900.74	2774.68	4605.37	3854.89	5391.67	4608	3449.23	3649.44	4026.78	3560.01	4452.7	3742.41	3047.7	2873.17	-0.850507	0.00759169	-0.208571	1	-0.538654	1	-0.596049	0.773728
trifunctional purine biosynthetic protein adenosine-3	2195.96	2057.22	2136.11	1722.39	1328.21	839.943	1244.32	2258.4	1923.43	2062.74	1850.44	1256.1	1656.7	1290.51	1209	1421.81	1681.01	1380.02	1476.16	-0.809349	0.00244263	-0.00161453	1	-0.585966	1	-0.444168	1
pyruvate carboxylase	7522.92	6868.81	7434.33	6877.68	4582.02	3407.41	4762.17	7139.75	6617.86	7410.2	7701.41	4912.95	6070.47	4677.89	4717.55	4673.67	6008.78	4613.38	4887.37	-0.743767	0.00434349	0.0103153	1	-0.497134	1	-0.510303	0.964538
myelin expression factor 2	2372.66	2336.97	2401.52	2195.01	1666.84	1056.8	1471.55	2336.31	2278.37	2019.08	2134.9	1503.72	1759.47	1600.67	1382.52	1860.46	2230.45	1771.65	1987.96	-0.716528	0.00343032	-0.0886217	1	-0.577525	0.435269	-0.247518	1
co-chaperone protein daf-41	6081.92	6001.34	6233.63	5538.87	4312.37	2793.19	3661.97	5807.62	5663.94	5262.3	5319.57	4200.07	4738.83	4017.68	3928.02	5116.9	4967.02	4581.87	4946.87	-0.716266	8.63963e-05	-0.115265	1	-0.501898	0.787759	-0.28363	1
60 kDa heat shock protein	7737.45	7312.81	8004.61	6997.03	4967.35	3797.14	4922.45	6882.6	6941.7	7639.85	7002.51	5467.97	5862.96	5403.51	5227.04	5606.61	5944.28	5497.25	5790.84	-0.714055	8.55735e-06	-0.0776011	1	-0.452985	1	-0.396086	1
collagen alpha-5(IV) chain	6580.31	5438.18	5570.35	5419.47	4172.75	2718.19	3627.21	5623.01	6256.47	5931.33	5834.27	3787.32	4512.4	3654.64	3958.84	4614.89	5541.34	4610.92	5235.17	-0.698226	0.0075991	0.0418523	1	-0.531824	1	-0.200154	1
cysteine-rich with EGF domain protein 2	923.949	868.526	979.697	860.202	600.938	625.164	523.802	870.637	772.26	870.896	879.049	709.704	729.991	614.222	615.186	719.366	679.33	595.147	614.728	-0.629183	0.00678889	-0.0973296	1	-0.446805	1	-0.480457	0.556024
protein BCCIP	2067.65	1886.73	2132.55	1924.27	1371.52	1251.01	1300.93	1821.28	1947.8	1897.42	1833.85	1445.63	1735.07	1587.39	1542.62	1641.75	1753.22	1460.33	1440.2	-0.605453	0.00097894	-0.0954778	1	-0.344788	1	-0.350348	1
uncharacterized protein PF11_0213	5927.03	6805.84	5360.8	6741.55	9552.45	9346.94	10696.5	7145.85	7889.92	6593.89	7410.72	8212.35	7265.04	8519.03	8182.63	7954.55	7131.7	9109.08	9128.64	0.657795	0.00811227	0.225948	1	0.372057	1	0.420963	1
tumor susceptibility gene 101 protein	2091.73	2411.83	1872.32	2042.61	4151.34	3357.49	3542.41	2301.92	2535.73	2040.85	2230.26	2849.49	2575.06	2989.5	2941.93	2909.47	2314.49	3745.17	3693.61	0.805328	0.00991617	0.113694	1	0.431028	1	0.587165	0.672138
negative elongation factor A	864.922	962.47	781.451	1004.44	1714.37	1526.04	1557.28	1066.45	1163.88	1054.86	1092.48	1317.18	1011.29	1327.01	1207.11	1361.81	1016.91	1645.11	1346.79	0.816459	0.00343751	0.277525	1	0.427128	1	0.568451	0.673164
mediator of RNA polymerase II transcription subunit 29	638.549	657.02	635.042	739.917	1243.27	1234.09	1084.59	740.012	853.255	635.658	864.666	1104.55	827.006	998.539	1020.63	978.072	929.412	1240.83	1238.6	0.819104	0.00218792	0.214016	1	0.56502	1	0.712497	0.0240812
alpha-protein kinase 1	6854.53	7139.23	5918.6	7184.5	12673.2	11818.6	11885.9	7128.61	9771.65	6992.29	7303.52	10370.5	8413.6	8087.02	8979.05	9768.48	8835.12	12200.2	12811.8	0.844089	0.00256631	0.202577	1	0.403646	1	0.688947	0.0829185
RNA-binding motif protein X-linked 2	399.68	423.374	339.308	397.183	812.747	598.203	736.63	469.986	469.058	411.724	444.372	634.605	502.145	605.747	541.761	555.425	464.175	708.868	760.828	0.875753	0.00718896	0.202817	1	0.550353	1	0.674135	0.324793
probable basic-leucine zipper transcription factor D	579.133	660.553	520.007	571.585	1268.44	1035.83	1061.7	635.488	827.357	599.129	659.651	892.747	696.231	782.398	843.434	786.107	664.706	1171.63	1162.09	0.941123	0.00991617	0.223404	1	0.462797	1	0.695567	0.485632
uncharacterized protein LOC111036967	2027.87	2099.86	1578.24	1916.53	4051.26	3552.65	3758.33	1830.93	2615.43	1838.3	1966.4	2984.03	2426.05	2535.5	2790.36	2481.69	1938.8	3227.41	3901.23	0.987542	0.00706037	0.114179	1	0.493544	1	0.596312	1
SSXT-domain containing protein	379.584	346.279	281.502	329.299	800.606	645.224	702.461	465.055	405.349	296.349	395.807	545.301	405.277	391.849	529.697	509.846	496.598	763.551	856.272	1.10369	0.00292504	0.225077	1	0.486783	1	0.978423	0.0169163
Golgi reassembly-stacking protein 2	2242.78	2371.48	2234.45	2286.2	3943.52	3557.14	3585.51	2522.57	2908.28	2389.65	2705.51	3203.5	2680.37	2838.55	2971.12	2793.17	2577.02	3448.61	3782.58	0.688323	0.00993599	0.204888	1	0.356201	1	0.461318	1
M-phase-specific PLK1-interacting protein	358.241	400.466	383.531	435.906	713.749	619.805	657.761	494.139	490.182	420.953	447.149	580.459	517.005	575.114	545.701	664.925	492.399	706.45	705.909	0.746695	0.00434349	0.231536	1	0.491061	1	0.702382	0.0107332
mediator of RNA polymerase II transcription subunit 25	1594.83	1594.92	1476.67	1740.08	2895.99	2529.21	2857.61	1651.77	2057.05	1749.7	1761.88	2397.2	1897.79	2147.15	2230.59	2241.77	2057.79	2838.63	2821	0.776634	0.00116523	0.173263	1	0.436738	1	0.632688	0.0585303
uncharacterized protein PB18E9.04c	175.447	200.595	137.681	181.248	438.808	377.534	463.283	211.487	322.783	156.709	220.386	356.47	253.681	256.108	266.206	260.875	281.455	366.874	349.597	1.32039	3.99796e-05	0.385657	1	0.704367	1	0.869787	0.148934
uncharacterized protein LOC111042856	4538.36	4630.17	4051.42	4479.57	7175.43	6409.42	6919.22	5609.28	5982.19	5030.28	5879.1	5666.16	5678.83	5372.22	5730.2	7133.95	7440.95	9281.26	9183.87	0.625608	0.00840431	0.346245	1	0.342713	1	0.89981	1.54811e-11
protein starmaker	4352.1	4023.71	3546.76	3982.01	7414.19	7178.14	7155.67	4350.97	6003.59	3541.13	4668.75	6341.31	5507.41	4709.57	5693.12	6515.68	6362.6	7389.78	8618.97	0.882124	0.00185	0.220483	1	0.483961	1	0.867788	0.000939286
rRNA 2'-O-methyltransferase fibrillarin	1675.07	1672.17	1532.05	1411.87	1060.34	744.192	844.133	1703.13	1329.27	1322.7	1297.82	1079.69	1118.97	885.11	808.661	1082.23	1294.29	948.4	1014.43	-0.793721	2.04747e-06	-0.155372	1	-0.700714	4.44014e-05	-0.539796	0.10873
uncharacterized protein LOC107170435	1955.44	2094.16	1810.07	2021.56	3392.46	2886.41	3276.26	4410.44	4643.36	4133.02	4391.44	1902.15	2064.99	2193.8	2210.63	2012.16	2103.82	2438.56	2490.24	0.688192	0.00018097	1.15721	3.78732e-28	0.0857742	1	0.197318	1
uncharacterized protein LOC111031584	1823.83	2014.66	1741.11	2019.83	3697.07	3477.73	3442.25	9094.3	9796.9	10276.9	7906.45	2116.87	2324.89	2711.45	2493.64	2588.27	2318.93	2917.29	3260.14	0.883746	4.65009e-06	2.28675	3.07947e-90	0.34031	1	0.539405	0.44817
uncharacterized protein LOC111028201	189.52	156.356	170.932	265.967	382.208	427.657	486.401	3093.26	2969.11	3783.7	2813.17	187.032	292.064	240.617	297.181	310.942	386.166	213.882	335.129	1.12723	0.00218792	4.01749	2.19039e-97	0.378729	1	0.679155	1
uncharacterized protein LOC111038413	78.8465	83.6476	83.0941	118.168	148.011	239.099	240.875	1441.36	1524.92	1622.56	1197.1	103.071	160.574	112.881	131.707	176.117	190.944	113.116	162.046	1.19449	0.00215355	3.99143	2.55935e-85	0.481942	1	0.819944	0.437514
uncharacterized protein LOC111029521	101.796	92.6907	73.6962	119.268	202.044	226.01	275.262	1651.07	1874.3	1957.75	1550.59	113.5	177.637	148.805	177.306	157.772	256.295	127.777	224.851	1.26968	0.000736027	4.18154	7.59729e-90	0.669873	1	0.983853	0.0585303
uncharacterized protein LOC103308045	229.385	212.119	129.902	283.972	749.324	687.788	668.118	3499.6	4124.33	3719.23	3030.53	281.643	352.168	421.024	408.79	436.73	470.014	329.847	546.376	1.71604	1.65245e-10	4.07075	2.60724e-95	0.775771	1	1.05983	0.00617004
glycine-rich cell wall structural protein	770.948	554.816	675.217	616.558	311.285	330.404	299.327	381.006	359.92	465.262	526.108	355.759	419.951	289.653	328.928	265.045	394.946	317.174	312.025	-1.06204	0.00024849	-0.595989	1	-0.908578	0.00610805	-1.0228	0.000169002
G patch domain-containing protein 11	5511.98	4616.39	5981.42	4779.68	537.251	490.893	510.428	604.072	603.577	657.017	634.829	426.205	375.914	473.491	481.163	486.151	433.445	462.589	487.869	-3.35995	1.54141e-239	-3.06317	4.46519e-236	-3.5741	0	-3.48168	2.23731e-299
uncharacterized protein LOC107885856	64386	55132.8	45840.9	50569.9	14233.1	13964.5	16181.5	1334.56	1613.24	1678.88	1622.44	3001.53	3526.44	2174.29	2046.5	5064.02	7080.86	4737.14	6182.49	-1.824	2.98289e-21	-5.09554	7.63126e-250	-4.33824	7.44183e-179	-3.2217	3.94437e-94
peptide chain release factor 1	146.681	145.224	175.792	158.527	331.032	365.031	326.159	335.061	328.603	336.941	335.292	339.76	318.388	402.909	346.469	349.145	386.04	326.06	370.35	1.10953	6.90792e-13	1.0942	6.62675e-15	1.16823	2.15131e-17	1.19435	4.66981e-18
protein aubergine	5709.76	6022.89	5534.25	6055.27	5946.61	5628.35	5898.04	6609.16	6567.13	7290.34	7335.25	9061.32	9662.05	8411.16	8331.52	13176.7	12255.7	12700	11471.7	0.00314795	1	0.254303	1	0.603993	4.20228e-06	1.08837	1.7226e-40
uncharacterized protein LOC114124946	288.525	362.064	397.587	414.636	408.165	438.139	402.024	437.801	389.823	413.296	457.11	37.6719	31.3981	30.273	28.3966	24.1832	21.0676	44.9586	27.2311	0.165125	1	0.220188	1	-3.50903	2.46165e-82	-3.63302	2.78075e-75

## Sheet: Supplementary table 6
Supplementary Table 6 – Differential expression of aphid genes (reduced model). Results of differential expression analysis comparing gene expression of aphids infected with H. defensa H15 to aphids infected with H. defensa H85. P-values adjusted for multiple testing (padj) <0.01 and absolute log2 fold changes(L2FC) >0.5 are indicated by coloured backgrounds. The two last columns indicate which m…
Aphid gene names	Read count in replicates							Log-2 Fold Changes between treatments H15 and H85	Adjusted p-value of fold change between treatments H15 and H85
	H15R2	H15R3	H15R4	H85R1	H85R2	H85R3	H85R4			sort by expression pattern
uncharacterized protein LOC114124946	379.927	411.87	377.513	22.729	19.7374	42.053	25.4975	-3.79093	1.80081e-50	1
uncharacterized protein LOC107885856	13259.2	13138	15207.3	4763.38	6639.19	4434.59	5793.62	-1.37036	9.42975e-14	2
hemocytin	3985.08	3721	4612.1	1522.88	1905.67	1705.37	1876.57	-1.21772	3.41793e-15	3
protein aubergine	4841.02	4627.34	4843.85	10831.2	10042	10389.4	9394.23	1.08077	3.70844e-26	4
nuclear pore complex protein Nup50	917.124	774.908	779.718	2401.98	2121.35	2640.69	2510.55	1.55558	3.60506e-29	5
ubiquitin-related modifier 1	335.358	434.93	347.398	1144.95	1203.04	1179.12	1261.81	1.70809	4.29408e-35	6

## Sheet: Supplementary table 7
Supplementary Table 7 – Differential expression of H. defensa genes (full model). Results of differential expression analysis comparing gene expression of H. defensa strains H15, H76 or H402 to H. defensa strain H85 (full model with all strains). P-values adjusted for multiple testing (padj) <0.01 and absolute log2 fold changes(L2FC) >0.5 are indicated by coloured backgrounds. The two last column…
Hamiltonella defensa gene names	Read count in replicates															Log-2 Fold Changes between treatments H15 and H85	Adjusted p-value of fold change between treatments H15 and H85	Log-2 Fold Changes between treatments H402 and H85	Adjusted p-value of fold change between treatments H402 and H85	Log-2 Fold Changes between treatments H76 and H85	Adjusted p-value of fold change between treatments H76 and H85
	H15R2	H15R3	H15R4	H402R1	H402R2	H402R3	H402R4	H76R1	H76R2	H76R3	H76R4	H85R1	H85R2	H85R3	H85R4
AS3_50S_ribosomal_protein_L27_CDS	181.928	199.095	188.698	163.46	147.682	181.533	161.38	85.9733	134.116	94.3891	121.305	199.98	220.481	212.145	228.224	-0.189274	1	-0.392915	0.304563	-0.982556	2.63657e-08
AS3_50S_ribosomal_protein_L34_CDS	285.732	259.513	327.106	412.623	448.757	430.697	343.087	107.751	124.711	160.229	123.072	249.722	140.273	196.421	229.734	0.495951	1	1.00457	1.50819e-05	-0.672056	0.0453936
AS3_30S_ribosomal_protein_S15_CDS	586.91	706.15	571.036	527.292	545.411	503.791	474.653	649.997	770.528	749.552	826.705	327.887	323.764	464.261	400.679	0.700299	0.00805487	0.444233	0.138908	0.98919	6.46001e-11
AS3_50S_ribosomal_protein_L2_CDS	2841.53	3022.03	2741.75	2705.77	2584.64	2780.8	2701.63	2454.27	2263.03	2227.03	2655.61	1759.84	1951.3	2006.19	1893.52	0.586129	9.84833e-05	0.501468	0.000145572	0.335208	0.348124
AS3_50S_ribosomal_protein_L18_CDS	194.586	212.51	280.132	256.553	280.529	263.132	259.163	155.784	164.847	213.794	200.243	155.381	150.365	172.822	175.358	0.436267	0.760055	0.691099	2.65678e-06	0.160939	1
AS3_50S_ribosomal_protein_L4_CDS	1279.38	1396.89	1313.55	837.871	943.875	997.461	1049.21	760.819	703.279	754.728	795.414	637.667	830.837	812.23	876.976	0.731468	4.298e-05	0.278678	1	-0.0634185	1
AS3_30S_ribosomal_protein_S7_CDS	1100.65	1228.92	1099.73	1374.78	1310.57	1329.71	1410.57	994.021	987.218	943.473	1018.72	778.039	912.115	1038.01	904.276	0.323257	1	0.580667	5.86883e-05	0.122511	1
AS3_30S_ribosomal_protein_S3_CDS	1257.7	1009.64	1180.29	1165.11	980.582	1074.27	971.067	904.274	960.807	977.907	943.592	718.796	712.829	749.025	808.226	0.617204	0.00205172	0.48718	0.0063008	0.340874	0.491833
AS3_50S_ribosomal_protein_L3_CDS	5430.71	5159.77	5438.83	4425.25	4212.32	4751.45	4653.49	3745.67	3429.69	3551.62	3414.23	2648.81	3483.45	3455.84	3690.04	0.676691	0.000296451	0.443874	0.0468393	0.094766	1
AS3_50S_ribosomal_protein_L5_CDS	807.854	630.769	731.588	634.725	593.267	577.986	607.165	471.228	535.672	492.626	558.517	394.001	377.709	473.541	462.416	0.752606	0.000215512	0.500385	0.0179373	0.271697	1
AS3_30S_ribosomal_protein_S20_CDS	1193.48	1096.46	1387.8	1126.89	1302.73	1124.16	1165.39	654.65	698.58	695.628	629.97	567.936	574.311	718.239	788.084	0.873978	1.22567e-05	0.839894	9.70681e-08	0.0249368	1
AS3_50S_ribosomal_protein_L1_CDS	1636.14	1624.63	1801.5	1857.23	1752.45	1834.05	1780.29	1860.72	1680.58	1682.26	1629.07	1166.01	1371.09	1310.38	1248.17	0.40381	0.356337	0.503735	0.000315612	0.428148	0.0190609
AS3_30S_ribosomal_protein_S5_CDS	290.896	310.397	318.002	384.219	357.765	381.114	344.364	283.685	344.036	264.254	287.159	209.326	236.41	222.015	202.909	0.5018	0.25874	0.754409	2.56755e-08	0.441165	0.0893328
AS3_50S_ribosomal_protein_L6_CDS	796.275	849.686	836.191	1147.59	1050.32	1136.16	1134.2	918.153	912.309	812.418	941.365	601.155	671.682	570.598	606.689	0.439712	0.232562	0.868998	3.23965e-19	0.54962	6.69859e-05
AS3_50S_ribosomal_protein_L23_CDS	794.934	792.041	938.232	931.033	1015.56	1118.99	1140.17	772.375	794.881	933.933	912.068	450.582	577.521	522.36	576.985	0.62862	0.00500197	0.980584	1.23453e-16	0.677835	4.52933e-06
AS3_30S_ribosomal_protein_S9_CDS	217.82	197.357	207.553	305.827	203.348	277.012	279.901	175.308	191.014	211.467	222.408	123.215	134.872	116.802	126.731	0.718942	0.0221053	1.08982	1.68136e-13	0.667191	0.00132957
AS3_30S_ribosomal_protein_S11_CDS	316.896	389.686	400.812	497.925	458.102	546.201	500.386	337.751	417.003	443.935	395.582	308.488	329.96	273.631	268.767	0.311526	1	0.761926	2.41022e-06	0.429373	0.197503
AS3_30S_ribosomal_protein_S12_CDS	1403.81	2049.91	1549.81	3078.18	3042.32	3368.39	3311.37	2050.98	2196.61	1515.14	2031.98	1322.62	1971.76	1347.53	1267.08	0.195326	1	1.1209	3.13032e-08	0.400833	0.581932
AS3_30S_ribosomal_protein_S6_CDS	1179.93	1140.82	955.209	1667.13	1614.1	1849.01	1646.29	999.826	1241.64	1200.52	1185.24	771.658	928.477	719.81	667.783	0.516692	0.250442	1.13889	1.20292e-16	0.586603	0.00420057
AS3_30S_ribosomal_protein_S10_CDS	1903.44	1745.13	1912.91	1802.8	1676.66	1863.53	1735.98	1229.5	1443.77	1340.54	1138.28	1006.83	1352.82	1179.56	1193.68	0.650082	0.00412428	0.581531	0.00102671	0.122831	1
AS3_50S_ribosomal_protein_L13_CDS	3011.76	3584.88	3223.19	2676.75	2748.05	2647.41	2726.18	2731.09	2673.36	2565.02	2578.91	1659.57	1583.87	1707.29	1747.88	0.962557	1.16879e-28	0.688912	4.51053e-15	0.657074	9.76058e-13
AS3_50S_ribosomal_protein_L19_CDS	474.029	424.555	427.743	348.968	370.552	285.476	318.487	303.482	343.43	313.911	335.298	237.077	282.148	289.455	277.259	0.709342	0.00228171	0.278484	1	0.253959	1
AS3_30S_ribosomal_protein_S21_CDS	1915.2	2108.75	2043.95	1320.86	1268.54	1343.93	1283.7	977.285	1193.79	782.693	1016.27	1001.92	897.111	1286.79	1264.16	0.853778	0.000355157	0.234876	1	-0.153371	1
AS3_50S_ribosomal_protein_L20_CDS	350.806	341.844	365.928	222.467	193.126	220.037	240.642	136.225	209.261	155.93	140.704	188.982	182.741	189.919	174.214	0.938397	4.74369e-07	0.257759	1	-0.190995	1
AS3_50S_ribosomal_protein_L7/L12_CDS	991.732	938.815	1148.01	860.284	856.221	790.84	822.561	581.199	688.094	655.87	747.838	570.32	623.977	686.105	671.337	0.667564	0.000355157	0.38468	0.176131	0.0667705	1
AS3_50S_ribosomal_protein_L9_CDS	433.594	379.791	489.119	332.156	259.751	330.684	310.764	176.451	207.241	271.804	253.765	230.977	197.429	249.028	231.744	0.897029	1.22567e-05	0.439585	0.138432	-0.0108822	1
AS3_30S_ribosomal_protein_S16_CDS	650.852	573.958	711.433	929.132	847.242	762.703	856.286	671.867	975.467	816.204	805.614	447.112	466.068	482.534	545.091	0.40514	1	0.80631	1.00824e-06	0.752394	1.6583e-05
AS3_50S_ribosomal_protein_L16_CDS	646.96	544.024	502.394	1155.68	1323.35	1416.54	1329.83	1063.38	1149.99	1238.38	1194.48	349.564	362.007	386.738	408.969	0.578227	0.012453	1.79464	1.70675e-99	1.62446	1.35557e-75
AS3_50S_ribosomal_protein_L25_CDS	183.466	247.836	221.153	280.952	275.757	256.618	262.698	970.506	1173.74	951.652	1055.06	123.98	139.277	129.157	128.462	0.749004	0.00291341	1.04468	3.16746e-16	2.99465	2.95572e-237
AS3_hypothetical_protein_CDS_BJP42_RS05605	153.476	80.0037	154.431	84.9399	60.1133	68.2193	91.5522	1.77028	0	0	0	123.498	135.544	147.981	158.903	-0.158194	1	-0.887631	0.00117524	-7.9142	7.00009e-13
AS3_adenylate_cyclase_CDS	413.085	412.386	431.428	138.692	138.787	137.169	138.406	0	0	13.1211	2.10648	418.455	384.558	445.613	420.659	-0.0110715	1	-1.59737	3.01985e-37	-6.97959	2.60716e-33
AS3_prepilin_peptidase-dependent_pilin_CDS	63.7739	47.2155	46.7265	48.9444	41.5344	26.5259	25.2911	0	0	0	2.13387	50.6552	62.4847	55.8004	62.3515	-0.109871	1	-0.737644	0.0614668	-6.63723	3.33981e-09
NY26_single-stranded_DNA-binding_protein_CDS_1	44.1632	44.9778	43.0515	33.2375	29.0072	30.6474	32.3287	0	0	0	2.1387	65.6553	58.7697	51.9613	44.9396	-0.284711	1	-0.804222	0.0219733	-6.55919	4.62264e-09
NY26_single-stranded_DNA-binding_protein_CDS_2	44.1632	44.9778	43.0515	33.2375	29.0072	30.6474	32.3287	0	0	0	2.1387	65.6553	58.7697	51.9613	44.9396	-0.284711	1	-0.804222	0.0219733	-6.55919	4.62264e-09
AS3p2_ISNCY_family_transposase_CDS_2	133.012	154.143	143.666	38.4313	39.7466	34.9133	52.002	1.76514	5.21169	10.425	2.13239	192.425	164.627	182.7	168.269	-0.308338	1	-2.09749	1.94957e-24	-5.20776	4.2669e-25
AS3_phospholipid_ABC_transporter_ATP-binding_proteinMlaF_CDS	542.5	659.641	545.366	258.981	208.845	195.94	213.947	78.0294	61.2653	54.0454	82.4939	610.82	669.512	573.359	554.459	-0.0190369	1	-1.45751	3.16801e-29	-3.12849	3.29083e-83
AS3_DUF997_domain-containing_protein_CDS	79.3854	77.6813	91.1399	67.9748	49.7087	51.9741	47.8572	16.9246	19.6452	12.482	26.0963	107.191	103.336	100.523	129.802	-0.430423	1	-1.02539	2.20651e-05	-2.5591	7.88389e-18
AS3p1_calcium-binding_protein_CDS	299.604	300.466	266.746	247.503	266.89	275.068	268.474	88.9764	87.1021	72.6782	104.953	391.984	407.163	366.912	372.616	-0.39482	0.93638	-0.534945	0.00137865	-2.12194	6.29455e-52
AS3_iron_transporter_CDS_1	33.502	26.51	21.8995	20.3731	39.4657	21.764	39.7166	4.95246	5.26672	2.12688	13.0291	24.9751	19.4966	31.4942	32.256	0.00518165	1	0.162999	1	-2.10283	0.000126312
AS3_hypothetical_protein_CDS_BJP42_RS03335	25.2068	46.7235	43.3871	27.925	23.3777	30.7061	30.7659	12.3264	11.8948	14.8248	8.50304	43.0996	41.9908	42.0625	41.5499	-0.151391	1	-0.574801	0.211579	-1.82219	2.21961e-06
AS3_thiQ_CDS	284.588	222.702	208.317	154.779	115.15	122.445	123.111	73.0256	64.8115	73.2462	76.1624	209.705	216.846	270.029	272.401	-0.0230421	1	-0.910983	3.84318e-06	-1.75251	9.39419e-20
AS3_pyridoxine_5'-phosphate_synthase_CDS	410.376	510.422	369.418	224.259	205.094	223.865	287.469	128.528	119.422	107.885	105.735	390.395	427.019	352.466	349.178	0.199476	1	-0.682245	0.00107674	-1.71246	7.5407e-24
NY26_DNA_topoisomerase_III_CDS	32.8676	32.5594	54.4879	25.6761	18.2984	22.0687	33.7198	10.3524	19.6165	8.31362	8.65195	36.0779	48.2911	33.3313	27.8529	0.143778	1	-0.507508	0.517603	-1.61089	0.000312134
NY26_ISNCY_family_transposase_CDS_2	159.01	179.485	168.318	55.8103	58.53	109.286	125.327	33.4753	69.3893	65.1607	65.3517	179.646	162.409	158.449	147.497	0.00109631	1	-0.919839	0.00224472	-1.50163	6.62136e-08
AS3_queD_CDS	82.5401	47.4195	64.4813	27.8956	21.8391	57.1086	46.4856	33.5943	31.6673	20.7476	21.3932	75.2763	72.2417	64.4782	57.1958	-0.0472009	1	-0.762386	0.0465771	-1.30947	0.000149967
AS3_NAD-dependent_malic_enzyme_CDS	446.18	392.051	435.993	490.278	378.591	458.15	401.934	223.114	136.25	221.541	212.434	517.57	519.977	463.147	449.878	-0.197176	1	-0.172488	1	-1.30746	1.58195e-15
AS3_type_II_secretion_system_protein_GspE_CDS	118.72	106.99	88.642	112.623	91.9396	88.6023	93.0069	77.2654	42.2067	41.6517	48.3902	130.127	109.581	124.381	129.666	-0.211412	1	-0.358882	0.686729	-1.22884	1.58238e-07
AS3_ribB_CDS	211.301	280.594	226.709	159.009	174.832	203.733	158.927	104.104	132.827	131.86	140.677	282.222	291.417	265.252	247.497	-0.17702	1	-0.639741	0.00187601	-1.09887	2.57636e-10
AS3_cAMP-activated_global_transcriptional_regulator_CRP_CDS	368.907	398.14	331.985	304.442	289.596	309.173	253.507	223.053	183.553	137.493	203.231	403.454	386.731	391.606	386.876	-0.0763972	1	-0.440198	0.0763308	-1.0648	6.85537e-14
AS3_aguB_CDS	304.172	346.071	311.98	300.449	230.564	267.902	224.422	160.847	152.923	143.313	160.478	304.694	276.423	306.217	310.137	0.102494	1	-0.229495	1	-0.951997	1.42812e-09
AS3_inorganic_diphosphatase_CDS	295.07	284.053	275.729	174.297	221.025	194.129	190.953	140.445	145.231	163.825	138.06	240.57	300.368	302.345	285.799	0.00890958	1	-0.535215	0.0198051	-0.942574	4.91997e-08
AS3_sodium/panthothenate_symporter_CDS	150.46	78.5229	92.2885	86.6488	82.9215	99.7031	95.7994	53.2576	65.002	63.5252	63.1417	118.624	96.1278	110.69	118.49	-0.058727	1	-0.27446	1	-0.860213	0.00128398
AS3_murA_CDS	366.724	336.249	302.289	275.676	288.379	299.317	252.223	161.741	161.342	174.879	176.979	307.024	307.372	284.102	278.418	0.20876	1	-0.0752407	1	-0.810981	3.72117e-08
AS3_hypothetical_protein_CDS_BJP42_RS06155	286.758	294.713	295.538	240.822	248.784	263.009	240.662	228.306	202.824	177.626	161.975	322.373	333.815	321.509	319.984	-0.141052	1	-0.381753	0.197689	-0.740575	6.07599e-07
AS3_phospholipid-binding_lipoprotein_MlaA_CDS	314.565	316.069	259.995	213.716	165.69	191.725	226.291	157.796	180.188	155.785	148.008	258.33	317.901	252.641	243.226	0.176603	1	-0.415293	0.268403	-0.736842	0.000352117
AS3_phospholipid-binding_protein_MlaC_CDS	223.453	253.227	229.425	198.508	204.939	185.423	191.532	139.737	147.418	137.093	139.928	249.063	229.974	225.217	231.818	0.0239858	1	-0.264434	1	-0.730079	1.63567e-05
AS3_efp_CDS	272.771	293.613	297.633	247.468	303.718	245.811	303.706	170.187	145.136	172.424	157.184	250.109	268.795	277.446	266.335	0.10583	1	0.0485306	1	-0.721581	3.03322e-05
AS3_zwf_CDS	352.991	268.89	317.466	232.22	292.027	301.882	250.453	180.393	214.516	223.427	246.256	321.54	373.931	351.841	370.562	-0.194581	1	-0.397653	0.279957	-0.719707	0.000125483
AS3_IMP_dehydrogenase_CDS	1047.99	977.397	1067.24	694.835	784.179	814.092	848.146	580.442	573.208	501.905	639.661	934.467	903.105	906.61	962.428	0.142912	1	-0.237038	1	-0.688841	2.49872e-08
AS3_pyridoxal_phosphate-dependent_aminotransferase_CDS	398.931	428.734	483.291	395.204	340.676	382.315	382.108	299.138	310.786	284.502	332.701	499.604	468.277	467.228	483.155	-0.147647	1	-0.353103	0.277211	-0.643583	4.48589e-06
AS3_multifunctional_CCA_addition/repair_protein_CDS	216.471	224.277	287.454	221.951	239.707	238.382	249.572	168.682	220.153	183.538	183.342	306.439	230.431	339.467	315.274	-0.330789	1	-0.324597	0.809872	-0.642491	0.00693796
AS3_Lon_protease	617.329	539.169	643.053	440.002	369.585	433.185	498.865	399.785	348.568	390.575	418.486	631.769	594.15	579.377	596.96	-0.0172667	1	-0.460699	0.0311594	-0.628849	0.000100446
AS3_hypothetical_protein_CDS_BJP42_RS01980	279.749	328.078	265.735	202.499	146.408	187.136	213.695	141.318	165.205	175.076	138.562	229.048	238.998	248.122	237.62	0.285252	1	-0.343394	0.550452	-0.618637	0.00247588
AS3_recA_CDS	535.663	483.119	445.251	458.012	506.365	447.995	461.561	377.587	330.449	322.648	345.998	485.978	614.554	504.125	501.054	-0.0857062	1	-0.167084	1	-0.613992	0.000390806
AS3_ATP-dependent_RNA_helicase_RhlE_CDS	262.735	321.988	283.83	246.209	308.202	275.772	279.669	187.57	229.834	242.611	185.42	321.892	318.845	297.559	302.222	-0.0882869	1	-0.160867	1	-0.55498	0.00635895
AS3_iron-sulfur_cluster_biogenesis_protein_NfuA_CDS	377.285	376.35	348.776	226.591	258.79	228.966	258.889	199.813	168.475	217.435	182.563	275.417	261.808	309.227	315.098	0.328641	1	-0.256698	1	-0.595092	0.00139606
AS3_aminoacyl-tRNA_hydrolase_CDS	124.176	80.4752	127.295	94.0738	97.0817	114.403	127.916	48.9996	58.7845	40.5971	53.045	95.1838	117.568	106.896	116.268	-0.0118591	1	0.000276642	1	-1.10082	8.73802e-06
AS3_NADH-quinone_oxidoreductase_subunit_A_CDS	280.725	352.486	302.103	258.732	241.712	312.545	305.139	187.038	186.517	163.083	196.188	300.066	302.264	279.305	266.603	0.118526	1	-0.0329524	1	-0.646768	0.00111536
AS3_ABC_transporter_permease_CDS_1	91.5308	45.8321	65.9206	55.5944	43.2278	75.0239	51.045	29.4711	24.7847	15.1486	33.8296	68.2291	58.147	60.5762	49.4267	0.19882	1	-0.0496151	1	-1.19277	0.00053449
AS3_methionine--tRNA_ligase_CDS	608.255	617.969	772.075	531.893	443.483	492.802	520.992	324.443	399.178	377.169	395.479	576.427	527.882	588.247	585.871	0.197379	1	-0.195939	1	-0.605495	0.000125732
AS3_mlaD_CDS	159.433	150.272	115.637	130.984	151.016	143.79	149.784	52.8605	30.6566	80.3334	70.1945	113.328	102.054	135.516	133.159	0.215812	1	0.249943	1	-1.07621	3.01108e-06
AS3_gspL_CDS	25.9918	42.9192	47.9281	95.3565	97.329	87.2968	75.3849	0	0	2.18629	2.10675	65.3645	60.8266	60.9596	70.7607	-0.744222	0.453585	0.453444	0.296018	-6.09156	2.31835e-08
AS3_holo-ACP_synthase	46.6301	49.8757	61.0009	71.4536	63.7627	82.3939	87.4788	22.9514	21.2253	29.1021	19.1981	61.0951	46.0182	65.0873	54.3952	-0.161098	1	0.429417	0.445199	-1.29057	7.60454e-05
AS3_pabB_CDS	104.083	90.4973	147.583	121.331	153.216	146.824	138.311	20.6281	27.6564	26.2653	18.95	115.814	112.214	125.665	134.632	-0.159789	1	0.195102	1	-2.36849	2.18694e-20
AS3_autotransporter_domain-containing_protein_CDS_2	190.214	227.027	209.851	263.659	210.847	277.327	249.866	105.114	94.7825	93.8126	113.884	196.908	186.53	203.346	211.472	0.0519085	1	0.328894	0.580525	-0.966058	1.12402e-08
AS3_type_II_secretion_system_protein_M_CDS	30.6885	19.8034	36.0774	82.0773	79.166	82.4064	75.6517	0	0	0	0	40.6814	38.1499	40.7731	35.317	-0.461282	1	1.04388	1.31045e-06	-6.77882	1.12703e-09
AS3_type_II_toxin-antitoxin_system_RelE/ParE_family_toxin_CDS	10.9325	196.04	83.4161	580.305	71.1402	64.4791	107.098	1.71813	0	0	0	77.9665	181.698	42.5068	51.4897	0.772051	1	1.1508	0.53765	-7.07768	3.775e-06
AS3_putative_addiction_module_antidote_protein_CDS	16.4199	62.6239	32.7637	137.092	60.3717	57.7383	54.8269	0	0	0	0	34.8025	62.214	18.2206	20.8694	0.428871	1	1.23435	0.104807	-6.48839	1.88207e-07
NY26_DUF1778_domain-containing_protein_CDS	117.86	144.576	127.372	348.789	330.593	424.184	359.623	1.69513	1.78854	0	2.16963	107.456	108.67	95.6403	99.9735	0.335913	1	1.8315	2.60432e-48	-6.16368	1.0841e-11
AS3_hypothetical_protein_CDS_BJP42_RS08235	13.801	7.4963	10.7629	64.7257	47.1367	44.578	59.0349	0	0	0	0	14.1078	13.6841	13.0282	14.4449	-0.374048	1	1.96296	9.66012e-16	-5.2862	4.12641e-06
AS3_prepilin_peptidase_CDS_2	5.73286	14.4372	25.6724	43.4193	57.6438	59.7197	63.3906	0	0	0	2.11307	20.5764	25.3773	17.4064	17.0771	-0.465492	1	1.48403	7.20841e-07	-5.12593	1.01518e-05
AS3_Arc_family_DNA-binding_protein_CDS	32.8922	67.4578	17.9782	139.52	29.2264	43.2549	43.7307	5.25953	1.77712	0	2.13935	23.0381	42.4064	15.0539	16.0249	1.02321	1	1.42276	0.0628923	-3.3629	0.000814619
AS3_unknown_gene_5	48.4969	50.6332	48.4217	68.2507	71.097	106.832	114.57	25.9067	18.22	24.409	13.0332	51.502	70.4402	33.401	36.298	0.0799054	1	0.951859	0.0119096	-1.21591	0.00693796
AS3_amino_acid_ABC_transporter_permease_CDS_2	122.15	101.868	83.9599	184.412	181.701	164.269	209.041	60.9345	68.3051	77.4392	44.4394	128.384	129.032	129.964	138.586	-0.340504	1	0.493034	0.0497542	-1.06266	3.82475e-07
AS3_plasmid_stabilization_protein_CDS_2	202.294	206.807	185.523	701.019	731.323	865.207	895.177	90.1886	94.1966	92.2241	84.6521	194.647	184.864	166.966	206.451	0.0668206	1	2.08247	3.86378e-78	-1.0548	3.39858e-08
AS3_sigma_factor-binding_protein_Crl_CDS	287.637	528.291	398.286	873.434	788.962	954.436	858.017	256.216	268.759	195.409	262.405	536.895	745.789	391.952	369.893	-0.285523	1	0.785212	0.014877	-1.04409	0.000361407
AS3p1_molybdopterin-guanine_dinucleotide_biosynthesis_protein_MobC_CDS	154.792	157.707	206.11	668.676	642.63	564.947	557.451	34.3657	84.011	64.5818	98.6097	126.12	131.402	156.003	155.455	0.248597	1	2.10396	1.59978e-38	-1.03087	5.25734e-05
AS3_hypothetical_protein_CDS_BJP42_RS09260	27.9184	106.04	83.9479	166.38	167.259	133.304	175.888	31.3656	52.6672	44.6646	52.1163	94.7666	95.0626	85.5284	73.0907	-0.275899	1	0.877429	0.00306128	-0.959703	0.0066359
AS3_type_IV_pilin_biogenesis_protein_CDS	57.7256	57.2621	51.5943	109.242	102.732	108.103	93.2466	49.916	44.0307	39.3296	18.9664	75.9708	60.8529	77.6319	86.2607	-0.428632	1	0.458091	0.324849	-0.952623	0.00213592
AS3_arginine_ABC_transporter_substrate-binding_protein_CDS	265.366	248.899	241.576	377.233	295.249	373.904	356.216	91.9531	107.642	131.817	101.532	185.732	201.997	213.999	206.961	0.304513	1	0.795624	2.60148e-09	-0.906892	2.38512e-07
AS3_metal-dependent_hydrolase_CDS	34.3372	36.1648	43.9596	114.679	59.4321	116.718	99.2921	32.9252	33.03	23.812	29.6072	44.8926	54.3367	56.6132	53.2867	-0.495199	1	0.903956	0.000256955	-0.785602	0.0450311
AS3_ribonucleoside-diphosphate_reductase_subunit_alpha_CDS	892.611	915.355	888.668	1215.29	1261.7	1343.98	1264.84	633.011	653.159	614.506	690.925	1098.3	1093.14	1045.33	1021.17	-0.241096	1	0.257937	1	-0.716763	9.76058e-13
AS3_23S_rRNA_pseudouridine(2605)_synthase_RluB_CDS	131.941	120.219	135.759	187.551	201.76	234.627	243.825	93.4302	74.0689	93.3122	109.852	136.358	120.978	130.87	143.14	-0.0746052	1	0.708559	2.49514e-05	-0.528444	0.079751
AS3_HlyD_family_type_I_secretion_periplasmic_adaptorsubunit_CDS_1	193.7	202.44	154.957	311.997	310.035	242.403	267.048	146.122	138.292	131.319	120.02	166.597	163.936	184.661	197.693	0.066487	1	0.658988	0.000500862	-0.407832	0.422384
AS3_2-C-methyl-D-erythritol_4-phosphate_cytidylyltransferase_CDS	48.4384	58.0643	58.518	97.3599	120.54	102.903	113.33	43.4285	44.7881	56.0897	50.7576	58.3449	52.1179	61.6151	66.459	-0.14386	1	0.859578	9.1273e-06	-0.294474	1
AS3_fabZ_CDS	534.513	477.689	632.372	789.296	683.342	717.629	719.113	396.334	445.931	461.163	382.842	479.665	526.222	522.663	540.118	0.0663434	1	0.491698	0.00539292	-0.293464	1
AS3_exodeoxyribonuclease_V_subunit_gamma_CDS	386.935	300.408	281.599	555.56	560.837	580.511	605.004	277.158	222.539	284.157	247.666	310.097	279.732	335.738	337.29	0.0294599	1	0.868054	1.08312e-11	-0.292937	1
AS3_ribose-phosphate_pyrophosphokinase_CDS	152.282	136.724	161.62	399.225	313.488	392.813	388.096	145.099	164.092	156.616	145.691	223.973	252.912	212.197	214.22	-0.593343	0.217482	0.731523	2.26799e-06	-0.562277	0.0186942
AS3_dTDP-4-amino-4,6-dideoxygalactose_transaminase_CDS	80.7222	76.4461	88.3775	161.305	182.018	203.814	175.685	120.593	83.3059	80.7485	84.3449	123.519	114.825	107.122	113.13	-0.487823	1	0.664306	0.000575951	-0.30589	1
AS3_hypothetical_protein_CDS_BJP42_RS04915	30.8444	71.1982	54.301	134.278	106.099	161.949	104.727	128.395	145.827	99.7329	101.968	125.674	113.96	134.458	143.394	-1.31265	0.00064659	-0.0259383	1	-0.100652	1
AS3_translocation/assembly_module_TamB_CDS	52.2029	83.0724	73.9472	136.83	173.082	153.587	165.291	106.327	108.523	142.721	121.93	168.627	133.515	137.831	153.473	-1.09615	0.00149284	0.0796514	1	-0.31976	1
AS3p1_hypothetical_protein_CDS_BJP42_RS10735	895.389	1027.43	799.927	1289.62	1509.31	1158.56	1094.84	5.13549	8.0715	6.60325	4.19934	1470.98	1438.31	1242.11	1311.6	-0.544545	0.0716371	-0.117593	1	-7.82121	8.70045e-75
AS3p1_toxin_CDS	235.439	345.798	190.873	357.723	326.031	284.546	313.872	0	1.64325	2.17254	0	420.522	433.608	303.801	313.688	-0.433136	1	-0.187536	1	-8.59768	1.23654e-16
AS3_ribonuclease_HII_CDS	149.684	138.958	181.932	283.935	302.04	301.331	289.053	180.148	203.095	162.491	154.841	206.022	169.258	189.941	205.649	-0.315233	1	0.610334	0.00104997	-0.1287	1
AS3_sdhB_CDS	202.338	266.097	219.456	335.52	408.39	418.53	440.878	274.425	228.891	222.243	215.699	277.471	304.913	244.027	239.56	-0.195638	1	0.59622	0.00526196	-0.175746	1
AS3_hybrid_sensor_histidine_kinase/response_regulator_CDS_1	392.859	475.311	433.592	361.696	458.055	406.32	416.873	519.993	567.423	625.757	547.73	656.219	568.232	571.015	637.869	-0.491451	0.272803	-0.568686	0.00116129	-0.108434	1
ZA17p2_plasmid_mobilization_relaxosome_protein_MobC_CDS	214.041	312.706	163.512	0	0	0	1.39155	241.815	240.822	200.437	220.794	168.542	181.072	176.308	162.711	0.455666	1	-8.49754	5.77646e-15	0.39475	0.528392
AS3_BJP42_RS09205_hypothetical_protein_CDS_part2	269.547	237.86	268.26	3.48628	0	2.79306	0	372.417	395.801	452.913	403.452	344.647	342.092	327.407	385.848	-0.452869	0.674595	-7.81287	2.02666e-24	0.212139	1
ZA17p2_Type_IV_secretory_pathway_component_CDS	165.605	176.387	153.727	1.73813	0	1.38965	0	211.546	198.698	185.916	194.601	165.03	182.53	183.035	169.14	-0.0695656	1	-7.80917	1.5525e-13	0.179401	1
ZA17p2_type_IV_secretion_system_protein_VirD2_CDS	161.023	129.363	121.321	0	0	1.38784	1.37548	158.784	170.474	163.251	183.693	152.448	190.59	166.6	172.606	-0.304019	1	-7.77461	2.36652e-13	-0.0153418	1
ZA17p2_VirB4_family_type_IV_secretion/conjugal_transferATPase_CDS	755.302	753.405	762.52	3.46266	5.40946	5.53148	5.45688	1150.98	1092.38	1216.3	1266.57	1101.54	1006.66	1025.53	960.499	-0.438612	0.356337	-7.67258	5.82316e-73	0.204319	1
AS3_APSE_hypothetical_protein_CDS_BJP42_RS07110	28434.7	21861.1	17144.4	72.8595	95.5091	70.7276	146.944	27428.9	28203.3	35905.3	40651.8	15592.6	16384.7	20866.9	20587.1	0.289379	1	-7.5662	1.87076e-276	0.845095	0.00322028
ZA17p2_type_IV_secretion_protein_CDS_BJP43_RS11260	170.22	212.443	250.53	1.73416	1.80226	2.77227	0	270.32	267.602	266.455	280.34	294.514	327.812	252.443	253.047	-0.410414	1	-7.49973	2.43487e-22	-0.0551214	1
ZA17p2_phosphopantetheine--protein_transferase_CDS	118.19	93.1776	125.194	1.7345	0	1.38653	0	151.613	160.098	120.021	160.262	144.493	156.743	124.562	133.206	-0.306179	1	-7.48039	4.13395e-12	0.0837303	1
AS3_APSE__YD-repeat_toxin_protein_type_IV_secretion_protein_Rhs_CDS	18618.9	18924.3	11369.7	84.78	93.7812	80.1319	138.852	34969.7	34568	33826.1	43675.3	17632.4	18353.5	16197.8	15770	-0.057141	1	-7.40875	0	1.11422	2.48319e-07
ZA17p2_type_IV_secretion_protein_CDS_BJP43_RS11250	174.029	208.843	184.881	0	5.40886	1.38361	1.36592	322.385	404.874	375.508	355.259	334.297	303.583	295.938	271.388	-0.648632	0.073164	-7.27855	3.94889e-26	0.274795	1
ZA17p2_hypothetical_protein_CDS_BJP43_RS11240	275.765	258.457	214.579	0	3.60611	4.1497	1.36505	517.559	438.391	371.419	390.836	337.461	372.341	329.685	312.301	-0.391793	1	-7.17644	2.93608e-30	0.344097	0.581284
ZA17p2_type_IV_secretion_protein_CDS_BJP43_RS11280	221.545	246.596	176.515	1.73528	1.80188	1.38743	1.37472	315.744	294.853	250.466	240.626	233.743	227.33	207.915	186.037	0.0707738	1	-7.09312	3.21318e-20	0.366353	0.458564
ZA17p2_ParA_family_protein_CDS	131.282	108.742	120.799	0	0	0	4.14141	163.061	163.941	172.9	184.006	141.242	154.313	150.089	145.766	-0.308271	1	-6.98971	5.02026e-15	0.205556	1
ZA17p2_hypothetical_protein_CDS_BJP43_RS11285	53.0972	42.0172	73.1393	0	0	0	1.41386	71.7585	49.7713	122.09	82.7146	60.4044	56.6277	54.4978	66.6066	-0.171889	1	-6.97643	3.64991e-10	0.422649	0.713083
ZA17p2_virB9_CDS	114.554	149.325	139.27	1.73687	1.80102	1.38917	1.37821	187.075	184.766	212.297	232.59	169.456	215.381	191.569	180.474	-0.509659	0.769823	-6.93747	3.71539e-19	0.101437	1
ZA17p2_conjugal_transfer_protein_CDS	149.911	168.006	174.8	0	1.79771	0	4.16373	216.593	199.349	212.065	231.094	180.288	175.454	190.674	158.673	-0.113767	1	-6.82634	1.11454e-18	0.282151	1
AS3_addiction_module_CDS	35.5305	20.1067	43.5215	1.70678	0	0	0	29.2082	59.0144	50.0138	30.2909	28.9667	32.1978	27.8282	37.7154	0.0240194	1	-6.05878	8.75833e-08	0.41343	0.869834
AS3_ltrA_CDS	625.719	741.453	646.535	29.4524	36.0559	38.7579	41.0185	858.226	794.957	809.271	811.938	705.282	743.303	672.043	635.473	-0.023486	1	-4.22793	2.31491e-128	0.248652	1
AS3_nitroreductase_family_protein_CDS	415.162	494.884	403.889	71.4193	95.2864	112.999	84.7703	463.488	577.394	560.166	549.366	512.135	600.482	570.432	555.813	-0.359944	1	-2.615	1.42805e-74	-0.0588585	1
AS3_hypothetical_protein_CDS_BJP42_RS02475	236.026	224.95	294.273	107.577	77.4832	70.749	70.0884	362.218	281.587	324.65	346.093	257.066	239.989	306.736	304.236	-0.16467	1	-1.77655	9.69355e-24	0.250446	1
AS3_hybrid_sensor_histidine_kinase/response_regulator_CDS_3	194.756	127.851	174.046	93.4778	57.7033	76.0416	68.1773	183.18	167.911	215.684	216.278	174.224	150.506	178.555	195.865	-0.10806	1	-1.24477	2.3434e-10	0.157586	1
AS3_DNA_repair_protein_RecN_CDS	556.194	494.302	598.506	308.384	306.475	326.673	304.905	485.756	465.618	511.003	519.556	429.215	431.366	485.969	491.442	0.229003	1	-0.561455	8.44958e-05	0.11006	1
AS3_type_III_invasion_regulatory_protein_CDS	114.332	161.765	117.126	185.968	162.075	188.951	166.976	253.176	281.236	270.331	268.593	215.437	243.693	233.729	249.469	-0.831171	0.00267205	-0.421283	0.157519	0.1907	1
AS3_porin_OmpA_CDS	6258.58	6577.98	5628.45	6121.66	6204.58	6139.03	6342.32	8937.68	9099.91	9833.16	10168.3	8042.14	8395.01	8448.4	8325.97	-0.4369	0.0268575	-0.421017	0.00252292	0.194414	1
AS3_excinuclease_ABC_subunit_B_CDS	217.607	208.769	192.319	188.771	189.315	171.549	178.889	356.593	360.983	355.863	348.894	245.852	254.57	250.544	268.791	-0.297699	1	-0.489529	0.0151998	0.481401	0.0086877
AS3_single-stranded_DNA-binding_protein_CDS	331.2	316.408	282.567	273.707	298.4	330.837	333.455	499.061	569.198	552.339	526.683	410.06	392.373	356.234	335.867	-0.253186	1	-0.264263	1	0.523087	0.00562328
AS3_rpoH_CDS	1846.59	2097.36	1570.03	1462.3	1453.61	1519.06	1585.77	2031.81	2055.28	2162.79	2309.46	1362.28	1461.46	1419.12	1441.16	0.368744	0.777541	0.0826136	1	0.58884	3.52449e-06
AS3p1_pilus_assembly_protein_PilM_CDS	11.2017	14.7623	10.8446	6.98169	7.1945	6.97908	5.59461	47.5417	37.3993	27.5206	34.0208	27.1193	25.2839	21.562	23.4473	-0.923437	0.740129	-1.86069	6.5101e-05	0.592052	0.251077
AS3p1_hypothetical_protein_CDS_BJP42_RS11050	220.855	220.019	215.656	217.647	242.186	187.707	225.903	453.221	406.132	411.706	465.18	319.591	252.596	273.237	293.374	-0.37268	1	-0.388462	0.325686	0.607615	0.00111112
AS3_6-phosphogluconolactonase_CDS	437.257	565.126	481.68	357.482	300.91	305.252	398.727	1052.62	1043.72	905.866	990.033	602.77	702.787	673.675	637.915	-0.399969	1	-0.93966	5.45384e-11	0.6116	0.000396423
AS3_LysR_family_transcriptional_regulator_CDS	100.695	115.783	130.092	99.5476	102.475	94.9294	106.389	218.49	187.346	251.57	216.965	138.359	134.213	149.477	132.509	-0.291532	1	-0.464603	0.130896	0.651086	0.000336191
AS3_endonuclease_SmrB_CDS	238.122	280.258	220.61	219.822	161.873	209.349	199.896	435.009	448.298	421.593	444.273	215.294	338.27	259.964	281.738	-0.145913	1	-0.467503	0.211579	0.676008	0.00411341
AS3_tellurium_resistance_protein_TerC_CDS	155.396	162.77	121.369	175.256	115.322	165.094	126.457	253.597	253.838	193.873	253.268	136.566	153.585	150.293	149.373	0.0162699	1	-0.0164772	1	0.698618	0.000554162
AS3_DNA_mismatch_repair_protein_MutL	191.293	185.256	166.312	148.976	165.863	161.923	157.171	288.247	277.216	250.154	294.405	180.922	165.995	172.467	162.524	0.101945	1	-0.103039	1	0.703717	1.48996e-06
AS3p1_DNA_mismatch_repair_endonuclease_MutL_CDS_1	191.293	185.256	166.312	148.976	165.863	161.923	157.171	288.247	277.216	250.154	294.405	180.922	165.995	172.467	162.524	0.101945	1	-0.103039	1	0.703717	1.48996e-06
AS3p1_DNA_mismatch_repair_endonuclease_MutL_CDS_2	191.293	185.256	166.312	148.976	165.863	161.923	157.171	288.247	277.216	250.154	294.405	180.922	165.995	172.467	162.524	0.101945	1	-0.103039	1	0.703717	1.48996e-06
AS3_ATP-dependent_DNA_helicase_Rep_CDS	319.173	419.887	332.872	284.018	245.208	341.708	275.833	558.868	475.879	604.121	630.515	351.014	375.514	323.014	333.075	0.0362843	1	-0.272937	1	0.70541	9.44187e-05
AS3_PIgA_ATW32084.1_AS3_hypothetical_gene	59.8724	59.1483	59.4036	43.8378	78.6438	57.1536	52.9395	100.578	172.289	115.91	132.245	90.0513	84.3823	67.3643	74.4216	-0.372783	1	-0.444537	0.432998	0.718804	0.00744084
AS3_hypothetical_protein_CDS_BJP42_RS04675	1209.56	1134.91	1292.11	1271.98	1370.01	1206.1	1293.21	2423.93	2039.2	2313.38	2365.61	1381.74	1302.94	1389.5	1409.48	-0.185829	1	-0.0942616	1	0.736593	4.50086e-13
AS3_Fe-S_cluster_assembly_scaffold_SufA_CDS	244.461	301.684	190.087	254.827	224.039	195.116	230.987	452.244	425.607	404.881	506.244	244.299	307.067	250.524	256.081	-0.0756398	1	-0.227609	1	0.75753	3.46436e-05
AS3_cold-shock_protein_CDS_3	3726.56	4414.17	4019.07	3245.27	3198.6	3559.3	3277.03	4981.16	6841.46	6235.44	5927.97	3265.63	3196.98	3749.22	3468.95	0.227474	1	-0.04153	1	0.812356	1.22647e-10
AS3_DUF421_domain-containing_protein_CDS	235.419	340.061	273.559	180.956	143.873	171.31	163.49	690.25	798.004	786	688.184	357.358	454.03	428.679	442.352	-0.577391	0.171252	-1.35099	1.78075e-19	0.819226	1.33802e-07
AS3_glycerol_dehydrogenase_CDS_part2	45.5758	50.8096	29.2502	20.8633	25.1872	30.5986	22.1171	93.8229	68.0435	60.3902	44.4194	38.5551	50.1623	30.1964	27.3073	0.325163	1	-0.515014	0.435218	0.874878	0.00557236
AS3_APSE_P42_DNA-binding_protein_CDS_1	1373.75	1622.82	877.97	1138.65	1291.77	1037.4	1061.24	2375.8	2255.28	2218.78	2602.88	1138.9	1115.38	1335.83	1220.3	0.111044	1	-0.0885528	1	0.974221	4.19355e-07
AS3_hypothetical_protein_CDS_BJP42_RS04550	33.0826	32.3396	65.1122	42.5635	31.0176	28.599	21.1723	62.6564	69.6934	83.9303	52.0334	27.6264	36.6139	35.8611	31.0402	0.353323	1	-0.107011	1	1.03243	0.000345061
AS3_hypothetical_protein_CDS_BJP42_RS08930	104.831	69.9485	75.2845	41.9797	41.7158	62.655	53.4177	196.429	183.727	209.442	196.677	93.1339	99.5616	91.2944	78.5208	-0.110823	1	-0.834163	0.000803145	1.1146	1.61816e-11
AS3_hypothetical_protein_CDS_BJP42_RS04495	1232.43	2171.24	1241.16	359.669	445.532	516.297	556.484	11206.4	13259.7	11834.5	13444.8	5883.61	5672.9	5452.01	5282.87	-1.88575	1.01767e-20	-3.58196	1.07962e-101	1.15363	6.14314e-09
AS3_hypothetical_protein_CDS_BJP42_RS00890	27.9964	39.0206	43.7846	18.7028	16.7919	29.8495	38.5147	107.526	99.8695	131.35	102.372	44.5761	56.5082	43.1878	48.8154	-0.431313	1	-0.871058	0.0122817	1.1843	1.4955e-07
AS3_aspA_CDS	321.052	314.221	302.628	199.31	165.838	188.353	190.288	742.385	687.764	659.092	719.954	243.55	274.25	293.84	297.587	0.1667	1	-0.574618	0.0023615	1.34587	2.13935e-39
AS3_transcriptional_regulator_CDS_1	122.284	138.082	113.248	104.365	86.3643	90.4517	100.989	342.718	302.767	247.589	213.695	96.4551	100.586	121.347	114.984	0.217069	1	-0.180159	1	1.35823	1.05928e-14
AS3_hypothetical_protein_CDS_BJP42_RS10330	296.082	447.872	361.86	292.118	296.873	255.971	316.684	1767.77	1893.53	1801.82	2075.1	691.117	752.021	699.271	669.272	-0.929934	7.50918e-07	-1.27807	4.71388e-24	1.42141	6.37781e-40
AS3_pilus_assembly_protein_PilS_CDS	5.59072	14.7973	18.0647	15.7187	10.7897	6.97957	12.5923	68.7093	63.1253	31.6759	46.826	17.4549	25.7405	16.8412	16.8961	-0.545015	1	-0.74185	0.224624	1.44817	8.91391e-07
AS3_hypothetical_protein_CDS_BJP42_RS10410	80.8864	42.9058	29.5	50.2755	30.6413	41.5658	56.1832	132.447	130.3	139.963	149.558	36.5308	43.3786	53.9217	55.0405	0.126313	1	-0.066732	1	1.55796	1.99554e-13
AS3_AbrB/MazE/SpoVT_family_DNA-binding_domain-containing_protein_CDS_2	30.7576	41.7373	29.0848	13.5414	34.969	25.7612	32.966	111.072	162.2	151.141	153.122	46.7246	48.0622	42.4885	44.7532	-0.4072	1	-0.765783	0.0328403	1.65778	8.87624e-20
AS3_phosphoribosylformylglycinamidine_synthase_CDS	282.345	286.057	329.881	290.724	286.74	254.274	254.706	1516.94	1466.41	1333.37	1380.69	419.823	497.946	415.012	407.931	-0.527064	0.134103	-0.681987	1.0818e-06	1.71097	4.08255e-96
AS3_shufflon_system_plasmid_conjugative_transfer_pilus_tip_adhesin_PilV_CDS_2	8.31583	14.9046	17.9696	10.4864	10.8385	8.37864	12.6466	51.1712	62.4606	29.1933	61.832	15.6643	23.6139	13.3478	10.3097	-0.129598	1	-0.53178	0.650044	1.71826	1.20543e-07
AS3_hypothetical_protein_CDS_BJP42_RS09730	11.0727	17.4144	21.5358	15.7148	1.80793	9.77936	8.43149	74.2432	106.099	70.8455	76.728	24.8875	24.6489	21.9875	17.5303	-0.404061	1	-1.2914	0.00491031	1.88283	1.19844e-16
AS3p1_pilus_assembly_protein_PilQ_CDS	11.3409	7.29066	14.584	5.22075	16.1856	18.111	11.0886	101.135	91.8868	96.5868	65.6583	24.0019	19.795	17.5112	16.0576	-0.822023	1	-0.574675	0.435218	2.20083	7.32268e-24
AS3_replication_protein_RepA_CDS	172.494	231.349	185.706	95.7769	165.395	112.935	106.896	660.388	680.334	603.821	644.58	130.559	136.956	115.648	101.351	0.743464	0.0199271	-0.0137437	1	2.42109	2.29121e-88
AS3_hypothetical_protein_CDS_BJP42_RS09230	78.9404	136.683	58.1631	48.7924	32.3596	12.5599	50.0722	465.927	496.076	429.013	458.4	85.8044	84.0026	83.0117	85.8705	0.166235	1	-1.24839	5.1714e-06	2.44901	3.18373e-47
AS3_hypothetical_protein_CDS_BJP42_RS04285	54.7486	60.1404	51.0383	15.2943	23.9338	9.57418	25.3362	258.946	360.758	210.113	300.107	40.3495	52.3043	45.2735	41.5102	0.336892	1	-1.28578	0.00016403	2.65113	4.29012e-49
AS3p1_antitermination_protein_NusG_CDS	47.2144	49.6302	50.3536	41.9559	43.2894	55.7884	40.7769	407.764	333.78	357.387	447.764	51.3701	54.1597	54.0633	52.1125	-0.123708	1	-0.215428	1	2.86617	9.94636e-128
AS3_Tn3_family_transposase_CDS_part1	10.9998	19.9357	28.988	10.1981	5.49673	23.2208	23.8982	172.99	189.385	157.145	197.001	28.1453	27.9912	20.4771	19.3027	-0.317503	1	-0.550379	0.48489	2.89719	2.3324e-36
AS3_autotransporter_outer_membrane_beta-barrel_domain-containing_protein_CDS_2	124.6	99.78	121.942	39.8446	55.8877	60.8992	56.0459	552.577	492.999	460.695	502.655	67.0422	75.7063	62.289	56.8203	0.826245	0.0109457	-0.277636	1	2.93974	8.95855e-158
AS3_hypothetical_protein_CDS_BJP42_RS02480	5.47411	9.99903	35.9903	6.89159	7.3118	9.77179	5.63313	268.405	275.056	271.789	318.315	27.3503	38.1502	33.9136	41.5725	-1.21968	0.171252	-2.25519	1.70042e-07	3.01136	1.19801e-59
AS3_recombinase_family_protein_CDS_2	22.548	48.8342	18.1731	0	0	0	0	474.685	267.49	119.492	299.283	31.3693	57.3389	18.2429	18.5819	0.248979	1	-6.65423	4.87902e-08	3.26118	1.68474e-09
AS3_DNA_primase_CDS_1	11.6272	18.9408	7.40622	13.8486	10.8194	11.0606	8.18128	195.164	167.911	149.658	167.983	18.038	19.8546	13.9832	17.7748	-0.33034	1	-0.671011	0.272175	3.2902	1.69379e-91
AS3p1_DNA_primase_CDS	11.6272	18.9408	7.40622	13.8486	10.8194	11.0606	8.18128	195.164	167.911	149.658	167.983	18.038	19.8546	13.9832	17.7748	-0.33034	1	-0.671011	0.272175	3.2902	1.69379e-91
NY26_type_II_restriction_endonuclease_subunit_M_CDS	438.151	438.85	410.551	441.611	448.949	431.627	431.49	5641.69	5363.92	5538.32	5241.6	468.464	427.918	471.019	481.736	-0.103302	1	-0.0780428	1	3.55927	0
NY26_type_II_restriction_endonuclease_subunit_R_CDS	379.791	260.96	349.353	180.469	232.443	151.229	180.089	4848.31	4797.91	4828.54	4635.21	391.364	331.972	416.135	430.832	-0.257985	1	-1.08795	1.23355e-10	3.60386	1.62381e-210
AS3_hypothetical_protein_CDS_BJP42_RS04810	478.969	624.8	558.52	363.047	351.538	325.076	362.862	441.016	513.099	413.751	415.394	251.795	252.668	374.537	375.919	0.804748	0.00582323	0.17414	1	0.531821	0.0821281
AS3_RNA_polymerase-associated_protein_RapA_CDS	697.829	726.635	696.316	553.905	533.766	550.212	541.208	888.321	763.375	1072.12	898.579	606.755	554.98	594.905	615.364	0.240175	1	-0.124128	1	0.604233	1.44227e-05
AS3_iron_transporter_CDS_2	82.6206	94.3574	76.8004	53.8962	64.7696	55.6284	38.7014	95.5443	82.9572	71.1824	80.3748	49.4969	40.0105	51.7008	56.1226	0.790715	0.120102	0.0974622	1	0.753399	0.0073724
AS3_APSE_P43_antirepressor_hypothetical_protein_CDS_BJP42_RS07030	2690.96	3069.01	2112.92	1836.57	1736.15	1658.84	1512.29	4241.41	3620.29	3706.39	4260.51	1377.43	1281.02	2045.69	1803.91	0.685069	0.073164	0.0623384	1	1.29103	8.76163e-13
AS3_hypothetical_protein_BJP42_RS02135__CDS_part1	57.5189	54.9401	68.6737	41.1919	45.6839	50.1163	28.2156	123.794	159.112	130.613	133.174	42.4701	26.4282	63.0198	63.1642	0.284729	1	-0.21486	1	1.5306	7.61439e-08
AS3p1_replication_protein_RepA_CDS	83.5963	76.766	79.3492	26.206	41.4036	27.9296	35.0503	163.984	116.671	172.422	164.069	52.3858	37.442	45.7815	49.8477	0.769778	0.177527	-0.516471	0.326287	1.72833	2.20996e-20
AS3_hypothetical_protein_CDS_BJP42_RS05500	1086.27	899.994	994.888	55.9001	66.8465	71.2231	60.4348	229.468	274.483	216.839	247.357	66.682	78.0648	66.4089	64.5702	3.86789	1.26545e-289	-0.104204	1	1.81231	8.09914e-50
AS3_RepB_family_plasmid_replication_initiator_protein_CDS_2	18458	14443.2	18121.9	498.074	533.4	521.977	492.679	1393.59	1262.95	1511.97	1488.82	387.529	383.962	399.387	465.588	5.3715	0	0.3226	0.698331	1.78863	1.8333e-57
AS3_hypothetical_protein_CDS_BJP42_RS02590	69.1813	82.0054	57.3862	94.3649	95.8924	85.1479	91.3748	160.9	141.181	170.683	151.27	112.362	103.013	104.654	95.0494	-0.54316	0.761195	-0.181343	1	0.584075	0.00996045
AS3_plasmid_stabilization_protein_CDS_1	120.603	144.462	144.701	0	0	0	0	307.649	353.005	321.617	319.74	156.818	125.59	155.888	143.764	-0.104373	1	-8.97279	1.16255e-16	1.16383	1.56341e-15
AS3_PIgB_addiction_module_toxin_RelE_CDS	164.805	167.048	139.875	0	0	1.39368	0	333.883	362.031	359.202	271.279	175.787	195.066	181.607	195.194	-0.231053	1	-8.60705	2.04014e-15	0.829162	1.52566e-07
AS3_StbA_CDS	112.451	57.5041	68.5761	0	0	0	0	234.024	277.783	223.423	257.238	69.9677	73.0485	74.0088	80.1844	0.109	1	-8.00217	2.51805e-13	1.73768	9.56209e-25
AS3_ATPase_CDS_1	61.0434	56.8221	99.9843	0	0	0	0	154.076	145.307	176.069	161.683	71.7228	86.7765	65.7672	58.965	0.00913954	1	-7.94648	4.3156e-13	1.16718	1.08927e-07
AS3_ATW31862.1_AS3_partial_hypothetical_gene	30.4398	47.2152	46.6263	0	0	0	0	79.5657	74.948	47.8744	49.0029	56.2491	92.3368	53.9953	57.094	-0.573615	1	-7.78994	1.8872e-12	-0.0467017	1
AS3_late_control_protein_CDS_part1	30.752	46.4484	29.2416	0	0	0	0	67.8177	82.9923	99.2317	82.9899	58.0197	63.7192	54.7705	51.6011	-0.648975	0.855215	-7.62412	3.96987e-12	0.535121	0.213965
AS3_hypothetical_protein_CDS_BJP42_RS05245	48.4891	129.313	61.8957	0	0	0	0	91.5653	79.8823	43.6778	88.6115	56.1279	60.623	62.9199	46.1476	0.5315	1	-7.59665	1.10398e-11	0.436316	0.805086
ZA17p2_hypothetical_protein_CDS_BJP43_RS11245	47.7451	71.0778	50.7674	1.74303	0	0	1.39426	172.133	180.85	151.014	174.14	142.191	139.099	111.814	105.584	-1.07006	0.00472695	-7.30104	1.89588e-11	0.446839	0.255459
ZA17p2_virB11_CDS	40.2993	35.894	22.0713	0	0	1.38721	0	51.7433	85.1243	67.5484	56.9771	72.6229	73.8398	56.4251	66.3782	-0.963261	0.14651	-7.14466	9.61445e-11	-0.0417047	1
ZA17p2_hypothetical_protein_CDS_BJP43_RS11300	46.5629	84.9074	54.2161	0	0	1.39212	0	104.615	91.9312	74.6358	85.9187	70.6487	87.7132	52.4655	46.6019	0.0585025	1	-7.04544	2.4127e-10	0.490187	0.46967
AS3_StdB_protein_CDS	199.372	283.121	233.975	1.73865	1.79915	2.78198	1.38255	684.68	554.463	605.95	577.354	222.331	254.771	272.527	228.218	-0.0363217	1	-6.97927	6.88699e-24	1.31118	4.96067e-21
AS3_PIgB_terminase_large_subunit_CDS_part1	11.5534	30.9928	29.4968	0	0	0	0	34.4061	27.695	54.6643	33.7058	38.7981	37.3853	25.5802	27.9372	-0.435221	1	-6.8214	1.54111e-09	0.194076	1
AS3_PIgB_phage_portal_protein_CDS	23.1173	45.2746	29.506	0	0	0	0	30.9546	34.1892	39.3767	25.2735	38.9606	36.536	27.4246	23.2119	0.154842	1	-6.76202	1.41536e-09	0.0433122	1
ZA17_hypothetical_protein_CDS_BJP43_RS05625	49.333	65.0277	54.0164	0	0	1.39283	1.40983	82.1883	97.847	124.323	107.065	62.1349	82.3272	58.9579	73.3533	-0.313434	1	-6.46786	1.74457e-09	0.560664	0.192194
AS3p1_addiction_module_toxin_RelE_CDS	38.5187	34.9407	39.4053	0	0	0	0	137.913	151.3	168.055	141.195	25.5426	23.8887	28.3038	24.26	0.540232	1	-6.45566	6.19157e-09	2.55211	3.23755e-58
AS3p1_type_IV_secretion_protein_CDS	27.4097	14.9444	10.8526	0	0	0	0	39.977	24.8345	33.1992	32.1886	34.8185	23.7448	21.4174	21.7922	-0.434531	1	-6.44234	1.05093e-08	0.357428	1
AS3_PIgB_ATW32091.1_AS3_transcriptional_regulator	27.416	30.017	39.6142	0	0	0	0	62.8978	47.9235	49.6887	51.4783	20.9047	19.7041	26.4973	27.5916	0.3934	1	-6.33936	1.39979e-08	1.18628	1.14175e-05
NY26_ISNCY_family_transposase_CDS_3	5.70414	11.6773	13.7796	0	0	0	0	11.2912	18.2378	35.2512	32.3589	23.3755	18.1812	21.3871	23.6068	-1.17904	0.498127	-6.22747	4.4323e-08	0.0871175	1
AS3_late_control_protein_CDS_part2	10.9559	10.0183	21.7951	0	0	0	0	29.3318	33.8831	18.7057	19.4669	17.8363	18.3222	16.0541	16.614	-0.307589	1	-5.89425	1.8946e-07	0.566654	0.457837
AS3_type_IV_secretion_system_protein_VirB5_CDS	37.0811	31.417	18.2999	0	0	1.39033	0	53.7968	34.7832	73.4567	50.765	24.8498	21.3853	19.6781	20.508	0.459286	1	-5.50884	1.31963e-06	1.2809	2.17372e-05
AS3_hypothetical_protein_CDS_BJP42_RS08955	1287.32	1119.87	1294.1	53.6379	113.619	71.8453	84.4082	4664.99	4051.02	4915.51	4824.67	1595.78	1583.72	1509.8	1695.54	-0.380257	1	-4.31221	2.80214e-204	1.53007	1.12591e-46
NY26_type_II_restriction_endonuclease_CDS	49.0267	31.0446	36.8326	1.73433	1.8022	4.15898	2.74433	46.5024	57.1429	32.7474	33.7321	51.7822	54.1861	39.7949	33.4493	-0.125505	1	-4.01294	1.0244e-10	-0.0711245	1
NY26_prevent-host-death_family_protein_CDS	350.71	439.381	393.785	23.8278	21.8677	35.5382	29.7301	3587.61	4329.4	3513.59	4002.47	347.526	354.795	365.594	371.408	0.12487	1	-3.67369	2.53838e-67	3.42436	7.34338e-226
AS3_unknown_gene_20	42.6509	70.0976	63.0038	16.7329	17.0132	5.75601	10.4144	112.965	142.279	104.286	154.129	126.124	120.533	94.2175	85.216	-0.793919	0.215518	-3.1261	3.18881e-21	0.275043	1
AS3_conjugal_transfer_protein_TrbC_CDS	72.5119	49.8376	29.581	5.19593	10.8177	8.30168	4.09776	214.352	160.33	133.953	203.906	68.1161	57.1564	56.3327	59.2863	-0.190487	1	-3.10198	9.27033e-14	1.56248	3.35921e-14
AS3_hypothetical_protein_CDS_BJP42_RS08970	2675.7	2779.4	2650.64	455.093	495.943	461.521	536.542	6610.26	5842.56	6185.85	6529.1	3594.8	3992.23	4372.57	4554.76	-0.624235	0.00015162	-3.08112	1.76482e-272	0.611692	8.91391e-07
NY26_very_short_patch_repair_endonuclease_CDS	16.6545	59.5711	14.39	8.73539	1.80458	5.57909	1.40523	33.5328	32.8773	37.6079	42.678	34.5917	42.9515	26.2093	26.6066	-0.0163178	1	-2.90735	6.39185e-07	0.171232	1
AS3_hypothetical_protein_CDS_BJP42_RS06460	297.478	269.953	236.873	74.8485	77.3111	52.9487	69.3536	471.057	401.441	456.802	408.896	379.107	521.515	503.424	501.194	-0.819999	0.00472517	-2.8077	4.92657e-58	-0.133215	1
AS3_class_A_beta-lactamase_CDS	166.326	139.496	165.077	22.5756	30.6203	18.051	26.1758	541.679	549.953	405.708	492.312	157.484	180.683	148.738	148.452	0.00628017	1	-2.71027	8.54642e-34	1.6465	4.26844e-52
AS3_hypothetical_protein_CDS_BJP42_RS01065	174.149	219.902	168.375	38.2345	39.6076	22.2365	33.1301	535.886	695.418	575	535.139	157.826	201.127	196.014	198.319	0.0108983	1	-2.52263	3.72851e-30	1.63759	1.98462e-28
AS3p2_ISNCY_family_transposase_CDS_3	143.907	233.741	157.936	31.4296	30.7464	37.7114	46.3952	194.546	216.145	195.615	161.899	207.663	236.754	184.046	148.256	-0.0838788	1	-2.38065	1.96278e-22	-0.0104838	1
AS3p2_ISNCY_family_transposase_CDS_4	143.907	233.741	157.936	31.4296	30.7464	37.7114	46.3952	194.546	216.145	195.615	161.899	207.663	236.754	184.046	148.256	-0.0838788	1	-2.38065	1.96278e-22	-0.0104838	1
AS3_pilus_assembly_protein_PilO_CDS_1	28.3815	29.1235	18.2421	3.47918	8.99574	4.17804	8.30989	50.5275	78.3982	53.7232	67.7383	31.4392	38.709	32.4439	25.2047	-0.269678	1	-2.34654	4.3512e-07	0.971977	0.00139479
AS3_resolvase_CDS_3	266.366	199.383	174.941	45.2559	46.7455	61.3018	47.1504	1371.19	1178.78	1621.76	1506.25	234.01	209.659	233.546	264.822	-0.146885	1	-2.22809	1.68895e-32	2.58786	3.18791e-105
AS3p1_resolvase_CDS	266.366	199.383	174.941	45.2559	46.7455	61.3018	47.1504	1371.19	1178.78	1621.76	1506.25	234.01	209.659	233.546	264.822	-0.146885	1	-2.22809	1.68895e-32	2.58786	3.18791e-105
AS3_hypothetical_protein_CDS_BJP42_RS10370	65.7727	24.1274	40.2809	8.68763	10.8059	11.1145	13.7982	119.647	89.2675	82.2199	105.72	39.2347	49.7291	55.9899	58.2608	-0.249402	1	-2.17633	8.13689e-09	0.972881	0.00101653
AS3_PIgA_transposase_CDS_3	174.067	277.206	129.134	50.7228	48.9081	71.0265	51.9642	459.312	443.906	421.289	424.615	231.183	244.708	224.475	193.769	-0.174152	1	-1.9922	8.326e-22	0.968919	8.56792e-07
AS3_transposase_CDS_4	174.067	277.206	129.134	50.7228	48.9081	71.0265	51.9642	459.312	443.906	421.289	424.615	231.183	244.708	224.475	193.769	-0.174152	1	-1.9922	8.326e-22	0.968919	8.56792e-07
AS3_PilN_family_type_IVB_pilus_formation_outer_membrane_protein_CDS_2_part_2	34.5922	35.8376	51.5504	10.407	10.8129	13.8653	10.9811	94.7584	75.1481	63.2836	73.8051	46.0847	51.5491	39.4803	37.3112	-0.08922	1	-1.89045	5.40665e-08	0.818232	0.00156467
AS3p1_PilN_family_type_IVB_pilus_formation_outer_membrane_protein_CDS	34.5922	35.8376	51.5504	10.407	10.8129	13.8653	10.9811	94.7584	75.1481	63.2836	73.8051	46.0847	51.5491	39.4803	37.3112	-0.08922	1	-1.89045	5.40665e-08	0.818232	0.00156467
AS3p1_pilus_assembly_protein_PilR_CDS	34.5589	35.8752	33.1178	13.8792	3.60402	6.93491	8.24216	70.6898	65.4354	95.9224	69.6216	27.9037	27.6801	27.2252	34.0555	0.224383	1	-1.85048	9.83234e-06	1.36088	2.25726e-09
AS3_hypothetical_protein_CDS_BJP42_RS06520	10.9998	44.8554	43.4821	5.09907	9.16122	2.73185	18.2751	47.4876	33.9464	14.6669	54.1211	31.1366	35.3054	28.3292	22.9636	0.12265	1	-1.74317	0.00243119	0.351649	1
AS3_DUF883_domain-containing_protein_CDS	677.064	812.03	691.901	233.187	264.375	209.984	239	1407.32	1289.24	1405.05	1323.9	663.247	832.36	820.829	835.375	-0.12017	1	-1.74033	1.02224e-45	0.785297	1.01802e-08
AS3_class_II_glutamine_amidotransferase_CDS	80.1202	72.3296	98.909	22.5882	32.4175	40.2956	56.5413	152.496	151.938	173.178	154.38	131.3	116.677	123.145	140.65	-0.664739	0.280485	-1.72813	2.76066e-16	0.304918	1
AS3_hypothetical_protein_CDS_BJP42_RS05275	46.5629	42.4537	28.9152	8.58165	12.7915	11.137	8.46468	62.7689	49.5014	55.9768	57.9951	30.8751	41.5709	33.3454	27.2792	0.298614	1	-1.69762	2.02672e-05	0.763972	0.0269315
AS3_hypothetical_protein_CDS_BJP42_RS06205	13.7047	14.9561	7.27839	6.80563	5.50988	4.10501	7.05143	18.6464	23.251	4.17515	15.1874	17.9775	26.4295	16.1192	15.2026	-0.521058	1	-1.6673	0.00251214	-0.308208	1
AS3_hypothetical_protein_CDS_BJP42_RS08675	205.422	250.457	188.891	71.8931	82.3426	84.1368	84.2996	410.645	392.331	317.996	397.99	284.299	253.812	250.138	231.782	-0.214979	1	-1.65018	8.33196e-26	0.575398	0.002587
AS3_unknown_gene_14	256.116	234.58	228.026	88.4955	106.312	88.7899	109.962	660.732	619.037	660.041	713.371	319.975	353.47	277.805	287.295	-0.351472	1	-1.64685	6.16582e-29	1.09943	1.13016e-19
AS3_DNA-binding_response_regulator_CDS_2	379.313	574.302	415.242	151.46	113.258	175.641	176.245	803.087	708.219	679.319	682.521	498.85	523.728	463.439	443.083	-0.0794801	1	-1.63815	1.17952e-22	0.575789	0.0207119
AS3p1_surface_exclusion_protein_CDS	915.098	1194.12	947.493	482.163	453.079	483.506	493.797	2318.65	2269.81	2018.08	2404.65	1353.85	1332.93	1556.25	1644.13	-0.541904	0.0566074	-1.61955	2.22213e-49	0.62113	3.59774e-05
AS3_ATW23012.1_NY26_hypotethical_gene	55.0287	28.5238	55.4095	8.66289	25.2387	16.6117	16.4101	103.003	126.581	138.139	117.806	57.3102	45.5238	49.5429	50.6592	-0.180132	1	-1.60796	3.51595e-07	1.25291	8.22619e-10
AS3_type_III_secretion_apparatus_protein_OrgA/MxiK_CDS	14.0778	31.7698	72.6616	15.6871	10.7829	6.98066	15.3107	33.3021	55.5969	27.7124	36.0881	32.7283	40.6278	38.2925	34.0069	0.0396862	1	-1.58863	0.000241202	0.0843875	1
AS3_LuxR_family_transcriptional_regulator_CDS_3	57.6704	67.3776	72.5952	32.3324	22.0063	19.1359	21.1255	110.281	114.34	69.0634	69.1143	71.2275	76.0869	66.1005	63.4831	-0.0365645	1	-1.55735	4.27858e-09	0.393954	0.601774
AS3_hypothetical_protein_CDS_BJP42_RS02025	243.345	250.607	197.868	85.1325	86.4514	84.7436	71.6837	673.883	719.656	697.33	833.135	206.539	253.054	240.374	256.607	-0.0468876	1	-1.55187	1.82953e-21	1.61139	5.26817e-44
AS3_RTX_toxin_CDS_2	13.9832	27.0362	18.174	8.48973	16.7083	8.11214	8.5925	36.399	19.5099	42.0811	19.6175	29.3261	34.4549	26.7975	28.1944	-0.540874	1	-1.53843	0.000311754	-0.0130771	1
AS3_heme_ABC_transporter_ATP-binding_protein_CDS	34.3663	26.4931	47.6451	10.4212	12.6071	9.72418	9.64746	62.3582	46.1915	67.1552	38.0602	33.525	24.6951	33.4291	29.2705	0.207986	1	-1.52709	0.000214867	0.822094	0.0186942
AS3p2_ISNCY_family_transposase_CDS_1	747.301	639.371	556.223	287.489	307.408	269.278	308.824	1287.04	980.03	1261.92	1150.2	782.901	845.688	825.852	860.589	-0.347864	1	-1.49977	1.89193e-32	0.496027	0.0210361
AS3_LuxR_family_transcriptional_regulator_CDS_2	167.784	142.927	138.82	83.4923	66.5724	75.1445	88.5385	240.076	269.496	310.024	213.695	161.832	187.628	264.647	281.477	-0.58958	0.587124	-1.49693	1.12364e-11	0.232432	1
NY26_unknown_gene_32	79.8299	66.2461	62.8979	43.8378	26.2146	19.5159	21.462	141.437	143.574	172.771	114.612	65.6475	60.9503	95.029	87.6677	-0.151433	1	-1.49249	1.52203e-06	0.896482	0.00234311
ZA17_DEAD/DEAH_box_helicase_CDS	20.2465	23.8046	22.1435	6.93253	3.60518	9.69461	12.3208	25.7772	29.2665	10.9484	37.8923	24.4831	23.1329	20.8462	21.8864	-0.0245316	1	-1.41452	0.00251125	0.21395	1
AS3_hypothetical_protein_CDS_BJP42_RS10305	97.7738	150.571	140.877	26.188	34.1648	25.156	29.4177	253.765	298.927	318.583	442.738	78.0489	73.7251	70.6668	77.7288	0.745674	0.107733	-1.40772	1.76407e-07	2.11214	1.32466e-39
NY26_unknown_gene_31	114.345	139.818	130.32	69.4529	57.9815	42.9188	31.6002	298.709	237.693	351.884	357.386	94.3847	88.4474	177.392	180.438	-0.0908236	1	-1.37377	1.38232e-05	1.23609	1.79933e-05
AS3_hypothetical_protein_CDS_BJP42_RS03245	71.7803	88.8508	66.0715	20.8383	32.423	30.5367	37.1691	115.839	105.168	71.6937	135.114	82.4664	73.1556	69.6497	70.6595	0.0599589	1	-1.27269	1.97063e-06	0.534832	0.148822
AS3_hypothetical_protein_CDS_BJP42_RS09265	13.871	17.3949	17.9745	10.4842	10.8313	9.76769	7.02704	24.7211	13.8532	18.7889	27.7365	22.6022	18.2896	23.491	25.3028	-0.486194	1	-1.25861	0.00688293	-0.0800489	1
AS3_hypothetical_protein_CDS_BJP42_RS06645	664.614	570.553	659.963	239.66	262.961	173.609	234.28	1219.37	1024.03	1293.81	1215.49	449.444	452.661	634.815	650.685	0.197222	1	-1.25802	1.85585e-11	1.12634	5.18713e-10
AS3_sixA_CDS	92.2234	113.48	86.7049	40.1663	30.5646	26.531	32.2058	107.453	104.114	78.1099	74.4979	66.4697	85.8481	69.7747	70.8123	0.45971	1	-1.18264	7.52069e-06	0.318635	1
AS3_oxygen-regulated_invasion_protein_MI47_genome	33.3633	32.2807	46.7811	26.2102	12.6167	12.5589	18.2837	70.5787	82.8011	71.1627	57.5499	39.2657	37.5605	38.7583	36.6484	-0.0406526	1	-1.1382	0.000822921	0.894853	0.000342113
AS3_hypothetical_protein_CDS_BJP42_RS10085	606.454	755.882	829.507	440.377	475.83	406.004	431.761	1192.32	1122.72	1418.85	1270.39	898.586	978.412	928.93	985.186	-0.399752	0.764542	-1.11659	2.83067e-22	0.395947	0.152085
AS3_peptide_ABC_transporter_permease_CDS	57.48	62.3313	55.1212	19.0885	32.4375	44.4225	30.2737	51.8022	88.556	95.7305	59.1278	73.3586	67.6081	71.2006	63.0405	-0.245863	1	-1.11193	0.000171759	0.0974559	1
AS3_peptide_ABC_transporter_permease_SapC_CDS	22.9651	38.4343	33.0366	31.2608	32.4225	15.2657	24.7806	60.5202	47.6614	45.6189	38.0033	64.5186	57.1835	49.6378	42.2884	-0.679573	0.788612	-1.05913	0.000605645	-0.156392	1
AS3_phosphoglycerate_dehydrogenase_CDS	213.384	234.061	191.513	154.36	156.79	119.229	127.624	234.257	271.069	222.653	265.657	280.151	262.436	299.055	278.862	-0.376967	1	-1.01922	1.20395e-11	-0.171306	1
AS3_BJP42_RS08020_hypothetical_protein_CDS_part2	32.8912	39.8831	40.0312	28.9239	18.3663	17.7884	32.4366	55.9393	51.8676	43.839	47.7319	43.037	50.7503	50.6602	45.2772	-0.340167	1	-0.954461	0.00347799	0.0807402	1
AS3_peptide_ABC_transporter_ATP-binding_protein_SapD_CDS	63.2647	98.2024	143.387	50.3211	79.2855	69.386	63.263	163.963	172.088	139.32	156.229	128.844	106.914	123.042	124.685	-0.299894	1	-0.88594	0.000155336	0.395614	0.528392
AS3_CopG_family_transcriptional_regulator	492.032	344.696	394.761	273.759	229.145	259.279	238.77	575.624	803.436	658.729	751.277	469.394	450.998	452.011	462.018	-0.1552	1	-0.87138	1.41218e-07	0.602537	0.00210884
AS3_DNA-3-methyladenine_glycosylase_CDS	204.29	157.588	173.451	116.997	109.694	111.693	100.732	269.507	217.86	220.004	199.929	226.008	190.509	173.159	182.046	-0.0824545	1	-0.806531	1.02604e-05	0.233281	1
AS3_LD-carboxypeptidase_CDS	400.025	323.126	342.052	262.012	239.654	280.238	241.906	426.093	430.67	531.549	419.99	399.536	417.236	424.746	471.062	-0.281489	1	-0.741462	8.82422e-07	0.0761945	1
AS3_ribonuclease_PH_CDS	119.671	79.8384	98.7491	67.8042	88.1563	73.7009	88.4527	123.337	131.047	120.809	90.9407	122.019	136.633	124.908	139.247	-0.397005	1	-0.712292	0.00240286	-0.159781	1
AS3_hypothetical_protein_CDS_BJP42_RS10285	464.588	353.202	390.583	206.356	284.76	245.33	275.675	507.852	464.914	543.936	486.86	373.227	357.081	451.654	422.371	-0.00623996	1	-0.662848	0.000424118	0.323046	0.815149
AS3_hypothetical_protein_CDS_BJP42_RS10440	277.389	250.925	300.276	132.052	151.283	169.496	166.959	279.177	309.13	222.859	283.329	245.111	237.548	244.25	241.056	0.179134	1	-0.633302	0.00049333	0.185574	1
AS3_hypothetical_protein_CDS_BJP42_RS04760	1337.74	1430.91	1568.75	940.072	1092.11	831.88	900.356	2306.7	2025.35	2747.76	2810.73	1241.78	1531.65	1377	1693.01	-0.0347155	1	-0.630505	0.00316772	0.754546	5.31186e-05
AS3_acnA_CDS	441.759	438.089	473.942	332.379	349.822	392.675	351.844	527.355	497.397	512.708	493.493	565.22	589.464	532.852	509.357	-0.281715	1	-0.616333	6.28705e-06	-0.113914	1
AS3_tal_CDS	336.227	278.122	268.227	244.698	200.025	242.941	250.468	305.657	283.754	332.85	405.466	343.999	348.968	337.661	368.436	-0.259019	1	-0.575106	0.00289024	-0.0848922	1
AS3_molybdopterin-guanine_dinucleotide_biosynthesis_protein_MobA_CDS	1690.73	1599.8	1734.02	1049.61	1126.83	1203.8	1124.28	2726.86	2807.16	2481.06	2661.48	1796	1746.45	1577.51	1588.98	0.0067091	1	-0.569471	8.80819e-07	0.671558	6.16621e-12
AS3_mechanosensitive_ion_channel_protein_MscS_CDS	702.352	697.691	594.144	508.875	531.421	551.363	523.637	806.709	831.978	899.978	883.309	734.875	783.428	804.36	769.045	-0.214683	1	-0.54788	9.62764e-06	0.144064	1
AS3_hypothetical_protein_CDS_BJP42_RS02235	126.458	117.539	177.773	78.4335	82.6597	93.5731	105.93	221.202	190.827	191.483	244.261	111.15	99.1742	149.805	151.585	0.068536	1	-0.495379	0.148318	0.751662	0.000189319
AS3_UDP-N-acetylmuramoyl-L-alanyl-D-glutamate--2,_6-diaminopimelate_ligase_CDS	237.313	216.484	269.521	232.207	216.32	254.779	236.722	250.786	253.432	326.458	233.599	396.124	367.04	367.216	375.277	-0.666664	0.0158733	-0.677292	1.9705e-05	-0.506929	0.0186325
AS3_valine--tRNA_ligase_CDS	141.618	159.623	184.434	149.076	174.842	177.319	161.637	180.545	175.788	220.986	235.865	236.37	226.857	252.358	250.481	-0.619241	0.0777788	-0.549218	0.00384544	-0.259964	1
AS3_NADP-dependent_isocitrate_dehydrogenase_CDS	274.312	293.334	346.518	246.203	335.24	254.976	256.342	385.435	345.517	371.606	343.43	449.366	465.604	439.853	455.263	-0.576519	0.0570026	-0.734853	1.4516e-07	-0.325117	0.679783
AS3_CpaF_family_protein_CDS	106.876	97.7399	92.1815	107.488	100.935	87.291	84.9662	135.897	123.802	144.323	166.417	168.28	209.097	193.619	179.492	-0.915736	0.00517513	-0.989807	1.66366e-07	-0.405797	0.435525
AS3_ddl_CDS	181.062	227.749	187.412	196.091	196.427	154.091	187.147	221.023	290.267	261.083	236.511	330.467	360.577	345.002	367.484	-0.804518	0.00138756	-0.942433	2.3434e-10	-0.47414	0.0665526
NY26_hypothetical_protein_CDS_BJP44_RS04320	734.449	677.716	750.861	5.23822	8.99048	6.98585	2.80103	947.77	808.754	900.245	856.242	819.342	930.799	1029.79	1102.96	-0.443153	0.739473	-7.37233	2.19523e-74	-0.138799	1
AS3_EscC/YscC/HrcC_family_type_III_secretion_system_outer_membrane_ring_protein_CDS_2_part2	248.533	340.719	354.093	336.295	351.483	300.62	354.803	419.58	390.686	391.615	360.131	479.093	538.104	465.931	470.906	-0.631073	0.0218292	-0.541284	0.00322232	-0.321601	0.754316
AS3_peptidase_CDS	6010.05	7465.86	6322.45	7600.15	7152.92	6946.41	7325.13	50.8163	28.6292	40.5138	53.0754	7912.05	10371.4	8339.99	8133.56	-0.394198	1	-0.259898	1	-7.66348	0
AS3_lpdA_CDS	205.367	273.739	250.968	311.96	383.953	351.77	391.512	364.305	338.168	411.679	414.7	427.339	458.878	445.752	429.444	-0.869131	1.59576e-05	-0.294448	0.875561	-0.212327	1
AS3_hypothetical_protein_CDS_BJP42_RS06385	858.844	1032.38	758.41	13.8768	10.8127	19.4129	21.9662	1754.2	1629.28	1745.35	1864.32	2188.66	2554.13	2708.22	2789.31	-1.54994	6.67426e-27	-7.24315	7.28687e-187	-0.546724	0.00740571
AS3_rpoB_CDS	5039.03	5077.58	5074.57	5068.53	4762.8	5353.4	5091.02	3733.07	3984.57	3870.46	3921.57	3459.9	3965.53	3979.32	3718.31	0.414349	0.0899465	0.423061	0.00301129	0.0370844	1
AS3_trmD_CDS	841.316	771.376	802.285	768.045	833.933	847.524	751.539	764.161	667.111	658.165	693.632	529.495	560.423	543.428	570.851	0.548159	0.00513109	0.538497	3.00342e-05	0.33767	0.390552
AS3_protein-export_chaperone_SecB_CDS	220.614	395.747	346.551	323.023	347.032	310.172	324.92	211.399	191.502	212.938	202.346	199.729	188.968	227.816	213.036	0.602515	0.0761088	0.652562	0.000244705	-0.0151224	1
AS3_1-deoxy-D-xylulose-5-phosphate_reductoisomerase_CDS	308.716	310.297	397.911	386.715	371.266	378.41	362.125	249.651	292.062	327.621	267.688	236.189	208.437	244.028	255.428	0.488248	0.319315	0.665561	1.0206e-05	0.268569	1
AS3_primosomal_replication_protein_N_CDS	197.208	232.247	234.936	173.349	157.153	192.113	153.775	202.255	132.593	163.784	167.541	110.422	93.2846	110.743	105.869	1.05868	1.08761e-06	0.686677	0.000630318	0.667901	0.00208167
AS3_preprotein_translocase_subunit_SecY_CDS	635.258	696.834	820.277	824.22	771.457	746.949	668.747	565.437	646.771	526.741	561.501	459.306	468.34	500.051	438.764	0.620141	0.00671753	0.687079	1.28965e-06	0.303001	0.919348
AS3_O-antigen_ligase_family_protein_CDS	176.137	135.935	232.241	225.397	264.948	241.119	230.297	130.772	104.307	146.456	158.02	156.419	117.622	161.116	160.611	0.233307	1	0.692254	0.00254991	-0.15133	1
AS3_4-hydroxy-tetrahydrodipicolinate_synthase_CDS	665.988	864.771	679.085	620.006	574.599	713.324	669.077	458.224	443.744	360.607	430.704	369.605	364.685	412.834	380.26	0.941637	2.22932e-09	0.755769	4.54168e-08	0.158753	1
AS3_phosphoribosylaminoimidazolesuccinocarboxamide_synthase_CDS	347.477	365.396	394.833	344.252	381.419	378.349	364.994	278.043	252.331	239.361	260.126	214.201	232.366	214.117	207.91	0.764674	1.59576e-05	0.76002	1.69663e-10	0.247279	1
AS3_galU_CDS	111.928	112.933	99.1081	95.5125	102.673	119.368	136.305	83.0057	72.3273	84.7035	78.12	68.3205	65.0387	70.5633	65.4294	0.67401	0.137941	0.760208	8.39349e-05	0.238733	1
AS3_recombination-associated_protein_RdgC_CDS	109.112	72.0331	62.4067	79.8766	79.2549	93.007	92.2266	44.9487	50.9376	49.9713	42.2236	48.1556	47.5052	55.293	47.6702	0.717331	0.180433	0.801492	0.00031138	-0.0737154	1
AS3_DedA_family_protein_CDS_1	107.876	111.623	127.717	147.865	116.944	133.685	112.164	52.264	61.6977	60.1811	80.4309	60.3749	59.6066	75.4065	75.6328	0.735673	0.0716371	0.912596	7.77826e-07	-0.0896897	1
AS3_autotransporter_outer_membrane_beta-barrel_domain-containing_protein_CDS_1_part2	618.841	535.369	551.576	656.155	728.479	667.899	703.871	517.21	529.939	525.735	529.28	456.7	498.075	506.342	524.312	0.191735	1	0.472807	0.00246183	0.0836033	1
AS3_PTS_glucose_transporter_subunit_IIBC_CDS	393.37	445.135	391.209	495.673	483.095	484.727	465.443	378.059	390.207	328.459	399.969	337.506	323.715	354.543	349.516	0.269721	1	0.497044	0.00106356	0.138446	1
AS3_bifunctional_23S_rRNA_(guanine(2069)-N(7))-methyltransferase_RlmK/23S_rRNA_(guanine(2445)-N(2))	238.02	230.012	233.071	299.577	297.503	316.765	285.304	222.797	192.514	213.173	214.333	208.1	208.344	198.698	183.857	0.234304	1	0.588194	0.000102912	0.0716033	1
AS3_methionyl-tRNA_formyltransferase_CDS	106.335	93.4991	146.98	175.277	178.413	142.984	206.417	100.153	104.962	84.8497	114.033	132.437	113.797	97.0231	105.566	0.0339402	1	0.654361	0.0060938	-0.150066	1
AS3_oligopeptidase_A_CDS	1059.14	1076.93	991.261	1136.06	1242.27	1218.78	1204.32	790.264	852.946	859.004	821.745	704.793	718.88	779.926	725.194	0.508144	0.00472695	0.712823	1.7022e-16	0.18342	1
AS3_tRNA_pseudouridine(38-40)_synthase_TruA_CDS	42.9789	72.2209	84.3322	100.729	102.676	93.05	86.8195	60.6206	65.9494	60.6861	46.4995	63.4027	56.2404	59.3874	52.7102	0.193385	1	0.720609	0.0016283	0.0193067	1
AS3_DEAD/DEAH_family_ATP-dependent_RNA_helicase_CDS	1571.17	1396.31	1552.41	1992.04	2071.51	2129.79	1993.77	1158	1272.32	1255.36	1211.17	1131.25	1292.89	1229.15	1266.28	0.287201	1	0.734951	7.19667e-15	-0.00660882	1
AS3_NADPH-dependent_7-cyano-7-deazaguanine_reductaseQueF_CDS_1	77.3871	117.925	128.362	145.883	165.725	138.867	121.252	64.0693	75.8033	56.3719	59.1728	77.229	69.2672	89.9304	84.5376	0.407356	1	0.827113	7.339e-05	-0.309914	1
AS3_NADPH-dependent_7-cyano-7-deazaguanine_reductaseQueF_CDS_2	77.3871	117.925	128.362	145.883	165.725	138.867	121.252	64.0693	75.8033	56.3719	59.1728	77.229	69.2672	89.9304	84.5376	0.407356	1	0.827113	7.339e-05	-0.309914	1
AS3_autotransporter_outer_membrane_beta-barrel_domain-containing_protein_CDS_1_part1	19.2353	37.4746	43.0701	48.7966	36.4583	37.6812	42.276	14.1176	19.4276	10.3834	12.7961	21.6562	25.3081	20.8704	24.2915	0.510128	1	0.841904	0.008573	-0.680438	0.309717
AS3_artM_CDS	73.8101	48.5315	47.4376	90.4584	82.7602	71.0202	72.0067	41.8112	46.6902	49.4345	31.749	36.3368	40.6794	40.2168	40.8019	0.538084	1	0.992475	2.65784e-06	0.103071	1
AS3_3-deoxy-D-manno-octulosonic_acid_transferase_CDS	170.418	164.495	162.236	273.923	261.35	232.779	211.05	110.097	133.581	120.265	107.436	127.911	105.736	124.839	121.913	0.47559	0.781333	1.01956	1.22835e-11	-0.0259092	1
AS3_BJP42_RS08055_hypothetical_protein_part1	69.3775	78.6035	95.9185	110.935	127.979	145.447	113.676	65.3304	68.3431	35.0147	82.1235	60.7415	61.4809	65.2793	56.9592	0.387616	1	1.02771	6.06318e-08	0.0505436	1
AS3_endolytic_transglycosylase_MltG_CDS	138.138	126.857	169.187	204.751	191.003	227.52	184.179	132.831	126.09	126.352	137.183	100.91	89.0981	94.49	106.776	0.532201	0.47455	1.04582	4.85336e-13	0.419619	0.327468
AS3_LysM_peptidoglycan-binding_domain-containing_protein_CDS	33.7631	56.2419	61.7395	90.6296	86.2543	106.133	83.55	33.3186	33.7221	34.0803	48.8502	41.3021	33.2546	30.8445	30.2034	0.561289	1	1.43572	6.1934e-12	0.130956	1
AS3_glyoxalase/bleomycin_resistance/dioxygenase_family_protein_CDS	282.217	302.268	325.588	860.476	759.241	668.856	649.34	243.091	248.672	278.505	245.278	251.333	213.023	299.271	289.635	0.192375	1	1.48369	2.26455e-24	-0.0500589	1
AS3_inositol_monophosphatase_CDS	188.821	192.952	194.133	279.715	295.366	247.287	230.351	161.195	150.332	138.524	128.984	81.3298	73.4433	105.75	108.881	1.05164	0.000192808	1.51189	1.09924e-18	0.661459	0.0170021
AS3_GNAT_family_N-acetyltransferase_NY26_1	41.9304	39.4595	36.1294	115.271	107.897	100.506	103.537	10.5707	22.1792	12.6704	12.7707	20.0663	23.1664	21.0894	23.0697	0.861647	0.199908	2.28824	8.27578e-42	-0.567248	0.49859
NY26_GNAT_family_N-acetyltransferase_CDS	41.9304	39.4595	36.1294	115.271	107.897	100.506	103.537	10.5707	22.1792	12.6704	12.7707	20.0663	23.1664	21.0894	23.0697	0.861647	0.199908	2.28824	8.27578e-42	-0.567248	0.49859
AS3_fabG_CDS	858.147	889.719	815.946	810.121	784.58	811.961	748.762	550.389	507.13	537.712	547.596	517.6	525.054	595.654	607.364	0.600066	0.000626773	0.491064	0.000897126	-0.06443	1
AS3_bifunctional_D-glycero-beta-D-manno-heptose-7-phosphate_kinase/D-glycero-beta-D-manno-heptose_1	477.239	442.766	465.014	424.617	454.253	459.802	372.362	329.949	279.658	374.435	290.508	203.267	185.899	282.957	262.976	0.96743	4.58453e-05	0.882329	1.73757e-06	0.455997	0.235228
AS3_ribonuclease_P_protein_component_CDS	30.1406	39.9581	53.9172	31.0962	36.5076	34.8142	33.8216	17.6443	24.7836	29.1043	12.8139	16.9533	13.2234	18.2142	18.882	1.23139	0.0101234	1.01238	0.0012086	0.341216	1
AS3_ABC-F_family_ATPase_CDS	1022.02	1124.74	1126.39	1296.08	1332.21	1419.09	1452.7	1123.04	1069.98	946.9	1039.41	973.454	990.643	1008.78	1016.57	0.122923	1	0.464704	0.000390264	0.0726461	1
AS3_hslU_CDS	829.311	1053.26	1032.69	1476.96	1432.96	1425.58	1453.6	937.259	962.223	923.138	991.999	753.309	818.73	751.943	773.076	0.323188	1	0.901603	4.37288e-25	0.300876	0.756662
AS3_type_I_secretion_system_permease/ATPase_CDS_2	136.42	203.938	203.468	387.896	331.76	367.951	380.875	193.668	187.673	145.039	166.007	144.061	157.619	161.227	157.411	0.215928	1	1.24422	1.60688e-26	0.174555	1
AS3_homoserine_kinase_CDS	112.032	177.531	198.301	282.985	309.853	309.557	338.627	141.695	149.383	121.744	192.168	130.394	134.609	126.484	118.752	0.319292	1	1.27916	3.44759e-18	0.242962	1
AS3_unknown_gene_13	179.828	284.323	166.691	315.743	400.422	385.761	362.837	208.231	217.174	149.133	159.869	157.291	143.291	149.232	119.743	0.602665	0.352505	1.36616	1.78988e-14	0.375442	0.71439
AS3_lytic_transglycosylase_CDS_1	5.57428	2.47703	0	206.078	176.42	234.544	221.581	3.52555	0	2.10395	6.39322	4.10396	3.29934	1.81895	2.91368	-0.0829282	1	6.10491	2.93447e-136	-0.0910424	1
AS3_hypothetical_protein_CDS_BJP42_RS03000	186.358	139.523	132.055	239.678	203.547	161.08	192.889	141.92	135.065	173.521	177.502	125.04	128.402	129.182	140.366	0.232344	1	0.599905	0.0088101	0.252509	1
AS3_hofQ_CDS	86.6306	59.6164	66.3575	169.912	173.028	115.014	130.22	80.8683	104.297	122.42	96.9155	78.0022	95.1532	90.516	82.9371	-0.280149	1	0.746647	0.00122383	0.210922	1
AS3_bioD_CDS	54.0821	26.6264	47.5141	64.3412	82.7674	72.347	87.1375	64.3209	53.1672	49.5654	44.4232	47.9151	42.7132	38.2716	43.08	-0.0243047	1	0.84658	0.000317642	0.303637	1
AS3_BrnT_family_toxin_CDS	320.316	408.868	229.681	358.416	297.277	439.213	373.646	3.41052	0	6.23482	4.35306	200.082	295.525	264.733	285.842	0.272373	1	0.485683	0.283643	-6.27597	4.25811e-25
AS3_phosphocarrier_protein_Hpr_CDS	305.969	226.47	312.077	413.758	421.168	491.366	481.309	0	1.78821	0	0	262.695	274.24	293.585	302.96	-0.0405786	1	0.674825	8.4606e-06	-8.92193	1.80183e-16
AS3_cell_division_protein_ZapA_CDS	1469.8	1544.85	1565.58	1924.48	1827.95	1933.42	1926.53	1649.02	1636.14	1788.41	1694.12	1360.51	1184.81	1446.12	1323.53	0.186419	1	0.518808	1.3893e-05	0.349176	0.203111
AS3_phosphoglucosamine_mutase_CDS	280.346	245.39	210.255	318.954	349.683	318.62	305.466	190.862	249.032	260.37	244.289	211.766	205.245	219.569	230.144	0.186474	1	0.573563	0.0008188	0.119406	1
AS3_acetyl-CoA_carboxylase,_carboxyltransferase_subunit_beta_CDS	244.01	281.009	205.561	317.815	291.808	283.107	293.223	245.527	253.074	295.464	225.888	177.782	202.654	191.075	185.621	0.386975	1	0.645381	4.98598e-05	0.42651	0.15228
AS3_hypothetical_protein_CDS_BJP42_RS01995	112.322	131.535	121.436	222.064	182.004	135.922	173.078	132.754	145.583	115.549	128.691	99.4394	105.404	124.964	119.035	0.126555	1	0.658447	0.00642723	0.225071	1
AS3_PTS_glucose_transporter_subunit_IIA_CDS	159.514	258.543	184.291	303.844	221.187	265.272	223.848	204.332	219.562	192.504	178.66	137.696	185.078	151.457	164.964	0.347377	1	0.665068	0.006583	0.31815	1
AS3_aspartate_carbamoyltransferase_CDS	134.961	103.228	190.916	203.136	237.76	187.373	184.477	160.753	128.142	132.558	120.342	133.187	115.458	123.566	134.155	0.144904	1	0.675459	0.00134105	0.098546	1
AS3_thymidylate_kinase_CDS	101.932	60.8177	94.715	97.4878	113.263	125.442	99.896	83.7802	100.43	102.883	108.085	75.3936	63.2608	68.3436	66.4395	0.300251	1	0.675847	0.00369832	0.524555	0.124176
AS3_transcription_antitermination_factor_NusB_CDS	75.0675	67.0445	107.956	101.346	117.155	118.612	90.012	77.6366	108.676	119.302	98.0479	65.4428	70.9475	67.3729	57.475	0.318234	1	0.706725	0.003575	0.621706	0.0341653
AS3_phosphogluconate_dehydrogenase_(NADP(+)-dependent,_decarboxylating)_CDS	271.842	323.795	284.147	305.042	374.935	282.543	373.774	274.988	261.827	337.159	280.003	196.259	214.211	200.17	200.666	0.532165	0.259206	0.716958	1.35586e-05	0.50129	0.0427795
AS3_endoribonuclease_YbeY_CDS	100.09	116.707	151.139	165.998	187.449	150.707	185.65	142.922	153.527	123.488	151.335	114.389	81.5968	106.585	96.7065	0.273417	1	0.786087	0.000264834	0.519691	0.136849
AS3_8-oxo-dGTP_diphosphatase_MutT_CDS	57.987	97.5147	86.069	113.616	115.968	105.872	92.7213	107.809	83.8992	89.2041	87.6057	50.7643	47.5489	64.3849	52.8374	0.566359	0.739473	0.98466	1.61682e-06	0.783485	0.00180563
AS3_glycosyltransferase_family_2_protein_CDS_1	294.579	205.079	274.662	363.132	363.801	330.644	411.121	325.942	309.054	333.247	264.286	160.212	148.339	202.915	205.866	0.508586	0.653329	1.0386	2.98358e-09	0.790208	0.000134417
AS3_phosphatidate_cytidylyltransferase_CDS	34.4045	19.2446	40.35	86.8397	93.6678	65.2654	49.6	43.2684	52.7083	47.7184	71.8461	46.9428	26.0728	32.372	35.0077	-0.185226	1	1.05156	0.00121138	0.612633	0.28235
AS3_holB_CDS	181.144	191.667	176.443	248.128	277.514	288.684	290.248	198.495	173.735	171.951	166.812	143.956	121.052	123.038	134.4	0.493962	0.549537	1.08423	1.49957e-16	0.448848	0.154077
AS3_bifunctional_aspartate_kinase/homoserine_dehydrogenase_I_CDS	700.126	639.664	669.993	1050.91	1004.36	1111.82	1074.98	673.106	610.802	787.428	707.841	510.728	463.661	517.072	505.456	0.407889	0.453498	1.08677	6.37486e-38	0.470627	0.00373895
AS3_EamA_family_transporter_CDS	22.1037	34.963	14.3483	27.985	36.2282	30.6389	29.4932	19.4324	27.9626	18.6778	19.2037	13.3036	11.694	15.7633	14.93	0.819625	0.608612	1.1533	0.000223547	0.635997	0.303841
AS3_hypothetical_protein_CDS_BJP42_RS00170	10.9916	9.99322	32.3026	38.3402	38.2812	29.3076	33.8208	21.1765	24.7261	18.6902	19.1941	13.3166	11.3599	16.7871	16.0871	0.177675	1	1.27339	3.64652e-05	0.564879	0.490862
AS3_molecular_chaperone_HtpG_CDS	2111.55	2088.43	2137.23	4113.44	3726.71	3936.38	4074.54	2105.79	2293.21	2310.14	2575.1	1235.37	1311.68	1481.84	1616.06	0.56521	0.00325364	1.49476	7.73477e-69	0.72106	2.95478e-10
AS3_membrane_protein_insertase_YidC_CDS	199.862	180.63	217.959	344.775	407.428	395.898	340.482	298.686	287.199	271.922	265.05	119.482	105.518	136.212	132.788	0.671697	0.047144	1.59199	7.79612e-39	1.19366	1.40622e-17
AS3_pstC_CDS	267.596	284.883	312.591	353.991	412.632	435.643	383.53	341.61	345.604	389.879	371.481	260.786	278.939	299.039	290.782	0.00153905	1	0.487938	0.00304559	0.357729	0.334912
AS3_ABC_transporter_ATP-binding_protein_CDS_1	327.75	308.522	321.691	432.995	474.177	455.211	446.66	389.266	382.208	432.598	359.465	312.587	322.916	317.272	332.032	-0.013984	1	0.492701	0.000975258	0.281466	1
AS3_PTS_mannose/fructose/sorbose_transporter_subunitIIC_CDS	248.997	243.428	263.795	373.577	331.406	336.235	346.084	296.274	236.086	292.304	277.028	249.008	233.719	257.3	236.621	0.0357979	1	0.504486	0.00449958	0.169456	1
AS3_metalloprotease_TldD_CDS	254.558	226.115	250.98	610.045	688.596	587.193	551.645	501.751	373.898	516.826	427.315	398.189	435.027	401.62	399.284	-0.741406	0.00472695	0.573346	0.00120857	0.150709	1
AS3_fumC_CDS	303.614	366.701	258.293	457.577	492.097	464	481.985	369.551	367.6	483.783	448.455	300.251	331.452	321.693	317.818	-0.031333	1	0.573566	0.000453765	0.382213	0.285707
AS3_elongation_factor_P--(R)-beta-lysine_ligase_CDS	66.1345	93.4286	84.5574	128.396	122.536	129.069	130.67	96.6511	113.103	100.127	80.2339	86.2645	95.1549	77.186	82.77	-0.0434196	1	0.588465	0.00966939	0.198797	1
AS3_aroA_CDS	283.076	295.604	213.861	384.876	400.136	393.502	428.942	280.396	249.232	264.593	299.13	272.317	232.392	264.541	290.066	0.0064961	1	0.602438	0.000269821	0.0461547	1
AS3_GTP_diphosphokinase_CDS	307.75	251.295	225.705	353.241	357.009	383.133	350.769	354.703	289.493	318.73	365.588	242.89	242.358	227.283	220.596	0.181557	1	0.633719	1.49527e-05	0.504726	0.00992225
AS3_type_I_secretion_system_permease/ATPase_CDS_1	223.484	267.982	314.439	380.975	387.653	421.907	393.179	351.361	368.903	334.009	361.444	241.373	255.203	262.409	251.188	0.0631444	1	0.648885	2.22074e-07	0.492294	0.00533824
AS3_tyrosine_transporter_TyrP_CDS	236.596	179.01	254.228	560.124	445.16	501.768	507.507	308.181	331.203	340.74	328.807	344.079	333.378	323.029	279.11	-0.530847	0.303223	0.658014	3.30253e-05	0.0305342	1
AS3_co-chaperone_DjlA_CDS	131.777	137.222	172.324	224.03	230.542	248.608	227.39	199.187	192.933	240.557	226.187	132.861	155.142	152.979	142.05	-0.0247212	1	0.671917	4.65948e-05	0.550433	0.0094447
AS3_rplU_CDS	973.26	791.378	845.184	1414.05	1271.52	1228.49	1181.57	749.907	921.18	920.847	875.371	698.416	862.241	820.173	804.906	0.132029	1	0.675681	1.38327e-05	0.120868	1
AS3_pstA_CDS	152.148	156.116	161.512	213.614	223.359	265.065	271.197	165.99	188.983	178.148	181.554	159.001	149.117	164.957	135.272	0.0260308	1	0.680942	0.000128621	0.233297	1
AS3_shikimate_kinase_AroK_CDS	79.0213	104.862	65.4662	162.016	156.409	157.653	198.827	148.749	105.812	115.381	142.161	106.439	120.546	99.7496	92.553	-0.295073	1	0.693569	0.00240286	0.286295	1
AS3_osmotically-inducible_protein_OsmY_CDS	388.276	320.334	225.168	507.177	557.059	488.773	555.608	469.968	409.723	415.354	371.686	298.262	279.254	376.668	338.147	-0.0376811	1	0.70547	0.000712712	0.367833	0.642837
AS3_nusA_CDS	158.829	111.495	118.987	221.851	230.43	229.067	174.041	153.333	188.859	126.077	136.398	115.23	138.217	135.907	131.031	0.0133955	1	0.711888	0.000598568	0.216306	1
AS3_recombination_protein_RecR_CDS	364.429	402.172	400.296	548.712	551.922	567.736	623.798	484.406	499.946	517.557	481.44	376.984	345.972	346.158	328.863	0.151858	1	0.715459	1.24547e-09	0.503702	0.00301054
AS3_EscR/YscR/HrcR_family_type_III_secretion_system_export_apparatus_protein_CDS_2	36.8597	36.4528	47.3989	83.5283	93.5215	86.3713	98.4038	55.7938	85.1926	75.1268	78.3676	63.5005	59.9527	47.8132	49.9973	-0.459692	1	0.720362	0.00290284	0.408786	0.584376
AS3_amino_acid_permease_CDS	121.458	102.379	125.465	221.85	201.888	192.519	179.361	177.027	164.258	157.629	134.74	108.444	120.418	122.614	129.419	-0.056313	1	0.721226	4.19718e-05	0.403833	0.375312
AS3_bifunctional_tetrahydrofolate_synthase/dihydrofolate_synthase_CDS	101.099	114.427	110.618	204.574	194.661	198.137	179.525	194.385	198.734	144.323	185.376	121.804	124.147	111.668	112.775	-0.0887305	1	0.726254	1.44526e-06	0.626093	0.000553506
AS3_histidine--tRNA_ligase_CDS	335.08	390.946	272.863	646.656	562.355	586.091	652.305	424.884	434.915	474.533	497.137	372.104	392.797	356.761	357.815	-0.131217	1	0.726434	2.52783e-08	0.302813	0.905103
AS3_F0F1_ATP_synthase_subunit_A_CDS	409.615	337.119	329.889	757.2	713.254	719.509	766.381	561.175	527.82	524.261	530.698	414.288	479.827	440.29	446.45	-0.302614	1	0.732795	3.68704e-11	0.26758	1
AS3_apolipoprotein_N-acyltransferase_CDS	112.69	95.3211	92.2026	136.949	155.012	174.562	137.006	96.3076	109.089	124.686	101.097	99.3856	86.6023	81.8116	92.162	0.159819	1	0.749241	0.000114269	0.254047	1
AS3_adenine-specific_DNA-methyltransferase_CDS	180.373	199.989	153.912	399.575	385.416	425.074	414.888	343.011	290.508	311.872	323.497	251.893	243.369	236.56	221.36	-0.395489	1	0.773467	1.65715e-10	0.410702	0.132617
AS3_YggW_family_oxidoreductase_CDS	98.0199	81.2239	69.9655	121.413	158.59	155.287	146.862	103.366	86.5728	135.308	115.974	95.5822	74.5946	87.6869	73.6191	0.00567477	1	0.811237	0.000254456	0.395856	0.624205
AS3_3-dehydroquinate_synthase_	129.673	141.018	154.612	291.422	275.72	287.048	302.069	189.57	222.293	248.677	255.202	166.544	165.449	167.225	158.108	-0.234594	1	0.812996	2.56981e-10	0.467586	0.0487316
AS3_threonine_synthase_CDS	205.105	216.913	154.875	343.26	333.449	266.021	359.024	249.414	232.912	238.375	219.07	192.462	188.579	185.816	169.186	0.10449	1	0.822211	4.54402e-09	0.350896	0.5893
AS3_transcriptional_regulator_SlyA_CDS	131.048	237.753	158.729	450.578	367.153	459.503	458.364	283.65	323.677	265.183	308.988	214.241	275.941	246.671	231.761	-0.460336	1	0.840371	5.1286e-06	0.289334	1
AS3_alr_CDS	95.0564	74.1255	69.9251	109.293	171.194	188.617	149.708	105.156	85.0414	93.7618	80.1621	97.6149	90.8554	76.7891	82.2972	-0.104015	1	0.845128	0.000134065	0.0683223	1
AS3_ksgA_CDS	128.792	127.739	146.553	234.572	243.151	273.712	208.202	147.271	145.284	136.409	150.145	142.029	114.684	140.553	134.352	-0.0024132	1	0.851467	1.72077e-07	0.127233	1
AS3_translation_initiation_factor_IF-2_CDS	1150.86	1501.4	1255.18	2491.13	2650.71	2463.92	2426.15	1852.64	1707.06	1962.75	1900.5	1306.01	1350.46	1423.83	1415.74	-0.0838748	1	0.86866	1.30552e-20	0.432625	0.0150884
AS3_SIS_domain-containing_protein_CDS	330.435	290.104	411.166	531.29	436.879	580.341	596.171	444.248	394.44	397.675	445.432	261.211	295.988	294.873	302.212	0.213978	1	0.894276	1.77023e-11	0.546266	0.00604911
AS3_H-type_ferritin_CDS	533.663	444.139	596.045	944.657	913.377	892.533	956.547	586.647	541.169	593.005	623.733	385.353	490.172	548.898	570.792	0.0498018	1	0.900457	2.82857e-09	0.238516	1
AS3_tRNA(Met)_cytidine_acetyltransferase_CDS	66.7284	61.6862	107.25	136.818	144.239	148.033	174.801	101.154	95.5153	105.434	92.4811	90.9914	71.6056	87.1965	68.6826	-0.0773479	1	0.924452	6.80596e-06	0.308209	1
AS3_ribonuclease_3_CDS	116.494	145.488	138.728	276.612	322.038	271.453	275.461	207.152	186.529	182.871	167.181	159.466	150.885	136.071	149.074	-0.135473	1	0.942755	1.90533e-14	0.322501	0.804277
AS3_flavodoxin-dependent_(E)-4-hydroxy-3-methylbut-2-enyl-diphosphate_synthase_CDS	233.455	224.626	327.673	463.132	446.925	511.661	498.34	373.916	375.837	416.722	482.941	235.054	223.689	269.451	267.692	0.00673422	1	0.946846	3.40981e-21	0.726436	2.81255e-09
AS3_GrxA_family_glutaredoxin_CDS	68.4435	97.8274	61.9773	163.071	144.968	161.96	146.087	115.958	114.454	133.009	126.239	69.7644	103.08	67.523	75.2389	-0.0177783	1	0.968403	1.06281e-05	0.631015	0.0464377
AS3_hypothetical_protein_CDS_BJP42_RS08810	103.217	125.393	84.1592	241.845	294.479	251.358	239.388	115.49	195.713	134.525	87.1356	131.495	123.575	137.661	130.303	-0.288209	1	0.969484	2.72817e-06	0.0277654	1
AS3_RNA-binding_protein_Hfq_CDS	221.34	233.334	229.524	399.949	448.728	456.08	420.697	310.602	310.094	172.752	277.68	239.956	195.32	221.835	211.397	0.0847577	1	0.9924	6.4946e-09	0.303217	1
AS3_PIgA_hypothetical_protein_CDS_BJP42_RS07240	35.5739	52.4584	39.7272	73.8431	84.123	93.1927	90.2181	99.3157	93.9409	58.0648	77.3251	49.08	51.9593	37.6491	35.0652	0.0368249	1	1.00421	7.24819e-06	0.928188	0.000171541
AS3_chromosomal_replication_initiator_protein_DnaA_CDS	170.553	128.624	88.5401	310.272	292.008	271.502	257.483	197.711	190.384	172.885	231.63	156.904	140.807	135.003	126.293	-0.0601643	1	1.01661	3.44764e-14	0.498775	0.0500341
AS3_6,7-dimethyl-8-ribityllumazine_synthase_CDS	105.954	143.643	147.906	242.753	208.774	189.946	200.447	193.798	167.832	191.521	200.31	103.493	108.569	107.947	92.3157	0.360205	1	1.02387	2.49692e-12	0.864845	2.49168e-07
AS3_ATP_synthase_subunit_delta_CDS	173.774	135.092	188.174	402.893	419.038	348.91	406.601	295.601	247.721	271.41	295.42	183.492	203.812	192.003	193.224	-0.238278	1	1.02722	1.12011e-18	0.519769	0.0108072
AS3_arginine_ABC_transporter_ATP-binding_protein_ArtP_CDS	324.881	367.698	226.772	620.625	546.918	634.052	606.726	458.533	320.116	345.232	374.301	271.439	300.406	290.392	286.206	0.11857	1	1.06989	1.19217e-13	0.384594	0.447784
AS3_type_2_GTP_cyclohydrolase_I_CDS	5.70399	24.1702	14.6377	102.558	84.5937	65.3527	75.9523	48.5992	48.0471	32.3984	50.7605	36.4972	44.0445	34.0154	36.843	-1.2628	0.117697	1.10804	4.70093e-07	0.249476	1
AS3_phosphoenolpyruvate-protein_phosphotransferase_PtsI_CDS	692.58	767.313	857.317	1399.74	1337.7	1395.12	1353.25	1045.05	1039.44	1046.49	1059.96	559.907	630.954	652.517	650.59	0.288839	1	1.13748	6.60815e-48	0.751635	1.15526e-14
AS3_ribonuclease_T_CDS	227.052	288.808	255.39	593.2	563.133	611.387	645.401	236.957	308.589	350.275	332.341	252.073	289.752	274.783	275.759	-0.105762	1	1.14076	3.16647e-24	0.15964	1
AS3_tRNA_uridine-5-carboxymethylaminomethyl(34)_synthesis_GTPase_MnmE_CDS	187.917	178.623	195.54	306.798	351.493	408.623	369.758	285.367	232.656	310.789	292.681	150.663	171.464	166.272	158.188	0.184821	1	1.1505	8.9337e-21	0.786241	4.09065e-07
AS3_ferrochelatase_CDS	370.736	412.355	415.219	709.785	794.749	816.259	716.956	706.251	592.052	591.772	572.276	328.901	334.392	343.935	343.257	0.240747	1	1.16981	2.22359e-34	0.870297	8.02118e-15
AS3_chorismate_synthase_CDS	118.076	129.151	103.033	334.835	261.291	403.612	306.333	215.518	155.409	150.424	200.426	146.601	168.457	132.761	133.187	-0.295029	1	1.17477	2.51782e-10	0.314142	1
AS3_GTPase_Era_CDS	103.446	122.322	135.915	387.074	300.868	366.489	288.985	153.714	131.252	134.869	177.357	165.481	132.317	153.088	137.803	-0.300671	1	1.18895	9.67323e-14	0.0165848	1
AS3_NAD+_synthase_CDS	81.0906	85.5765	73.8766	157.667	210.923	222.878	183.254	121.892	142.82	114.013	143.055	86.9579	86.8745	83.1317	82.4422	-0.068873	1	1.19373	1.1154e-16	0.623835	0.00728345
AS3_fabF_CDS	427.291	417.407	482.868	1012.58	984.082	1004.71	965.159	488.727	596.62	579.187	533.09	441.484	398.95	437.832	443.158	0.0245116	1	1.20381	5.72532e-45	0.353343	0.320474
AS3_adenylate_kinase_CDS_2	130.427	170.113	164.073	200.12	249.99	249.362	266.106	256.303	218.828	195.33	203.332	93.2271	125.561	107.504	93.0412	0.565797	0.498127	1.20726	3.26067e-12	1.06339	1.55842e-08
AS3_hypothetical_protein_CDS_BJP42_RS01200_Part2	46.6301	27.4316	25.118	111.537	103.842	97.7555	93.1226	54.7303	77.826	66.5191	61.8606	46.9652	32.3565	48.6267	44.4174	-0.363647	1	1.23247	3.0349e-08	0.599129	0.14215
AS3_rpsQ_CDS	155.185	149.499	141.87	340.3	268.091	301.594	316.277	293.948	220.385	203.312	225.739	109.727	138.369	126.152	139.254	0.222083	1	1.25799	4.33762e-16	0.883389	2.35291e-06
AS3_DNA_repair_protein_RadA_CDS	2.74102	2.49844	14.3825	41.3393	32.8797	39.0689	60.6587	21.0381	14.217	24.8503	27.8115	17.3796	17.3351	20.6801	16.8342	-1.69651	0.202785	1.26179	1.15933e-05	0.261976	1
AS3_EscR/YscR/HrcR_family_type_III_secretion_system_export_apparatus_protein_CDS_1	45.4105	26.6965	43.7812	99.1566	91.7565	112.807	74.789	74.9202	95.0786	64.4678	59.2711	35.6311	40.8281	37.6227	41.1235	-0.0251098	1	1.28882	1.93101e-10	0.931251	0.000236781
AS3_lipid_IV(A)_4-amino-4-deoxy-L-arabinosyltransferase_CDS	39.9687	21.7485	21.9619	78.2069	68.4132	50.0322	56.5972	55.4963	36.4267	38.9098	44.4186	24.8534	28.5516	21.6607	27.688	0.159182	1	1.28882	2.99511e-08	0.762053	0.0297248
AS3_translation_initiation_factor_IF-1_CDS	100.59	96.5501	98.5564	237.146	244.307	237.171	209.619	97.6624	107.279	178.894	139.15	75.6747	93.7254	95.9923	110.256	0.0411857	1	1.30903	2.21796e-14	0.460348	0.317621
AS3_carboxy-S-adenosyl-L-methionine_synthase_CmoA_CDS	431.484	519.172	442.883	829.078	804.87	872.556	886.103	704.016	622.2	573.04	545.648	286.48	401.449	337.159	326.366	0.469937	0.623636	1.32975	1.77001e-22	0.857243	2.08503e-07
AS3_tilS_CDS	124.312	202.444	210.296	402.132	452.435	336.596	365.655	228.641	226.154	183.844	193.718	165.171	153.901	140.525	154.963	0.240441	1	1.33506	1.36486e-25	0.441533	0.193234
AS3_hypothetical_protein_CDS_BJP42_RS02020	58.675	78.9581	115.597	284.619	226.546	238.847	288.505	105.702	150.23	88.6342	119.212	75.7801	109.229	115.573	111.528	-0.336347	1	1.33784	1.84466e-10	0.188991	1
AS3_PIN_domain-containing_protein_CDS_3	193.761	139.238	125.65	366.556	339.926	373.039	424.577	164.475	170.623	118.64	159.821	156.541	140.354	128.75	120.133	0.19838	1	1.47667	1.24084e-26	0.171772	1
AS3_hypothetical_protein_CDS_BJP42_RS10080	88.3854	45.9289	29.2716	201.662	161.964	196.067	187.843	86.8003	107.706	84.23	97.2623	66.2558	65.4502	67.1135	61.1797	-0.210309	1	1.52971	9.70949e-25	0.533826	0.110137
AS3_arginine_transporter_permease_subunit_ArtQ_CDS	59.8707	41.1012	51.2253	151.246	169.152	134.863	136.766	72.9221	66.2915	53.9872	63.4281	51.5074	48.2824	49.4217	49.0024	0.0385223	1	1.57259	1.14993e-28	0.376503	0.713475
AS3_hypothetical_protein_CDS_BJP42_RS04365	417.571	544.313	405.389	1160.42	1333.52	1287.38	1256.38	1072.3	1028.61	809.46	948.686	456.094	429.362	391.346	334.946	0.214001	1	1.65112	8.18909e-41	1.26123	5.75733e-21
AS3_transcription/translation_regulatory_transformerprotein_RfaH_CDS	44.6805	46.9466	65.0088	153.644	122.293	170.483	166.667	103.966	116.197	86.4564	80.9106	51.9717	57.8525	39.5779	41.8487	0.131508	1	1.70396	6.56229e-21	1.02819	1.16869e-05
AS3_TIGR01777_family_protein_CDS_part2	22.548	17.092	3.63462	78.4201	75.496	66.9961	80.6877	35.0321	37.0112	34.1406	50.9418	21.2367	20.5795	22.8037	24.9952	-0.556412	1	1.74892	5.60323e-19	0.806242	0.0157819
AS3_coaBC_CDS	57.7172	81.1343	92.1234	221.959	153.195	163.549	219.43	165.258	114.177	109.233	124.345	59.7726	51.0885	60.0186	47.3486	0.488424	1	1.79809	4.78448e-22	1.23741	1.72131e-08
AS3_bifunctional_UDP-4-amino-4-deoxy-L-arabinose_formyltransferase/UDP-glucuronic_acid_oxidase_ArnA	130.563	187.42	140.54	694.47	670.714	711.101	689.616	605.184	692.838	658.998	683.08	190.565	185.889	182.841	170.612	-0.230551	1	1.92186	1.42167e-119	1.85332	1.74094e-103
AS3_hypothetical_protein_CDS_BJP42_RS04870_part2	25.402	16.4225	20.4941	133.377	138.733	124.01	125.769	41.5805	69.0776	47.202	60.9939	30.4285	29.3924	27.7274	30.0475	-0.504174	1	2.14887	4.73303e-45	0.892778	0.000510466
AS3_virulence_factor_MviN_CDS	42.0606	24.5511	104.982	272.043	300.314	300.164	279.272	117.842	156.001	127.319	95.5952	60.0088	60.9021	61.8355	61.7346	-0.209927	1	2.23682	6.92122e-56	1.03217	2.21876e-07
NY26_hypothetical_protein_CDS_BJP44_RS04335	16.4456	7.47807	25.4744	279.031	185.499	188.83	256.672	118.659	152.026	85.5905	88.955	28.4644	30.3658	31.0102	31.8924	-0.956676	0.549537	2.90273	6.76179e-54	1.87001	1.44225e-17
AS3_hypothetical_protein_CDS_BJP42_RS08620	71.2138	82.4102	90.3601	461.693	555.516	548.495	598.171	254.563	274.026	209.395	219.093	59.0537	53.7136	66.6908	64.1385	0.395493	1	3.15302	1.27049e-169	1.98767	1.92366e-49
AS3_PIgC_hypothetical_protein_CDS_BJP42_RS07625	71.2138	82.4102	90.3601	461.693	555.516	548.495	598.171	254.563	274.026	209.395	219.093	59.0537	53.7136	66.6908	64.1385	0.395493	1	3.15302	1.27049e-169	1.98767	1.92366e-49
NY26_ltrA_CDS_1	675.021	712.871	701.991	11120.7	12107.6	11988.3	12345.8	1098.46	986.28	1212.91	1142.13	510.686	530.58	568.368	567.353	0.339578	1	4.45028	0	1.02519	1.06954e-41
NY26_ltrA_CDS_2	675.021	712.871	701.991	11120.7	12107.6	11988.3	12345.8	1098.46	986.28	1212.91	1142.13	510.686	530.58	568.368	567.353	0.339578	1	4.45028	0	1.02519	1.06954e-41
NY26_ltrA_CDS_3	675.021	712.871	701.991	11120.7	12107.6	11988.3	12345.8	1098.46	986.28	1212.91	1142.13	510.686	530.58	568.368	567.353	0.339578	1	4.45028	0	1.02519	1.06954e-41
NY26_ltrA_CDS_4	675.021	712.871	701.991	11120.7	12107.6	11988.3	12345.8	1098.46	986.28	1212.91	1142.13	510.686	530.58	568.368	567.353	0.339578	1	4.45028	0	1.02519	1.06954e-41
NY26_ltrA_CDS_5	675.021	712.871	701.991	11120.7	12107.6	11988.3	12345.8	1098.46	986.28	1212.91	1142.13	510.686	530.58	568.368	567.353	0.339578	1	4.45028	0	1.02519	1.06954e-41
AS3_ATW34673.1_ZA17_hypothetical_gene	30.0881	40.1127	47.251	820.535	866.568	775.597	886.517	242.639	230.598	223.032	235.207	38.6992	49.8784	27.9687	32.526	0.0853097	1	4.50162	2.98128e-244	2.65007	6.89361e-65
AS3_hypothetical_protein_CDS_BJP42_RS06545	30.0881	40.1127	47.251	820.535	866.568	775.597	886.517	242.639	230.598	223.032	235.207	38.6992	49.8784	27.9687	32.526	0.0853097	1	4.50162	2.98128e-244	2.65007	6.89361e-65
AS3_hypothetical_protein_CDS_BJP42_RS08625	30.0881	40.1127	47.251	820.535	866.568	775.597	886.517	242.639	230.598	223.032	235.207	38.6992	49.8784	27.9687	32.526	0.0853097	1	4.50162	2.98128e-244	2.65007	6.89361e-65
AS3_hypothetical_protein_CDS_BJP42_RS09245	13.8555	7.45852	7.18331	127.522	113.82	157.808	175.683	7.06056	15.6351	8.33996	12.7943	6.12386	7.77767	6.06474	5.15274	0.596916	1	4.51358	3.79935e-82	0.804484	0.262276
AS3_hypothetical_protein_CDS_BJP42_RS09975	11.4254	0	7.32019	189.455	194.436	233.425	211.202	57.2179	51.3259	56.2087	38.0704	7.4446	6.46775	2.44078	2.66908	0.386535	1	5.52437	7.60436e-79	3.45056	1.00593e-24
EU794054_cdtB	54.5149	24.0308	40.3735	45700	44381.6	37741.4	39045	20.7534	19.739	23.8823	21.1179	1.26982	1.68228	1.68004	1.17382	4.77034	1.55319e-39	14.8104	0	3.85765	4.28457e-28
AS3p1_hypothetical_protein_CDS_BJP42_RS10695	468.325	341.356	436.524	1.7015	3.64749	0	1.41195	380.796	435.437	521.904	481.866	392.019	470.119	452.51	496.019	-0.138811	1	-8.19019	2.3776e-26	0.00314858	1
ZA17p2_hypothetical_protein_CDS_BJP43_RS11275	50.2951	48.275	51.1033	0	0	1.35526	1.42598	31.4506	58.0362	66.0203	47.8329	57.1703	49.5559	50.4654	45.0582	-0.0250581	1	-6.01252	3.27207e-08	-0.00961594	1
AS3_APSE_hypothetical_protein_CDS_BJP42_RS07055	2267.65	2053.31	1479.31	1582.36	1620.82	1585.61	1664.13	3722.17	4921.65	4528.74	5623.52	1620.89	1383.96	1651.11	1690.33	0.284171	1	0.0250122	1	1.56547	1.10436e-23
AS3_calcium-binding_protein_CDS_2	165.211	14046.1	2726.12	41.8711	61.8632	54.2604	59.1234	120.304	195.062	35.2598	25.6597	44.5012	39.6028	42.274	47.2345	7.07525	7.22005e-10	0.32363	1	1.0793	0.648756
AS3_hypothetical_protein_CDS_BJP42_RS05795	364.545	336.513	243.826	238.197	220.395	261.352	286.288	115.269	119.832	121.079	112.821	222.676	232.242	249.31	261.749	0.391845	1	0.064012	1	-1.03663	8.82034e-10
AS3_chorismate_lyase_CDS	74.6749	74.7581	89.704	73.3684	76.0009	101.714	70.2141	19.4371	33.1586	14.5517	49.0676	72.039	62.3053	65.3253	57.4388	0.29032	1	0.324292	0.964625	-1.15928	0.000366686
AS3_rho_CDS	1010.69	972.94	1153.88	747.266	764.207	723.341	723.752	707.167	612.745	745.448	678.409	646.325	622.681	741.281	714.614	0.597934	0.00135848	0.118679	1	0.0102737	1
AS3_rhodanese_domain-containing_protein_CDS	423.369	380.255	423.187	296.663	250.48	278.779	336.541	210.337	209.378	183.134	172.995	214.46	275.672	254.669	256.278	0.702717	0.00916854	0.219987	1	-0.359793	0.64588
NY26_site-specific_integrase_CDS	339.794	406.631	246.526	62.4577	45.0499	38.8369	48.0832	0	0	2.17982	2.10986	381.4	360.848	379.145	378.767	-0.154259	1	-2.9592	4.49034e-56	-8.63234	2.40249e-16
AS3p1_virulence_protein_CDS	465.783	895.874	541.2	584.892	376.913	323.356	367.721	5.13006	11.2781	8.81682	2.09818	1022.75	1118.82	684.605	703.478	-0.363035	1	-1.08652	0.00594673	-6.98503	4.72688e-46
NY26_XRE_family_transcriptional_regulator_CDS_2	71.1731	67.6579	72.9119	22.0918	20.2517	15.0451	19.7059	0	0	4.16065	0	75.5365	90.6137	102.825	99.9869	-0.413872	1	-2.27725	4.95829e-16	-6.57808	2.76967e-09
AS3_hypothetical_protein_CDS_BJP42_RS01570	846.504	885.961	699.367	52.4622	68.7714	59.9626	57.6227	17.6767	12.1981	10.3999	27.7168	819.251	850.731	945.511	976.02	-0.152468	1	-3.91645	1.71637e-140	-5.73706	1.15022e-98
AS3_hypothetical_protein_CDS_BJP42_RS08795	366.872	327.303	363.082	69.4679	54.0408	73.5995	77.1606	19.0476	19.7748	13.0089	25.3598	391.782	310.581	426.291	418.336	-0.159987	1	-2.48841	6.92354e-49	-4.30849	1.05845e-58
AS3_ATW31770.1_AS3_hypothetical_gene	238.834	172.963	110.016	48.4474	37.9547	25.9094	52.0403	17.4851	20.9131	18.0768	24.0899	385.056	346.614	237.834	256.446	-0.727718	0.13963	-2.86876	1.80268e-37	-3.95123	1.53941e-43
AS3_transposase_CDS_1	106.846	102.475	122.12	32.883	31.0021	23.6654	22.5415	12.3675	12.3978	20.7687	12.8	190.16	234.211	179.189	166.363	-0.772413	0.0777788	-2.81647	4.6949e-33	-3.74089	1.98663e-32
AS3_PIgC_hypothetical_protein_CDS_BJP42_RS07560	16.4521	24.9832	39.535	5.17803	0	2.78669	4.22884	3.51793	3.54237	2.07652	0	34.8644	42.1881	26.583	23.6016	-0.192058	1	-3.30939	1.25065e-07	-3.73681	1.28879e-06
AS3_FAD_assembly_factor_SdhE_CDS	604.167	588.93	580.761	185.486	154.044	185.892	199.988	139.124	194.736	148.591	116.63	445.887	590.025	598.44	609.903	0.0698976	1	-1.62447	1.88553e-23	-1.89352	1.15007e-29
AS3_hydrophobe/amphiphile_efflux-1_family_RND_transporter_CDS	95.4013	130.02	144.892	62.7721	73.705	65.6175	55.8256	54.4851	37.2729	31.8616	53.0976	173.283	198.163	144.92	136.823	-0.370713	1	-1.33409	4.85005e-10	-1.88433	4.08738e-16
AS3_hypothetical_protein_CDS_BJP42_RS04565	391.923	460.196	475.344	142.716	157.302	137.89	160.72	101.424	163.671	134.683	134.901	487.914	546.275	457.038	416.802	-0.0993852	1	-1.66972	3.96218e-28	-1.83639	5.09027e-31
AS3_tatB_CDS	58.7296	41.7832	101.774	32.261	35.273	22.9844	38.6663	21.5085	31.9254	23.1446	17.4378	79.619	69.3151	83.6266	84.2416	-0.300354	1	-1.3049	3.88829e-06	-1.73398	1.85269e-08
AS3_PIgC_ATP-binding_protein_CDS	52.0723	72.4869	36.0072	15.532	16.4403	19.5029	19.7467	12.3412	19.4336	10.3817	19.2419	48.0028	49.0333	51.705	46.1782	0.171059	1	-1.44157	6.19928e-06	-1.66384	3.12469e-06
AS3_cell_division_topological_specificity_factor_MinE_CDS	191.391	341.14	199.664	102.469	73.1304	79.5458	108.141	80.6915	103.772	81.1829	110.276	280.887	353.992	266.896	246.092	-0.222359	1	-1.657	1.32884e-12	-1.61364	2.52203e-11
AS3_LacI_family_DNA-binding_transcriptional_regulator_CDS	359.693	354.286	297.893	242.932	237.85	215.042	184.196	229.455	193.26	196.04	156.186	561.37	530.298	581.278	593.064	-0.727207	0.00267205	-1.37404	7.39214e-26	-1.54654	2.27342e-30
AS3_hypothetical_protein_CDS_BJP42_RS03980	37.0102	58.1023	21.9309	17.388	16.1931	22.2583	24.8922	24.3351	13.2879	21.5528	16.9224	52.5485	46.6577	49.2509	59.2246	-0.373446	1	-1.35103	2.60385e-05	-1.44693	3.55007e-05
AS3_2,3-diphosphoglycerate-dependent_phosphoglycerate_mutase_CDS	670.548	606.54	775.971	389.402	403.266	426.723	346.551	282.799	308.021	298.208	317.287	817.472	694.328	875.064	851.023	-0.263113	1	-1.04821	8.40756e-16	-1.42161	3.71065e-29
AS3_tetraacyldisaccharide_4'-kinase_CDS	526.201	404.857	452.198	315.786	315.35	288.67	299.854	170.865	221.289	193.724	192.139	458.05	496.205	473.357	518.827	-0.0760207	1	-0.676696	8.10072e-06	-1.32284	2.44168e-24
AS3_colicin_V_production_protein_CDS	69.9268	41.879	83.1141	36.6754	21.5738	32.1085	37.7961	31.7163	28.9535	19.0263	25.5253	64.7783	69.0363	63.1294	67.4737	-0.0606983	1	-1.0275	0.00023781	-1.31417	9.84709e-06
AS3_grxD_CDS	98.6632	102.505	93.3772	48.5371	47.362	51.5126	42.2549	37.1758	54.9489	31.1351	44.7351	113.811	93.5284	101.33	109.377	-0.0801619	1	-1.14016	5.40956e-07	-1.30811	7.71303e-08
AS3_bifunctional_2-polyprenyl-6-hydroxyphenol_methylase/3-demethylubiquinol_3-O-methyltransferase_U	91.2036	79.8107	80.4806	81.705	88.1572	83.4373	71.8551	64.2576	72.9649	45.3253	67.6621	144.081	186.437	111.192	126.129	-0.694409	0.259206	-0.784885	0.00126342	-1.17466	3.17103e-07
AS3_DUF917_domain-containing_protein_CDS	610.875	674.051	669.965	393.771	464.938	463.166	455.867	274.025	367.789	388.266	320.593	802.343	814.976	676.686	696.165	-0.196955	1	-0.748438	4.62292e-06	-1.14951	8.64846e-16
AS3_cytosine_permease_CDS	554.667	710.306	623.2	573.83	540.73	576.374	537.153	442.054	485.347	433.025	408.644	1067.11	1090.58	861.076	876.114	-0.599293	0.0248569	-0.798794	1.32135e-08	-1.13441	5.67901e-19
AS3_tsaD_CDS	155.332	81.4218	95.5966	53.7966	54.0554	69.3769	75.6243	43.1424	58.9907	52.2583	52.7752	114.152	113.335	107.155	108.722	0.000999435	1	-0.787525	0.00138624	-1.09987	4.573e-06
AS3_purH_CDS	553.114	549.159	561.434	369.05	293.848	314.251	347.382	245.515	246.715	258.703	239.836	517.713	491.48	561.656	531.653	0.0671992	1	-0.66689	3.95843e-07	-1.08335	1.76474e-20
AS3_endonuclease_III_CDS	51.1437	41.2216	29.2059	33.0543	35.9819	48.7224	30.453	31.334	34.9742	34.4227	31.7433	68.1228	65.4917	72.6828	73.2088	-0.768727	0.327784	-0.90971	0.000759803	-1.07164	0.000167843
AS3_transposase_CDS_2	734.64	552.68	690.041	489.721	498.976	483.061	502.525	366.652	376.495	340.952	377.939	803.062	711.68	760.016	784.886	-0.219543	1	-0.631391	5.1286e-06	-1.06491	2.00991e-20
AS3p1_transposase_CDS_2	734.64	552.68	690.041	489.721	498.976	483.061	502.525	366.652	376.495	340.952	377.939	803.062	711.68	760.016	784.886	-0.219543	1	-0.631391	5.1286e-06	-1.06491	2.00991e-20
AS3_adenylosuccinate_synthase_CDS	985.231	1122.52	1076.86	617.153	511.895	537.557	523.399	495.33	488.52	454.951	522.358	1001.57	1095.22	986.751	985.021	0.0694297	1	-0.894503	1.75446e-17	-1.05287	2.92591e-24
AS3_EscV/YscV/HrcV_family_type_III_secretion_system_export_apparatus_protein_1	41.5116	27.3527	57.4312	26.1914	30.7464	26.5376	22.4947	31.8348	26.1466	20.8101	14.9117	50.9644	43.5443	49.2709	49.0435	-0.235909	1	-0.872203	0.0106959	-1.02087	0.00434479
AS3_groL_CDS	8502.1	7274.45	7898.71	7674.98	7490.6	7073.35	7711.59	7149.12	7810.23	7921.51	8312.97	13735	14463.5	16625.9	17044.6	-0.977498	1.5804e-15	-1.04365	7.75081e-24	-0.986499	1.43493e-20
AS3_UDP-2,3-diacylglucosamine_hydrolase_CDS	142.875	164.203	120.786	85.1674	43.2145	72.2498	74.532	34.6806	91.0133	67.0348	61.3325	121.392	124.399	124.184	117.799	0.234589	1	-0.81981	0.00399808	-0.936869	0.00101653
AS3_UDP-N-acetylmuramoyl-L-alanine--D-glutamate_ligase_CDS	130.05	85.7727	206.558	110.942	111.754	152.386	130.137	103.173	91.1564	107.205	111.618	210.33	168.441	194.281	179.796	-0.49237	1	-0.57623	0.0763448	-0.871326	0.000694921
AS3_deoxyribodipyrimidine_photo-lyase_CDS	135.967	202.298	191.935	159.441	147.814	145.41	135.508	125.431	120.286	127.026	124.191	247.731	210.675	220.745	200.935	-0.308051	1	-0.585141	0.00909749	-0.827316	1.82286e-05
AS3_lptC_CDS	117.849	125.113	101.425	83.6962	53.9305	80.9748	64.1994	65.0306	50.8267	78.5919	72.2128	134.622	108.633	106.943	111.486	0.00539862	1	-0.703066	0.0100115	-0.807044	0.00299924
AS3_octaprenyl_diphosphate_synthase_CDS	258.722	294.786	260.954	170.051	129.741	181.84	189.853	158.823	154.108	189.309	122.492	244.438	309.051	267.605	271.384	-0.0157679	1	-0.697553	0.00111855	-0.806215	9.95133e-05
AS3_carboxylating_nicotinate-nucleotide_diphosphorylase_CDS	135.175	208.378	161.77	144.034	111.716	122.112	129.265	129.433	116.358	89.2597	95.0039	186.271	179.528	184.648	196.04	-0.130677	1	-0.557556	0.0217592	-0.77791	0.000173303
AS3_murG_CDS	115.178	105.252	161.892	137.062	90.0994	99.8681	118.152	75.8713	93.2663	115.524	103.386	165.126	164.981	147.127	163.328	-0.36749	1	-0.526787	0.0826075	-0.737289	0.00275341
AS3_murein_hydrolase_activator_NlpD_CDS	4195.93	4873.94	4141.17	4088.64	4164.77	3763.4	3869.63	2500.37	2551.89	2632.52	2664.99	4328.15	3904.5	4697.29	4275.41	0.0294042	1	-0.114239	1	-0.73302	3.28451e-11
AS3_MFS_transporter_CDS_2	185.022	216.736	191.848	142.133	153.215	132.977	125.994	151.282	136.67	126.939	122.127	235.733	224.301	199.83	221.082	-0.122706	1	-0.671796	0.000151305	-0.711168	0.000111245
AS3_hypothetical_protein_CDS_BJP42_RS01620	132.32	105.369	161.779	102.387	109.913	83.2523	114.124	79.3819	113.066	97.9843	101.328	151.212	162.867	155.764	155.341	-0.260758	1	-0.613343	0.00836633	-0.67495	0.00398988
AS3_pyruvate_dehydrogenase_complex_dihydrolipoyllysine-residue_acetyltransferase_CDS	321.425	332.844	313.948	266.829	310.072	297.645	284.483	357.128	293.808	331.034	334.517	507.845	530.346	525.445	527.022	-0.694339	0.000355157	-0.852129	1.88302e-14	-0.669086	2.86977e-07
AS3_8-amino-7-oxononanoate_synthase_CDS	138.428	140.895	169.43	157.824	136.967	145.564	128.984	141.23	107.755	124.44	185.526	213.513	199.846	230.964	234.145	-0.590388	0.249619	-0.63113	0.00251214	-0.660037	0.00221835
AS3_cytochrome_o_ubiquinol_oxidase_subunit_III_CDS	178.381	158.126	225.859	165.381	147.422	165.862	170.656	132.652	147.298	197.193	144.114	244.576	252.619	243.693	231.877	-0.410482	1	-0.582242	0.00539292	-0.657397	0.00124054
AS3_hypothetical_protein_CDS_BJP42_RS08870	584.816	598.392	650.234	592.616	682.905	553.84	529.002	579.663	535.004	559.188	612.56	852.956	684.352	993.881	1079.69	-0.576284	0.210082	-0.607024	0.00847036	-0.651949	0.00348783
AS3_peptidoglycan_glycosyltransferase_FtsI_CDS	86.9465	85.5083	151.523	81.418	86.537	95.4949	90.2068	102.95	102.141	94.3509	105.148	179.341	171.985	128.579	138.516	-0.535178	0.797737	-0.790037	0.00116652	-0.609138	0.04986
AS3_two-component_sensor_histidine_kinase_BarA_CDS	543.436	511.543	503.536	434.525	443.587	457.672	454.153	417.8	348.863	391.65	382.21	590.356	511.455	600.894	615.222	-0.165298	1	-0.372178	0.21057	-0.587498	0.000172587
AS3_tolR_CDS	221.395	231.254	247.672	220.007	211.608	194.144	222.135	210.463	230.09	203.939	198.113	345.742	334.369	287.136	290.884	-0.409746	0.907454	-0.562842	0.000906023	-0.576957	0.00120391
AS3_NADH-quinone_oxidoreductase_subunit_NuoN_CDS	318.312	416.363	339.645	273.804	290.227	297.714	246.321	250.807	274.593	240.983	254.658	391.091	370.83	395.713	349.071	-0.0582455	1	-0.44532	0.0679112	-0.558131	0.00444403
AS3_hypothetical_protein_CDS_BJP42_RS08980	622.849	656.803	570.855	3.46876	0	2.77277	1.37231	327.271	450.693	401.649	366.86	874.637	981.167	956.089	918.673	-0.590388	0.0320446	-8.91161	3.27374e-39	-1.26896	3.9698e-24
AS3_TolC_family_protein_CDS	932.269	975.842	832.879	0	7.20924	2.77188	2.74255	504.323	512.06	487.25	556.348	1191.53	1503.88	1219.29	1221.35	-0.474371	0.333486	-8.68991	2.81624e-58	-1.31815	1.41596e-25
AS3_glycosyl_hydrolase_CDS_2	170.032	162.512	154.622	0	1.8021	0	0	184.387	137.28	148.348	137.086	162.734	156.076	164.326	163.699	0.0154125	1	-8.4153	9.08027e-15	-0.0887468	1
AS3_RepB_family_plasmid_replication_initiator_protein_CDS_1	235.398	220.964	278.975	1.7367	1.80129	0	0	0	0	0	0	243.02	241.194	273.859	284.474	-0.123308	1	-8.38767	7.72809e-16	-9.53911	1.18609e-18
AS3_RepB_family_plasmid_replication_initiator_protein_CDS_version2	235.398	220.964	278.975	1.7367	1.80129	0	0	0	0	0	0	243.02	241.194	273.859	284.474	-0.123308	1	-8.38767	7.72809e-16	-9.53911	1.18609e-18
ZA17p1_transposase_CDS_1	207.625	277.039	250.447	0	0	0	2.74452	1.72242	4.89855	4.36594	10.5417	283.143	256.422	247.024	239.86	-0.0673385	1	-8.36799	1.96218e-15	-5.62953	9.26359e-32
ZA17p1_transposase_CDS_2	207.625	277.039	250.447	0	0	0	2.74452	1.72242	4.89855	4.36594	10.5417	283.143	256.422	247.024	239.86	-0.0673385	1	-8.36799	1.96218e-15	-5.62953	9.26359e-32
AS3_hypothetical_protein_CDS_BJP42_RS05195	89.69	103.161	112.181	0	0	0	0	98.5335	81.4425	106.02	104.141	85.4733	82.0673	90.9886	103.793	0.123581	1	-8.28628	2.49578e-14	0.105798	1
AS3_hypothetical_protein_CDS_BJP42_RS08975	296.044	362.29	315.159	3.42922	0	1.38147	1.40589	20.875	26.6739	33.2065	28.0305	372.807	515.949	378.408	370.501	-0.320258	1	-8.03251	2.91305e-25	-3.92489	9.53959e-54
AS3_relaxase/mobilization_nuclease_CDS	775.872	699.603	733.03	8.67138	0	1.38627	4.1161	389.206	298.723	338.432	324.651	907.522	883.516	883.196	910.224	-0.278703	1	-8.00328	1.50947e-55	-1.40906	1.09885e-31
NY26_XRE_family_transcriptional_regulator_CDS_1	408.11	489.466	437.343	5.14899	1.82736	0	4.23234	106.358	136.129	138.905	135.322	681.814	637.564	659.413	716.727	-0.612885	0.0228011	-7.9496	4.39598e-43	-2.38701	1.04556e-69
AS3p1_hypothetical_protein_CDS_BJP42_RS10870	1368.54	1270.07	1051.14	1.70645	1.8364	8.19172	5.63386	1.6927	12.5144	8.35155	2.16415	1109.51	843.277	1214.85	1246.22	0.147294	1	-7.89887	3.40615e-64	-7.45943	1.37588e-61
ZA17p2_transposase_CDS	1637.46	1566.72	1575.43	3.47206	7.20573	4.16423	11.0113	730.876	556.42	741.418	779.237	1545.32	1426.6	1477.19	1581.36	0.0661457	1	-7.84399	4.19608e-96	-1.10803	2.84442e-17
ZA17_hypothetical_protein_CDS_BJP43_RS01410	122.927	176.212	84.19	0	0	1.38928	0	1.73428	0	0	0	78.1409	109.901	119.303	106.807	0.299241	1	-7.76327	2.32427e-12	-7.48107	1.95233e-11
NY26_hypothetical_protein_CDS_BJP44_RS04325	213.184	164.442	282.494	0	0	1.3961	4.18734	110.774	111.881	135.897	114.676	313.269	324.667	295.944	360.293	-0.596769	0.282491	-7.70362	2.05338e-23	-1.45495	3.63244e-15
AS3_ATW31773.1_AS3_transcriptional_regulator	232.756	350.475	232.03	1.71312	5.47861	0	0	3.45991	1.7838	2.07784	0	338.042	405.286	296.465	269.12	-0.198656	1	-7.69191	1.24597e-22	-7.42077	5.96789e-21
AS3_helix-turn-helix_transcriptional_regulator_CDS_1	2474.57	3049.64	2800.17	15.6488	10.795	15.301	23.5068	368.436	390.219	420.441	418.779	3649.57	3409.49	3150.15	3364.26	-0.304887	1	-7.67491	2.70735e-210	-3.09084	3.30791e-161
AS3_PIgB_Killer_protein_CDS	30.1151	55.1847	43.7487	0	0	0	0	27.2841	28.6136	20.7827	15.2357	57.3016	52.3179	53.8959	52.7329	-0.314375	1	-7.5524	6.49114e-12	-1.21041	0.000342762
AS3_BJP42_RS09205_hypothetical_protein_CDS_part1	96.0301	109.938	194.392	0	1.82689	0	2.82052	55.9576	47.9908	47.6086	55.6716	169.243	205.049	219.276	239.64	-0.731434	0.134103	-7.48743	6.4293e-17	-1.99358	2.07902e-19
AS3_helix-turn-helix_transcriptional_regulator_CDS_3	2659.09	2949.73	2591.53	17.4801	12.6409	13.961	19.6709	3002.39	2707.98	2203.2	2579.84	3173.71	2950.03	2580.62	2611.83	-0.0134837	1	-7.45006	7.30679e-193	-0.10892	1
AS3_PIgB_higA_CDS	38.294	65.1831	43.6163	0	0	0	0	60.2295	46.4772	27.0973	34.5258	51.6891	49.4521	45.5447	54.1011	0.00907878	1	-7.44385	1.60007e-11	-0.240211	1
ZA17_hypothetical_protein_CDS_BJP43_RS01225	200.773	177.953	242.119	1.7366	0	0	2.75505	0	1.64629	6.50993	2.11276	187.537	193.979	204.325	210.995	0.0150813	1	-7.42673	7.69249e-17	-6.39187	3.70227e-20
AS3p1_hypothetical_protein_CDS_BJP42_RS10865	112.492	164.907	158.394	1.71954	1.82689	0	0	0	0	0	2.14122	132.457	113.629	146.489	142.716	0.0665331	1	-7.41767	9.36848e-13	-7.83511	9.36111e-13
NY26_transcriptional_regulator_CDS	287.6	411.33	271.686	1.71753	1.82665	1.38332	0	1.73652	0	2.07499	2.1539	162.179	210.297	192.166	165.184	0.827706	0.0280228	-7.28679	5.80146e-16	-6.98463	1.19265e-14
AS3p2_hypothetical_protein_CDS_BJP42_RS11485	104.472	127.116	108.595	0	1.87517	1.37384	1.43019	1.6261	3.44518	0	0	195.644	175.773	178.655	175.443	-0.659338	0.187774	-7.26614	4.02129e-16	-7.00788	5.81436e-15
AS3_HlyD_family_type_I_secretion_periplasmic_adaptorsubunit_CDS_2	707.622	731.933	645.229	6.93486	7.20961	9.69932	6.85264	481.697	421.96	505.082	478.209	1114.73	1176.27	1101.16	1247.12	-0.740681	1.35731e-05	-7.23021	1.82749e-97	-1.30107	8.0539e-35
ZA17p1_unknown_gene_41	42.186	39.8963	33.1654	0	0	0	0	0	0	0	0	46.7917	40.2675	47.8884	40.1553	-0.175833	1	-7.21393	7.86596e-11	-6.98614	4.11128e-10
ZA17p1_unknown_gene_42	42.186	39.8963	33.1654	0	0	0	0	0	0	0	0	46.7917	40.2675	47.8884	40.1553	-0.175833	1	-7.21393	7.86596e-11	-6.98614	4.11128e-10
AS3_hypothetical_protein_CDS_BJP42_RS05395	13.7844	29.852	21.7041	0	0	0	0	0	0	0	0	40.2828	44.7503	41.0941	33.7103	-0.852127	0.686417	-7.11826	1.82077e-10	-6.81699	1.44873e-09
ZA17p1_IS200/IS605_family_transposase_CDS_1	10.9626	30.0014	35.9143	0	0	0	0	0	0	0	0	39.5515	50.7931	32.4135	33.5551	-0.603036	1	-7.06572	3.67079e-10	-6.77473	2.61778e-09
ZA17p1_IS200/IS605_family_transposase_CDS_2	10.9626	30.0014	35.9143	0	0	0	0	0	0	0	0	39.5515	50.7931	32.4135	33.5551	-0.603036	1	-7.06572	3.67079e-10	-6.77473	2.61778e-09
AS3p1_hypothetical_protein_CDS_BJP42_RS10890	86.6194	72.4125	65.7043	1.6939	0	0	0	0	0	0	2.17422	56.2037	67.4661	57.4102	64.5152	0.30719	1	-7.00591	2.49191e-10	-6.723	1.79339e-09
AS3_PIgA_ATW32082.1_AS3_hypothetical_gene_partial	52.8849	37.2357	54.6923	0	0	0	0	0	0	0	0	28.1337	40.6276	34.8185	40.0933	0.403727	1	-6.96163	4.91034e-10	-6.66839	3.51647e-09
ZA17_integrase_CDS	42.6197	43.6464	32.8566	1.7397	0	0	0	0	0	0	0	51.197	55.3292	45.5601	44.8217	-0.249855	1	-6.68984	1.79425e-09	-7.12869	1.4516e-10
AS3_transposase_CDS_6	41.0498	55.1091	98.2912	0	0	0	1.40582	0	0	4.15849	0	52.5423	45.7372	44.4032	50.2169	0.328832	1	-6.67052	3.39095e-09	-5.65308	8.42969e-07
AS3_transcriptional_regulator_CDS_3	142.235	140.394	141.753	1.70945	0	0	1.40717	0	0	0	0	57.6428	61.9572	102.246	93.0016	0.807025	0.101428	-6.64058	1.37146e-10	-7.75541	2.25089e-12
AS3_hypothetical_protein_CDS_BJP42_RS01550	67.0952	61.1163	32.8967	0	0	1.35041	0	0	0	0	0	41.0686	39.7071	56.0013	49.209	0.225158	1	-6.59725	3.67401e-09	-7.03389	3.22854e-10
ZA17_xanthine_phosphoribosyltransferase_CDS	46.5809	32.4659	7.18895	0	0	0	0	0	0	0	0	27.0446	25.5845	28.8392	26.7899	0.156548	1	-6.549	9.89511e-09	-6.25799	5.75394e-08
AS3_ATW31771.1_AS3_transcriptional_regulator	462.678	699.842	437.487	5.09596	3.67008	1.37254	2.80937	42.6315	57.2271	56.1134	45.7071	300.055	287.607	288.466	264.979	0.905355	0.00472695	-6.51956	4.84473e-31	-2.5016	6.18088e-27
AS3_PIgC_PIN_domain-containing_protein_CDS_2	80.0458	107.447	89.6906	0	0	1.39306	1.40559	0	0	0	0	72.9805	54.8806	77.4118	79.7677	0.331207	1	-6.5087	6.02818e-10	-7.64632	4.67123e-12
AS3_PIgA_phage_tail_protein_CDS_4	143.484	168.207	172.51	1.7366	1.80136	2.77621	1.37678	77.8271	62.4752	69.4934	52.7848	172.186	214.331	158.54	152.649	-0.0757713	1	-6.47608	2.00256e-20	-1.40811	1.34172e-10
ZA17_phage_terminase_large_subunit_family_protein_CDS	11.5957	18.9968	7.39256	0	0	0	0	0	0	0	0	22.8341	22.1204	20.4094	22.6404	-0.717287	1	-6.26143	3.70625e-08	-5.98156	1.89866e-07
ZA17_phage_portal_protein_CDS	11.5862	14.2603	25.8596	0	0	0	0	0	0	0	0	23.6682	19.2104	19.6341	19.8928	-0.313949	1	-6.16673	6.30523e-08	-5.88676	3.15691e-07
ZA17_helix-turn-helix_domain-containing_protein_CDS	50.2136	41.7978	29.2728	1.69122	0	0	0	21.759	42.7011	31.5294	28.3191	36.1475	28.8481	33.8763	36.7477	0.284528	1	-6.16094	4.19636e-08	-0.12708	1
AS3p1_transcriptional_regulator_CDS_1	46.5639	59.9181	58.3036	0	0	0	2.81275	13.5774	10.7277	6.24646	17.3913	68.0104	53.5969	49.1198	49.3804	0.0206085	1	-6.13374	2.89903e-08	-2.20293	5.06093e-08
AS3_PIgB_prophage_tail_protein_CDS_2	28.2219	26.8251	40.0071	0	0	0	0	0	0	0	0	23.6222	21.5564	17.1825	18.7741	0.65616	1	-6.1268	6.21906e-08	-5.84353	3.17953e-07
AS3_hypothetical_protein_CDS_BJP42_RS04325	71.2767	134.858	59.4036	0	1.87247	0	1.4308	0	0	0	2.20408	67.3601	73.6821	41.8878	40.6095	0.799002	0.611007	-6.10726	7.95645e-08	-6.57309	9.57278e-09
ZA17p2_unknown_gene_51	42.186	61.0178	59.6977	0	3.77015	0	0	0	0	0	0	57.8897	44.5134	41.8826	37.5812	0.307407	1	-5.81731	2.11529e-07	-7.03222	3.50517e-10
NY26_hypothetical_protein_CDS_BJP44_RS04315	717.55	663.811	673.52	17.3783	14.4077	16.6713	15.1792	235.862	253.082	255.206	274.92	823.712	908.864	885.921	895.841	-0.363552	0.987582	-5.78769	2.02409e-122	-1.78897	1.25147e-67
AS3_PIgB_phage_baseplate_assembly_protein_V_CDS	22.56	61.0087	21.8127	1.74236	0	1.39523	0	8.75537	8.40506	4.27047	14.855	49.0268	48.2359	37.7046	33.5679	-0.170882	1	-5.74083	3.36957e-07	-2.22001	4.87341e-06
AS3_PIgC_AbrB/MazE/SpoVT_family_DNA-binding_domain-containing_protein_CDS_1	16.7686	19.5064	14.5317	0	0	1.36694	0	0	0	0	0	24.5965	24.4927	24.7081	25.2094	-0.533749	1	-5.69811	5.73118e-07	-6.13281	7.05499e-08
ZA17_XRE_family_transcriptional_regulator_CDS	78.0211	69.1034	88.5181	1.73351	1.80247	2.77077	0	18.9167	16.2806	17.5008	6.31837	75.0774	67.4939	73.0811	65.7389	0.154249	1	-5.50079	4.0811e-12	-2.23481	3.19663e-11
NY26_Txe/YoeB_family_addiction_module_toxin_CDS	182.896	196.84	145.508	5.10451	5.47124	4.09404	14.1195	1.67016	1.7773	2.096	2.17057	163.023	173.973	151.507	140.26	0.186244	1	-4.40864	6.8899e-29	-6.3695	8.11485e-16
AS3_ribbon-helix-helix_protein,_CopG_family_CDS_1	224.759	239.11	264.08	8.59993	10.943	11.0928	8.47092	10.4288	21.2867	16.5996	10.7295	193.661	183.378	177.765	176.127	0.408761	1	-4.22271	9.53866e-39	-3.62318	4.342e-34
AS3_ribbon-helix-helix_protein,_CopG_family_CDS_2	224.759	239.11	264.08	8.59993	10.943	11.0928	8.47092	10.4288	21.2867	16.5996	10.7295	193.661	183.378	177.765	176.127	0.408761	1	-4.22271	9.53866e-39	-3.62318	4.342e-34
AS3_cytoplasmic_protein_CDS	1154.2	1173.34	1058.29	46.3905	34.6613	29.1505	60.702	97.4357	118.69	122.365	143.75	568.306	636.164	710.071	764.271	0.733411	0.000503358	-3.96842	1.3172e-108	-2.47597	1.07462e-63
AS3_replication_initiation_protein_CDS	342.006	323.643	286.63	27.765	19.8229	44.4225	13.7608	136.412	95.1157	115.312	116.144	245.659	281.63	262.648	261.072	0.281167	1	-3.29692	1.19957e-50	-1.18538	4.05534e-11
AS3_hypothetical_protein_CDS_BJP42_RS03945	27.9477	24.383	32.6962	6.78436	9.19753	1.36694	0	1.65632	1.77825	6.30344	4.37142	31.4289	27.9135	35.1439	36.4515	-0.236455	1	-3.05075	9.70681e-08	-3.28382	9.04382e-07
AS3_transcriptional_regulator_CDS_2	320.826	309	376.757	41.9248	39.81	30.6534	42.1285	40.6412	48.8653	54.0493	49.0676	294.137	298.258	257.057	255.016	0.29079	1	-2.83883	1.97796e-54	-2.52943	4.87175e-43
AS3_RTX_toxin_1	246.492	216.598	238.387	27.7872	46.8354	31.9394	37.2024	38.0953	24.7185	21.6815	40.1529	243.948	215.794	257.576	251.939	-0.0643856	1	-2.76309	4.68146e-44	-2.95517	6.18695e-40
AS3_calcium-binding_protein_CDS_3	319.699	248.641	333.244	58.8586	79.3412	47.0101	54.5487	41.092	48.4466	61.614	44.099	376.582	341.316	434.06	421.371	-0.406867	1	-2.73332	2.39738e-50	-3.01879	2.57716e-50
AS3_PilN_family_type_IVB_pilus_formation_outer_membrane_protein_CDS_2_part_1	104.013	100.365	119.765	12.198	26.959	18.1552	16.7226	105.288	91.1628	87.2464	112.597	118.659	137.84	106.041	104.26	-0.0933767	1	-2.65748	9.94379e-24	-0.239049	1
ZA17p2_resolvase_CDS	747.114	856.712	621.619	130.694	115.056	107.457	148.826	162.899	102.578	85.3757	129.456	676.161	801.146	625.173	627.414	0.153955	1	-2.43239	4.96131e-46	-2.5035	1.8585e-45
AS3_hypothetical_protein_CDS_BJP42_RS00600	123.184	126.817	175.138	17.0025	27.9865	6.78399	7.13235	47.9732	63.0755	44.4894	74.0565	69.2792	61.3517	87.301	74.2473	0.939887	0.0887006	-2.3889	6.35821e-11	-0.350601	1
NY26_ISNCY_family_transposase_CDS_1	502.913	506.783	430.787	120.039	95.3522	103.013	114.891	288.969	211.511	165.659	209.506	606.531	594.083	507.409	559.94	-0.2018	1	-2.37737	1.20503e-65	-1.37032	3.03402e-23
AS3_unknown_gene_12	44.3384	67.2745	69.1162	17.015	16.4137	23.1996	12.7076	21.7121	26.6594	14.672	19.5351	88.3271	83.7753	76.5263	78.0895	-0.433799	1	-2.22184	3.36706e-15	-1.96874	1.65455e-11
AS3_hypothetical_protein_CDS_BJP42_RS03875	94.7172	99.1469	118.955	29.6815	12.6063	23.7345	28.0812	70.5631	72.168	88.2135	91.5987	92.6298	100.393	114.512	127.584	-0.12128	1	-2.20557	3.26808e-20	-0.431929	0.407468
AS3_hypothetical_protein_CDS_BJP42_RS01810	47.5344	49.1027	50.8985	10.156	12.8833	5.42341	1.4333	3.31558	12.4769	8.39671	8.74985	31.9695	26.3392	34.3295	29.5508	0.689569	0.754123	-2.11305	4.43541e-06	-1.91327	8.5848e-05
AS3_putA_CDS	1225.35	1312.18	1189.74	385.908	376.908	402.149	369.14	1067.21	1113.61	1095.27	1107.95	1753.86	1641.22	1608.79	1490.29	-0.373815	0.623636	-2.07906	3.27491e-138	-0.567259	2.48807e-06
AS3_ISNCY_family_transposase_CDS	851.242	789.806	662.488	232.916	248.483	202.85	238.82	230.617	268.148	289.728	351.048	928.17	904.122	932.112	1007.69	-0.295587	1	-2.03478	3.63274e-60	-1.73555	3.98679e-42
AS3_potassium/proton_antiporter_CDS	417.386	410.869	325.242	136.848	102.763	120.402	97.0327	253.924	241.536	272.11	252.342	430.782	454.002	439.462	419.866	-0.158679	1	-1.93572	8.59651e-54	-0.779689	3.39858e-08
AS3_peroxide_stress_protein_YaaA_CDS	418.209	411.767	395.867	114.622	93.6596	122.233	113.027	138.562	158.346	138.648	181.833	390.482	421.182	408.23	430.894	-0.021089	1	-1.89008	9.59122e-51	-1.41956	2.47031e-28
AS3_PIgA_transposase_CDS_11	1014.73	1034.17	779.053	251.554	269.34	281.381	250.229	413.82	373.41	372.957	409.155	922.676	875.04	1004.15	1057.49	-0.0304684	1	-1.87383	5.03002e-58	-1.29493	6.12451e-26
AS3_DUF2442_domain-containing_protein_CDS	150.908	111.222	95.081	42.478	34.6923	39.4933	24.0356	53.4016	53.3264	79.9897	65.301	128.854	119.07	124.698	138.414	-0.0883599	1	-1.86938	5.69683e-17	-1.03575	1.0821e-05
AS3_4-hydroxy-tetrahydrodipicolinate_reductase_CDS	211.926	197.494	186.915	76.4224	108.061	83.3501	99.231	90.073	127.027	110.481	128.982	315.67	329.315	337.954	352.417	-0.752416	0.00353304	-1.86743	6.95021e-40	-1.5488	2.12727e-26
AS3_oxidative_stress_defense_protein_CDS	943.124	1062.09	1060.64	335.544	379.612	328.178	378.688	644.479	678.457	923.322	784.628	1171.53	1284.21	1288.12	1270.88	-0.320718	1	-1.82271	4.15198e-67	-0.736442	3.49099e-08
AS3_hypothetical_protein_CDS_BJP42_RS02930	356.549	374.876	433.403	102.724	138.428	108.736	52.7315	75.0891	66.9936	89.985	67.8329	296.93	351.667	341.358	342.208	0.223869	1	-1.74393	8.98734e-17	-2.15786	5.27315e-23
AS3_gltA_CDS	612.349	603.147	534.641	263.521	198.265	261.876	249.423	531.561	493.6	555.408	528.752	779.117	704.445	855.801	810.893	-0.440569	0.356337	-1.69137	1.16702e-57	-0.577088	0.000150655
AS3_DUF1640_domain-containing_protein_CDS	186.562	229.836	187.162	67.2486	73.0143	54.3949	57.8461	72.3251	88.4542	95.4982	106.798	220.397	243.998	159.992	164.652	0.0831392	1	-1.64061	5.56302e-15	-1.116	9.02731e-07
AS3_cell_division_protein_FtsL_CDS	96.0031	99.7513	86.119	26.1416	38.2576	34.9127	29.6299	60.0268	30.0691	68.5978	44.7956	92.1809	83.1203	109.184	109.112	-0.0873862	1	-1.61854	1.27559e-11	-0.951135	0.000314839
AS3_DUF4354_domain-containing_protein_CDS	1612.04	1578.73	1463.68	496.178	487.188	480.713	529.904	1243.14	1315.84	1543.4	1374.92	1427.6	1485.03	1548.45	1650.33	0.012243	1	-1.61636	8.38507e-80	-0.159474	1
AS3_ATW32674.1_AS3_hypothetical_gene	1153.63	1290.16	1193.85	358.149	370.833	395.203	402.378	310.336	276.236	254.427	370.753	1140.86	1106.76	1240.35	1181.78	0.0394305	1	-1.61276	4.89113e-74	-1.94658	1.35133e-94
AS3_adenylate_cyclase_CDS_1	292.01	300.07	324.683	138.664	144.203	146.824	121.878	216.595	177.326	192.612	172.656	411.468	431.152	400.289	437.638	-0.461143	0.420084	-1.61001	2.06627e-39	-1.14469	7.81635e-19
AS3_cobyrinic_acid_ac-diamide_synthase_CDS_2	39.53	47.0799	43.438	5.08755	11.251	8.24305	8.58114	0	0	0	2.15042	26.476	18.8037	23.2559	29.2114	0.798535	0.514167	-1.57727	0.000899997	-5.40215	2.70657e-06
AS3_HU_family_DNA-binding_protein_CDS_1	4550.13	5076.76	4327.94	2078.78	1714.52	1857.39	1901.59	4716.45	5229.07	4541.11	5058.02	5489.97	5478.94	6158.29	5368.19	-0.274365	1	-1.57451	3.43088e-63	-0.202418	1
AS3_phosphoesterase_CDS	236.692	288.674	320.638	110.974	93.7207	120.574	93.2413	87.7784	102.728	91.7759	107.472	290.559	266.147	336.723	346.433	-0.181485	1	-1.56971	2.68355e-28	-1.65537	1.67344e-27
AS3_ComEC_family_protein_CDS	151.045	127.951	151.753	64.0608	70.3224	56.6997	38.2014	89.0713	92.1222	74.7736	58.8157	171.361	162.811	163.744	167.997	-0.203187	1	-1.56143	8.82193e-18	-1.07273	3.164e-08
AS3_hypothetical_protein_CDS_BJP42_RS04835	283.067	309.918	317.098	98.8202	113.552	88.6776	71.2638	192.669	135.21	190.238	193.805	238.056	272.571	282.612	289.713	0.150349	1	-1.55739	8.70819e-21	-0.611514	0.00927618
AS3_ubiA_CDS	28.6307	38.5522	54.9684	10.4237	23.4131	8.33479	13.7836	20.7886	36.3135	30.3209	38.0585	41.3954	30.8773	45.1753	41.2959	-0.0283099	1	-1.54174	4.17276e-05	-0.336587	1
AS3_RTX_toxin_part1	472.931	433.076	468.116	146.041	149.33	133.508	174.156	264.05	194.12	243.746	222.088	370.736	362.348	467.594	483.62	0.102448	1	-1.47772	1.31307e-22	-0.855956	1.0991e-06
AS3_serine_endoprotease_DegS_CDS	263.881	252.46	282.525	111.141	115.291	93.0177	100.561	166.098	166.243	149.733	126.753	283.856	278.684	299.611	286.615	-0.111228	1	-1.46128	1.49642e-26	-0.907222	2.09708e-09
AS3_hypothetical_protein_CDS_BJP42_RS04830	538.254	521.692	614.294	170.041	203.619	169.243	224.008	206.982	162.076	213.528	198.37	461.332	483.475	563.471	602.577	0.0481223	1	-1.45959	8.2733e-29	-1.43081	1.03918e-25
AS3_DUF4160_domain-containing_protein_CDS	50.42	68.7935	69.4046	18.5952	9.15934	15.0002	17.0212	40.0792	23.0506	8.39151	26.107	33.9869	40.9598	43.247	46.9849	0.587986	1	-1.4524	0.000101335	-0.711119	0.173182
AS3_gspD_CDS	301.798	315.47	358.79	195.69	189.317	134.188	146.096	198.844	210.389	191.144	205.956	455.077	436.789	421.907	479.919	-0.459421	0.568488	-1.44774	1.83944e-27	-1.15447	3.94314e-16
AS3_cobyrinic_acid_ac-diamide_synthase_CDS_1	407.878	496.205	386.184	113.158	122.249	126.818	133.173	293.179	287.822	246.539	273.351	341.081	334.943	329.553	335.261	0.375882	1	-1.42975	3.24973e-29	-0.279038	1
AS3_hypothetical_protein_CDS_BJP42_RS08080	39.7093	36.4351	36.4745	3.47993	10.7904	11.1421	24.9392	22.6597	21.703	19.3279	31.7623	37.1462	32.3701	36.0913	32.9693	0.0870763	1	-1.42042	0.000308729	-0.544323	0.502786
AS3_protein_disulfide_oxidoreductase_DsbA_CDS	790.596	671.096	903.861	375.972	336.208	319.048	330.053	553.011	528.359	639.264	525.388	899.782	873.297	878.005	967.652	-0.211605	1	-1.41373	1.24169e-34	-0.690225	3.50814e-06
AS3_mannose-6-phosphate_isomerase_CDS	346.197	367.613	401.575	159.544	136.971	151.091	146.779	303.043	272.513	292.652	269.807	367.31	374.314	427.261	405.663	-0.104969	1	-1.40766	8.82408e-33	-0.461983	0.0284179
AS3_rRNA_small_subunit_methyltransferase_H_CDS	249.94	208.713	213	102.421	122.495	109.668	111.488	89.8401	95.1863	102.208	118.251	313.253	269.47	305.676	289.284	-0.398064	1	-1.40312	8.5661e-22	-1.54816	2.88956e-23
AS3_SPFH/Band_7/PHB_domain_protein_CDS	873.064	1089.46	899.572	456.622	464.782	469.158	502.433	433.782	362.896	410.776	399.125	1178.26	1232.1	1256.46	1282.25	-0.380591	0.624949	-1.38687	1.64735e-56	-1.62183	1.78937e-71
AS3_BAX_inhibitor_(BI)-1/YccA_family_protein_CDS	1506.03	1733.38	1663.09	756.378	622.534	709.485	731.553	1345.38	1654.35	1627.24	1550.51	1951.86	1859.26	1743.3	1711.69	-0.156443	1	-1.36519	7.90522e-38	-0.235375	1
AS3_transcriptional_regulator_CDS_7	106.09	156.65	131.397	69.6081	58.2589	55.7702	60.9933	75.9377	89.5342	78.6947	89.0321	162.754	134.997	164.573	162.653	-0.258288	1	-1.36096	7.53645e-13	-0.904161	2.2968e-05
AS3_hypothetical_protein_CDS_BJP42_RS02910	300.536	309.776	293.437	125.826	168.851	144.77	129.402	212.495	219.053	159.637	173.221	317.785	358.023	390.4	365.916	-0.243146	1	-1.33646	2.51589e-18	-0.898733	2.10958e-07
AS3_hypothetical_protein_CDS_BJP42_RS02220	204.11	187.145	240.604	69.6142	68.3352	76.6295	99.8112	176.114	147.055	154.519	150.391	169.944	200.099	207.679	220.464	0.0410852	1	-1.33486	1.94711e-14	-0.33489	0.824001
AS3_efflux_RND_transporter_periplasmic_adaptor_subunit_CDS	1075.57	1072.38	983.345	548.064	562.281	449.189	458.35	828.512	759.32	750.909	889.741	1108.69	1191.51	1296.47	1319.32	-0.232336	1	-1.29044	7.65851e-28	-0.607312	0.000278956
AS3_TonB-dependent_hemoglobin/transferrin/lactoferrin_family_receptor_CDS	832.795	602.516	665.768	183.571	234.391	203.361	182.971	389.135	373.877	382.264	369.892	457.617	481.852	479.621	492.49	0.556918	0.040087	-1.25304	1.44853e-22	-0.3381	0.618122
AS3_hypothetical_protein_CDS_BJP42_RS04840	118.736	73.6937	51.7123	36.3849	37.8578	40.1461	41.0282	63.5231	71.4138	61.3895	50.4908	76.9759	75.1819	99.8483	109.124	-0.1312	1	-1.20938	2.56787e-05	-0.532463	0.328656
AS3_PIN_domain-containing_protein_CDS_4	157.247	139.897	103.964	47.2272	39.9021	41.77	56.2291	81.4029	90.9888	93.3156	57.7203	95.7097	96.824	110.371	127.175	0.324791	1	-1.20897	5.11734e-07	-0.396741	0.670279
AS3_lipid_A_ABC_transporter_ATP-binding_protein/permease_MsbA_CDS	341.995	453.662	458.268	126.457	153.243	188.221	142.142	204.182	212.383	204.064	252.353	350.555	370.405	346.307	331.323	0.23326	1	-1.19791	6.13956e-15	-0.683726	0.000476905
AS3_unknown_gene_16	52.5633	18.7261	23.0752	10.2052	11.408	14.5289	9.21668	10.4578	0	12.8212	13.1563	29.9306	25.0928	19.0424	30.7316	0.202693	1	-1.18711	0.0291581	-1.60444	0.00359468
AS3_acyltransferase_CDS	328.04	387.8	286.86	154.435	138.746	158.16	169.075	322.617	301.355	246.139	289.156	313.586	331.244	376.103	366.582	-0.0469774	1	-1.15631	2.05732e-15	-0.246493	1
AS3_tolQ_CDS	821.129	708.272	848.876	446.786	419.307	368.496	370.161	305.537	391.057	371.476	384.82	770.926	877.877	969.486	942.533	-0.175994	1	-1.15275	3.67619e-17	-1.29365	2.96297e-21
AS3_exodeoxyribonuclease_7_small_subunit_CDS	183.264	371.042	276.237	126.499	157.225	144.137	135.088	258.126	200.209	185.513	170.471	320.554	281.934	331.498	314.963	-0.182674	1	-1.15151	7.37921e-08	-0.60602	0.0542993
AS3_LPS_export_ABC_transporter_permease_LptG_CDS	273.767	274.851	246.652	121.424	106.324	155.308	126.315	141.311	163.44	152.704	194.034	291.857	275.413	281.214	288.731	-0.106917	1	-1.15067	7.72809e-16	-0.807797	8.61692e-07
AS3_alpha-related_fimbriae_usher_protein_CDS_part2	16.4496	17.5099	21.6078	5.15574	7.31788	9.74719	8.46605	3.49432	7.09978	8.28145	0	15.3751	13.7072	21.1674	18.178	0.0440421	1	-1.14963	0.0365146	-1.81445	0.00451513
NY26_hypothetical_protein_CDS_BJP44_RS05180	445.081	416.354	448.308	162.691	207.382	150.661	188.055	232.692	190.311	255.498	228.787	379.701	354.822	400.439	430.497	0.141893	1	-1.14895	1.84105e-16	-0.791798	1.0189e-06
AS3_D-alanyl-D-alanine_carboxypeptidase_CDS	240.498	236.132	234.532	125.084	153.086	143.081	111.648	126.464	123.796	151.604	164.92	280.194	274.247	272.273	288.57	-0.239547	1	-1.07364	5.6177e-14	-0.990113	1.27935e-10
NY26_hypothetical_protein_CDS_BJP44_RS05785	240.498	236.132	234.532	125.084	153.086	143.081	111.648	126.464	123.796	151.604	164.92	280.194	274.247	272.273	288.57	-0.239547	1	-1.07364	5.6177e-14	-0.990113	1.27935e-10
AS3_ABC_transporter_ATP-binding_protein_CDS_3	54.3165	43.4494	47.5857	29.5431	25.2134	36.1212	20.6989	20.8114	16.5413	34.6041	31.7215	56.7786	54.6695	60.4141	61.9145	-0.301307	1	-1.07256	0.000194218	-1.21093	9.93854e-05
AS3_RNA_polymerase_sigma_factor_RpoS_CDS	2071.71	2429.89	2110.91	1252.85	1081.13	1359.65	1209.7	1961.67	2096.56	2239.08	2273.21	2515.88	2507.66	2752.66	2415.49	-0.225588	1	-1.05673	3.8842e-29	-0.252327	1
AS3_thioredoxin_TrxA_CDS	213.776	255.109	284.486	122.083	115.233	108.641	105.737	122.408	170.787	124.323	171.303	241.396	207.247	251.219	234.309	0.08289	1	-1.05463	1.02959e-09	-0.665238	0.00252441
AS3_acyl_carrier_protein_CDS	1927.64	1898.11	2052.75	622.37	673.095	766.368	675.919	440.2	619.166	510.776	518.457	1268.03	1175.28	1713.52	1496.88	0.453151	0.577923	-1.03976	2.12698e-12	-1.42414	1.21845e-24
AS3_class_II_fructose-bisphosphate_aldolase_CDS	1083.33	1192.86	1207.33	685.211	664.965	568.576	644.031	734.233	649.032	839.706	799.411	1256.03	1324.71	1339.54	1300.7	-0.179532	1	-1.03006	3.87948e-23	-0.794763	1.09882e-11
AS3_hypothetical_protein_CDS_BJP42_RS08875	490	486.135	524.966	329.678	395.829	292.696	371.597	309.72	376.831	416.065	402.317	652.385	578.74	789.754	784.411	-0.508168	0.356337	-1.00913	8.45821e-11	-0.89683	6.82626e-08
NY26_type_II_toxin-antitoxin_system_RelB/DinJ_family_antitoxin_CDS	146.093	159.276	156.039	52.7839	74.7527	83.2593	65.1183	74.173	76.8929	69.2186	67.1509	150.053	162.394	120.852	126.902	0.164463	1	-1.00093	9.56107e-07	-0.959395	1.37948e-05
AS3_D-methionine_ABC_transporter_permease_MetI_CDS	133.286	89.8903	123.986	60.9001	80.9299	79.3963	83.1469	101.104	85.1734	83.7389	78.357	137.502	161.592	142.988	167.622	-0.413977	1	-0.994507	1.61847e-06	-0.801193	0.000719584
AS3_peptidase_domain-containing_ABC_transporter_CDS	1111.43	965.385	1209.53	588.803	627.45	563.036	565.269	653.1	613.365	626.161	653.596	1138.05	1023.86	1209.84	1290.58	-0.102314	1	-0.99269	9.79753e-17	-0.870639	1.04689e-11
AS3_glutathione_synthase_CDS	738.954	584.584	724.151	282.831	329.773	353.915	341.145	350.387	326.163	452.731	396.97	618.955	613.654	652.18	696.728	0.0547817	1	-0.981068	3.28812e-14	-0.766764	1.79742e-07
AS3_hemin-degrading_factor_CDS	261.989	258.391	217.059	121.452	64.8708	88.7765	93.4348	132.791	144.023	137.299	173.027	187.892	174.649	181.829	173.905	0.464893	0.672403	-0.961218	1.23477e-07	-0.29625	1
AS3_outer_membrane_protein_assembly_factor_BamD_CDS	382.788	297.13	396.092	204.201	253.168	212.352	216.272	224.998	278.581	279.645	252.944	370.855	308.036	506.196	527.616	-0.271989	1	-0.937754	2.75475e-05	-0.708638	0.00819839
AS3_hypothetical_protein_CDS_BJP42_RS09120	1081.12	1079.07	997.824	527.658	595.167	584.324	593.323	844.101	680.556	856.113	713.014	1097.15	953.758	1146.04	1203.89	-0.0721242	1	-0.934549	8.73933e-14	-0.50651	0.0094531
AS3p1_toxin-antitoxin_system_HicB_family_antitoxin_CDS	106.999	127.409	140.372	60.3513	51.11	62.7634	57.8461	52.9208	44.2271	70.5856	42.7192	109.728	94.8723	115.558	122.641	0.130517	1	-0.934363	1.95999e-05	-1.07132	3.45862e-06
AS3_hemin_ABC_transporter_substrate-binding_protein_CDS	111.691	115.606	51.3101	31.2637	36.0204	33.34	52.3719	36.3756	70.937	60.6564	90.9216	75.0791	70.8582	73.7272	71.9219	0.369416	1	-0.926705	0.0059881	-0.185925	1
AS3_DNA_mismatch_repair_protein_MutS_CDS	697.374	847.946	781.158	476.087	456.205	493.643	441.921	438.388	505.614	453.203	539.747	878.473	946.199	855.274	835.98	-0.178938	1	-0.912914	4.74883e-15	-0.861043	2.33083e-12
AS3_FtsH_protease_activity_modulator_HflK_CDS	2098.7	2025.25	2222.51	981.399	1018.32	904.964	907.654	867.387	883.651	865.409	918.734	1596.28	1842.23	1847.25	1863.89	0.238831	1	-0.909661	3.47805e-20	-1.01598	1.82979e-25
AS3_ATP-dependent_RNA_helicase_SrmB_CDS	575.192	526.468	645.557	216.676	189.263	211.945	189.02	416.087	359.671	424.505	370.629	354.731	334.896	417.397	406.107	0.597756	0.0176894	-0.907387	2.6849e-10	0.058923	1
AS3_hypothetical_protein_CDS_BJP42_RS00875	188.585	216.147	293.77	75.0983	111.271	109.752	114.144	97.9335	114.452	114.615	121.164	157.557	183.684	193.421	228.916	0.220554	1	-0.898189	4.94812e-06	-0.761883	0.000643613
AS3_hypothetical_protein_CDS_BJP42_RS03250	659.145	603.056	779.822	327.936	324.348	313.515	353.19	382.917	366.718	420.519	521.249	553.202	526.55	672.496	693.208	0.116706	1	-0.886655	3.91923e-10	-0.532124	0.00973533
AS3_hypothetical_protein_CDS_BJP42_RS06420	269.359	260.03	324.5	153.135	152.872	156.026	127.509	167.381	150.34	148.107	154.617	273.68	255.93	270.586	283.263	0.0529356	1	-0.883081	1.85486e-09	-0.800901	7.07161e-07
AS3_aminopeptidase_N_CDS	642.231	648.914	603.496	370.473	409.325	381.626	360.054	633.558	597.605	523.658	537.619	705.98	666.997	736.553	684.74	-0.133849	1	-0.879036	1.98963e-15	-0.281996	1
AS3_lptF_CDS	115.254	98.0055	95.7062	62.4489	64.8748	48.5362	60.4185	68.9395	94.8142	106.877	78.0409	111.537	102.015	99.7487	104.94	-0.00898031	1	-0.831717	0.000267114	-0.271757	1
AS3_uroporphyrinogen-III_synthase_CDS	188.258	198.169	150.059	86.9051	91.8074	82.0292	78.7009	88.5045	71.2228	86.4197	82.493	138.71	135.487	165.662	157.395	0.265243	1	-0.82403	2.09573e-05	-0.859358	2.93775e-05
AS3_nucleoside-diphosphate_kinase_CDS	636.642	537.062	577.989	328.155	323.653	324.138	300.859	259.977	269.863	245.607	196.048	510.387	502.13	587.488	616.426	0.0749027	1	-0.796847	4.3512e-07	-1.18335	2.24471e-16
AS3_biotin_synthase_CDS	391.748	404.104	390.109	206.443	254.087	251.027	243.104	258.581	240.406	224.592	274.239	421.77	429.816	404.902	393.61	-0.0548642	1	-0.78504	7.39036e-10	-0.726445	1.89866e-07
AS3_metK_CDS	646.026	635.192	416.22	338.191	299.166	284.193	311.472	427.12	424.465	447.566	392.127	491.174	491.291	561.12	566.815	0.116507	1	-0.77693	6.98833e-06	-0.319195	0.88272
AS3_type_IV_pilus_biogenesis/stability_protein_PilW_CDS	273.83	265.836	248.879	177.286	178.214	171.01	160.163	190.892	117.601	209.568	148.064	276.156	210.899	311.951	349.637	-0.140003	1	-0.734247	0.00492733	-0.781774	0.0027703
AS3_DNA_polymerase_I_CDS_1	709.42	700.641	748.141	519.293	614.911	537.78	537.142	564.852	535.857	600.97	545.881	910.004	854.438	950.654	948.53	-0.359108	0.94291	-0.733135	5.67971e-12	-0.705658	4.07577e-10
AS3_raiA_CDS	323.396	375.017	330.412	228.818	338.82	228.326	267.614	285.015	249.929	276.065	304.625	366.457	468.649	466.361	458.963	-0.364047	1	-0.730852	0.00031138	-0.658642	0.00349389
AS3_protease_SohB_CDS	388.665	361.268	323.748	202.998	180.197	227.49	230.839	265.582	220.944	185.244	204.678	305.272	337.832	375.893	382.693	0.0294498	1	-0.729397	0.000111104	-0.66288	0.00153657
AS3_hypothetical_protein_CDS_BJP42_RS01820	193.838	214.182	210.401	126.511	108.157	114.94	131.395	135.733	99.1448	122.654	113.662	218.562	195.338	200.211	185.511	0.0491816	1	-0.728446	0.000102912	-0.76728	8.57421e-05
AS3_bioH_CDS	300.235	345.031	333.188	208.524	235.944	202.862	183.521	221.976	201.715	190.356	205.108	375.825	298.405	370.12	320.318	-0.0591962	1	-0.722181	8.69652e-05	-0.734899	0.00011549
AS3_tyrosine_protein_phosphatase_CDS	545.862	422.009	482.989	308.604	288.384	336.709	333.047	423.215	410.574	378.252	415.017	479.47	507.376	547.429	560.892	-0.127907	1	-0.721403	2.23125e-07	-0.359	0.402201
AS3_DNA-directed_RNA_polymerase_subunit_omega_CDS	265.871	206.893	229.269	165.037	123.054	119.045	117.054	113.574	112.678	148.218	110.651	196.118	190.349	230.581	241.589	0.119162	1	-0.715961	0.0016804	-0.82464	0.000223967
AS3_RNA_polymerase_sigma_factor_RpoD_CDS	2323.84	2166.19	2241.13	950.8	914.113	907.576	917.723	1263.59	1193.17	1280.55	1357.81	1287.56	1398.63	1666.69	1661.79	0.565757	0.00525511	-0.70124	3.92285e-08	-0.235587	1
AS3_transcription_elongation_factor_GreA_CDS	468.24	460.729	414.779	239.26	295.233	227.563	231.398	331.401	330.876	300.865	289.826	390.834	415.573	408.506	385.253	0.184269	1	-0.694812	5.99416e-07	-0.352071	0.433876
AS3_pfkA_CDS	393.917	436.042	393.321	296.712	237.869	285.908	247.605	288.249	298.3	343.902	401.193	417.162	433.826	428.113	423.89	-0.07177	1	-0.676018	1.38232e-05	-0.36568	0.408474
AS3_iron-sulfur_cluster_carrier_protein_ApbC_CDS	204.233	210.739	261.052	124.947	122.526	154.017	169.123	227.792	213.022	191.614	196.324	210.481	242.482	222.87	241.679	-0.0541072	1	-0.67539	0.0005474	-0.137267	1
AS3_lipopolysaccharide_assembly_protein_LapB_CDS	184.631	241.107	213.676	91.9123	118.948	101.191	108.373	168.745	137.08	150.688	126.474	169.454	143.95	165.482	184.059	0.356762	1	-0.65989	0.00368151	-0.176116	1
AS3_peroxiredoxin_CDS	1175.83	1469.23	1189.69	710.945	745.344	686.584	793.771	693.878	743.532	695.924	729.679	1092.73	1102.7	1212.61	1148.28	0.16166	1	-0.63402	3.38713e-07	-0.667017	7.13224e-08
NY26_hypothetical_protein_CDS_BJP44_RS10530	331.788	349.934	355.797	276.889	229.03	187.95	211.141	331.807	315.897	328.343	360.934	339.051	369.401	323.502	355.462	0.0062945	1	-0.626387	0.000325217	-0.0573813	1
AS3_artP_CDS	555.617	551.611	552.263	330.328	403	381.02	366.249	510.719	422.999	375.369	429.325	549.648	561.887	590.834	572.98	-0.0380799	1	-0.619313	3.00155e-05	-0.383594	0.230487
AS3_phosphoribosylformylglycinamidine_cyclo-ligase_CDS	443.529	444.827	367.989	241.147	261.292	233.009	262.365	234.474	204.471	289.962	227.847	374.81	427.767	375.504	349.179	0.148593	1	-0.613529	0.00125669	-0.683819	0.000215166
AS3_macrolide_transporter_subunit_MacA_CDS	490.142	465.799	493.47	254.961	277.534	238.469	296.449	249.784	236.821	255.363	238.264	392.862	404.377	404.632	429.612	0.235661	1	-0.612789	2.32045e-05	-0.734713	1.09652e-07
AS3_signal_recognition_particle_protein_CDS	920.343	883.189	755.275	705.804	704.682	662.573	673.518	618.12	700.009	875.806	666.072	935.773	1088.85	1057.53	1110.4	-0.297763	1	-0.610748	0.000489195	-0.555488	0.0047256
AS3_ribA_CDS	425.714	436.899	443.494	247.447	235.506	234.452	204.461	308.283	253.924	281.74	309.844	302.676	365.241	355.308	375.724	0.308085	1	-0.60577	0.00114273	-0.278538	1
AS3_NAD(+)_kinase_CDS	183.777	220.86	220.287	81.6015	124.284	104.096	103.252	124.454	134.713	119.519	116.119	156.349	143.342	155.946	167.4	0.407682	1	-0.59587	0.0088101	-0.321568	0.915566
AS3_(2E,6E)-farnesyl_diphosphate_synthase_CDS	229.85	304.635	231.407	189.207	163.955	177.678	151.399	183.117	210.036	200.086	217.495	265.081	251.378	261.831	247.973	0.00953192	1	-0.593479	0.00151404	-0.342199	0.644097
AS3_glnQ_CDS	555.617	551.611	640.04	340.76	331.036	365.723	339.99	286.628	303.564	267.505	310.89	534.501	456.102	525.406	530.506	0.16828	1	-0.570529	0.000331062	-0.803812	3.04224e-09
AS3_signal_recognition_particle-docking_protein_FtsY_CDS	285.398	286.687	327.723	189.059	266.718	217.682	230.595	249.809	225.43	220.412	221.41	308.712	316.688	332.682	359.798	-0.152684	1	-0.546248	0.0052893	-0.516118	0.0201311
AS3_guanylate_kinase_CDS	625.979	644.581	612.066	447.41	438.657	411.114	435.587	364.729	358.105	443.77	309.374	634.632	597.86	652.713	639.443	-0.00962831	1	-0.545185	0.000356829	-0.77579	9.6126e-10
AS3_tRNA_uridine-5-carboxymethylaminomethyl(34)_synthesis_enzyme_MnmG_CDS	1333.98	1395.73	1349.47	1032.3	1076.35	1130.48	1143.44	1125.07	1148.52	1146.08	1078.49	1616.89	1510.75	1495.83	1549.38	-0.182664	1	-0.491963	2.5293e-05	-0.455612	0.000644207
AS3_ribonuclease_E_CDS	674.459	698.354	799.935	474.3	512.121	564.068	470.38	611.117	589.207	609.709	575.306	671.932	708.177	719.792	740.688	0.00888359	1	-0.491359	0.00122037	-0.249032	1
AS3_two-component_system_response_regulator_UvrY_CDS	2371.95	2852.93	2492.42	1529.44	1656.16	1489.18	1619.81	1449.24	1415.8	1499.87	1553.4	2056.63	1861.75	2592.52	2255.63	0.213409	1	-0.471891	0.016131	-0.561559	0.000622566
AS3_ribonuclease_R_CDS	1173.34	1120.93	1184.3	905.538	966.473	1002.67	1031.55	966.184	908.47	976.317	1010.44	1317.61	1311.51	1367	1326.98	-0.211665	1	-0.445336	0.000295305	-0.464682	0.000135203
AS3_translational_GTPase_TypA_CDS	1290.14	1377.13	1493.39	968.277	975.368	967.293	953.747	912.588	832.94	908.716	893.603	1206.35	1250.62	1271.73	1236.37	0.148126	1	-0.363117	0.0549	-0.485899	4.58495e-05
AS3_ADP-forming_succinate--CoA_ligase_subunit_beta_CDS	222.099	267.413	257.857	221.985	230.685	209.323	222.262	110.214	115.891	96.075	82.2151	212.985	272.434	233.279	229.808	0.0851823	1	-0.101383	1	-1.21931	4.06843e-12
AS3_hypothetical_protein_CDS_BJP42_RS08705	31.5375	19.2446	7.33636	0	0	0	0	12.1152	4.9414	15.1831	4.22624	32.5639	30.8389	28.8599	26.8001	-0.533244	1	-6.68978	2.50299e-09	-1.74051	0.000376659
AS3_PIgB_phage_terminase_small_subunit_P27_family_CDS_1	19.5006	32.2227	0	0	0	0	0	3.52816	3.43657	4.20064	8.52081	21.9962	24.4161	20.903	17.464	-0.16713	1	-6.18892	8.10083e-08	-2.14232	0.00132222
AS3_hypothetical_protein_CDS_BJP42_RS05890	40.2062	52.8005	29.3739	8.68168	7.2053	8.32773	5.50677	34.5658	42.7008	43.4645	27.4498	66.9518	79.7209	64.7642	61.9645	-0.667848	0.689751	-3.20207	6.17367e-16	-0.884656	0.00604439
AS3_ATW33375.1_hypothetical_gene_ZA17	11.1784	9.88639	14.6279	3.39824	0	5.44736	5.65544	6.67521	7.11018	2.10499	8.7068	23.18	22.9834	22.7844	18.4552	-0.904685	0.912896	-2.49905	2.30917e-05	-1.82118	0.00144628
ZA17_hypothetical_protein_CDS_BJP43_RS02825	11.1784	9.88639	14.6279	3.39824	0	5.44736	5.65544	6.67521	7.11018	2.10499	8.7068	23.18	22.9834	22.7844	18.4552	-0.904685	0.912896	-2.49905	2.30917e-05	-1.82118	0.00144628
AS3_PIgC_replication_protein_CDS_part2	22.3651	85.5628	32.8967	13.6029	13.0408	6.75206	11.4381	23.1573	5.29738	8.44525	15.2876	45.0652	45.073	33.847	35.369	0.311645	1	-1.84833	0.000132673	-1.59287	0.00190868
AS3_tight_adherance_operon_protein_E_CDS	27.8714	14.8622	46.888	5.23927	1.8002	18.1492	2.80482	26.4416	24.0014	18.9356	14.9175	22.7086	21.0871	27.2843	27.3562	0.185466	1	-1.75769	0.000570817	-0.185279	1
AS3_hypothetical_protein_CDS_BJP42_RS08010	31.002	39.7398	27.2784	11.6478	3.77462	11.5443	17.3123	12.7391	11.4284	0	13.0544	35.3346	31.1921	40.8789	37.3834	-0.153383	1	-1.66986	2.12606e-05	-1.87328	1.82286e-05
AS3_division/cell_wall_cluster_transcriptional_repressor_MraZ_CDS	197.5	310.068	313.188	141.526	158.529	152.161	129.387	220.618	227.429	234.594	200.396	364.471	415.377	405.456	397.855	-0.553013	0.191926	-1.45042	9.36076e-25	-0.838553	3.01106e-07
NY26_type_II_toxin-antitoxin_system_YafQ_family_toxin_CDS_2	68.6553	119.782	65.3357	18.7188	38.511	43.7393	47.8844	54.2923	33.9448	54.4136	60.4751	108.952	129.994	81.9339	81.5974	-0.255953	1	-1.43662	2.52952e-05	-1.00389	0.0105007
AS3_hypothetical_protein_CDS_BJP42_RS09495	263.007	314.924	283.748	174.799	158.658	164.266	163.426	189.046	191.281	249.225	251.734	397.68	483.087	404.766	396.363	-0.556771	0.224604	-1.35029	1.88237e-19	-0.94321	1.71868e-08
AS3_BJP42_RS08020_hypothetical_protein_CDS_part1	30.1362	14.9964	17.9588	13.8455	16.4129	11.1367	14.0885	31.8021	14.1689	20.7687	29.8667	24.7625	30.4805	33.3515	45.8709	-0.682104	1	-1.28369	0.00297971	-0.465027	0.786429
AS3_AbrB_family_transcriptional_regulator_CDS	83.8432	63.3958	98.0887	28.8335	14.7161	39.6412	32.95	36.439	60.4604	65.1355	28.4142	61.2179	73.3413	71.0551	70.1776	0.201878	1	-1.22282	5.75669e-05	-0.528907	0.371963
AS3_ADP-heptose--LPS_heptosyltransferase_RfaF_CDS	66.1949	124.456	62.5281	50.3196	34.2365	47.1678	43.981	86.2499	62.2211	67.5368	65.4237	107.003	90.3531	87.0005	84.2155	-0.068423	1	-1.05945	7.47672e-05	-0.386829	0.773364
AS3_YggT_family_protein_CDS	165.649	247.722	192.043	122.023	79.0854	93.551	92.0833	115.951	164.165	97.7672	114.648	202.883	203.735	210.125	185.18	0.0329996	1	-1.05299	2.96042e-07	-0.694574	0.00716692
AS3_DNA-binding_membrane_protein_CDS	217.466	280.353	254.705	153.29	116.861	156.246	165.372	269.347	265.198	203.114	180.294	274.974	333.412	320.725	303.53	-0.292948	1	-1.05078	1.44064e-08	-0.415261	0.404335
AS3_XRE_family_transcriptional_regulator_CDS_2	33.7223	48.9747	36.2802	38.3453	21.5634	32.1221	22.3011	42.1336	37.1521	25.5311	21.2401	58.8276	70.7168	47.7067	50.9654	-0.438755	1	-0.980506	0.00181039	-0.842816	0.0192538
AS3_hypothetical_protein_CDS_BJP42_RS03850	46.626	42.503	39.702	37.809	31.0831	25.0512	33.9003	43.6612	53.0796	37.2371	53.5913	57.4059	54.501	71.8724	64.4397	-0.536565	1	-0.967398	0.000758691	-0.394723	0.757921
AS3_phosphatidylglycerophosphatase_B_CDS	153.962	140.204	150.017	83.4465	104.377	119.587	109.115	114.576	160.731	140.383	171.266	210.699	192.973	194.019	209.044	-0.463014	0.883186	-0.947974	7.49184e-08	-0.461926	0.164171
AS3_NADH-quinone_oxidoreductase_subunit_NuoE_CDS	252.129	231.09	216.994	127.357	104.318	164.688	149.572	154.983	140.942	93.2165	114.788	253.587	259.45	281.223	261.847	-0.175371	1	-0.938301	2.84902e-07	-1.05128	1.54135e-08
AS3_metQ_CDS	988.233	955.973	1143.62	762.41	808.715	697.285	729.164	938.756	905.541	1135.18	1017	1139.33	1220.61	1531.7	1532.88	-0.420928	0.739473	-0.847254	3.67535e-09	-0.437176	0.116733
AS3_succinate_dehydrogenase_flavoprotein_subunit_CDS	623.162	703.012	635.687	469.445	389.419	415.185	392.24	488.985	554.42	423.513	550.955	717.851	807.147	712.734	694.018	-0.146237	1	-0.814711	8.86443e-10	-0.536711	0.00345714
AS3_ATP-dependent_Clp_protease_ATP-binding_subunit_ClpA_CDS	1054.1	888.833	980.646	732.422	715.831	674.933	787.405	1002.28	984.659	1088.29	1132.37	1207.42	1272.2	1293.02	1320.53	-0.396771	0.478174	-0.807434	1.5006e-15	-0.278391	1
AS3_uroporphyrinogen-III_C-methyltransferase_CDS	152.697	167.344	143.55	135.309	117.134	99.8491	109.86	151.678	156.955	198.466	181.401	198.958	181.125	201.171	190.62	-0.315165	1	-0.75203	4.16629e-05	-0.176253	1
AS3_purU_CDS	145.071	130.783	113.256	109.574	100.755	96.0218	85.7749	95.6717	138.043	157.187	145.973	161.995	180.411	155.956	151.744	-0.304023	1	-0.734763	0.000782789	-0.287552	1
AS3_lipoprotein-releasing_system_transmembrane_subunit_LolE_CDS	121.275	100.163	140.082	93.6264	102.735	90.0732	72.6532	92.9172	109.196	139.899	128.523	152.157	133.109	146.72	146.903	-0.297318	1	-0.702229	0.00199301	-0.314296	1
AS3_unknown_gene_17	260.368	222.595	324.098	149.594	175.593	162.961	167.77	211.591	254.402	128.467	173.445	260.939	312.3	239.031	240.463	0.0588312	1	-0.670082	0.00564129	-0.45636	0.283751
AS3_50S_ribosomal_protein_L3_N(5)-glutamine_methyltransferase_CDS	221.211	244.698	308.483	178.803	167.53	156.867	165.168	198.685	198.578	163.098	171.041	258.713	272.691	256.945	248.462	-0.0134325	1	-0.634784	0.000186204	-0.496212	0.0310685
AS3_cysteine--tRNA_ligase_CDS	442.364	421.515	461.205	299.859	301.024	301.957	295.788	367.861	359.52	323.947	326.357	473.088	507.392	426.194	449.185	-0.0571546	1	-0.624859	2.94952e-06	-0.427626	0.0496118
AS3_pyrroline-5-carboxylate_reductase_CDS	183.337	202.24	201.606	116.36	126.086	118.058	128.175	116.04	84.1117	110.508	109.936	159.051	194.996	184.892	174.161	0.124601	1	-0.547193	0.0289664	-0.768022	0.000278357
AS3_16S_rRNA_(uracil(1498)-N(3))-methyltransferase_CDS	285.011	374.868	299.973	243.377	251.878	237.796	263.929	286.554	227.186	291.377	291.793	385.526	372.592	349.896	343.898	-0.173406	1	-0.543168	0.00605017	-0.411677	0.214592
AS3_malate_dehydrogenase_CDS	629.214	525.316	539.949	486.037	468.443	427.538	432.175	533.804	613.698	563.286	559.575	598.976	617.031	675.659	692.678	-0.192947	1	-0.514136	0.00347799	-0.185871	1
AS3_proline--tRNA_ligase_CDS	205.761	211.409	225.427	223.47	232.567	200.682	191.357	233.364	243.212	228.184	246.054	151.509	167.679	165.705	174.236	0.373353	1	0.355454	0.425049	0.530251	0.00922134
AS3_transcriptional_regulator_LeuO_CDS	114.95	103.097	143.3	130.159	95.5074	108.282	115.601	107.066	139.417	156.635	135.155	80.5585	65.6502	89.5336	91.941	0.505281	0.835147	0.457107	0.226206	0.718701	0.00191593
AS3_HicA	435.071	351.323	425.61	403.256	424.933	423.051	473.004	477.666	389.228	708.449	612.1	294.56	207.623	259.726	329.618	0.535833	0.623636	0.662269	0.0119762	0.987513	2.52763e-06
AS3_hypothetical_protein_CDS_BJP42_RS03775	66.9515	49.1739	54.8865	87.9435	129.863	64.2055	81.6735	102.1	80.0646	151.341	121.99	52.9254	37.1696	55.2799	58.8301	0.15044	1	0.827992	0.016821	1.14934	0.00011549
AS3_prepilin-type_cleavage/methylation_domain-containing_protein_CDS_2	58.6876	32.0706	54.1905	43.659	62.9271	44.6839	61.6112	79.2684	66.5644	48.5548	83.012	27.6042	27.9006	33.3705	35.4062	0.604802	0.917354	0.776768	0.0127509	1.16823	4.08799e-06
AS3_DNA-binding_response_regulator_CDS_3	67.8844	56.002	72.8334	48.7565	129.435	78.0727	86.0505	143.231	113.914	113.53	125.088	48.4482	59.476	52.1956	53.1663	0.294608	1	0.678501	0.0406847	1.21636	3.74571e-07
AS3_hypothetical_protein_CDS_BJP42_RS06375	13.9709	9.65501	32.8521	40.6536	18.7928	17.6184	32.7976	46.3483	43.9668	42.5937	45.6586	11.876	11.4463	19.2911	19.7983	0.143024	1	0.836201	0.068156	1.55623	3.17228e-06
AS3_conjugal_transfer_protein_TrbL_CDS	196.201	133.661	176.854	0	0	5.5444	0	254.809	283.888	262.107	280.329	200.429	204.382	180.498	209.967	-0.240503	1	-7.00151	2.10113e-19	0.442551	0.301309
AS3_large-conductance_mechanosensitive_channel_protein_MscL_CDS	205.679	233.336	237.367	10.4891	7.2153	12.5576	4.21851	278.793	314.316	319.893	311.342	211.49	245.958	223.141	229.324	-0.0228312	1	-4.72564	8.12883e-44	0.426774	0.149619
AS3_PIgC_hypothetical_protein_CDS_BJP42_RS07555	228.041	231.407	191.65	3.4679	0	0	1.37116	297.75	339.147	262.226	297.124	211.75	168.449	246.23	244.275	-0.00307446	1	-7.54921	3.94159e-17	0.469369	0.301673
AS3_APSE_P1_phage_repressor_helix-turn-helix_domain-containing_protein_CDS	150.78	96.8527	91.3475	156.521	131.338	96.019	128.667	457.435	397.406	450.09	545.827	102.51	117.62	137.513	125.342	-0.0889778	1	0.0780586	1	1.93615	3.60291e-30
AS3_shikimate_dehydrogenase_CDS	37.2541	33.7003	25.668	36.4679	43.2357	27.7755	44.099	65.812	108.802	78.0283	86.6487	46.4975	44.0354	39.695	43.6803	-0.389304	1	-0.199478	1	0.966385	4.01215e-05
AS3_tight_adherance_operon_protein_D_CDS	28.5652	26.5684	40.2617	43.4545	46.8156	37.5133	37.2725	100.57	120.832	131.891	114.196	31.1872	31.9135	38.5965	44.8789	-0.270635	1	0.159251	1	1.6844	3.77369e-21
AS3_PIN_domain-containing_protein_CDS_1	52.626	42.2525	32.3191	48.8792	56.0326	48.8787	32.3354	114.821	97.3839	66.6955	127.903	47.4971	55.0315	44.4103	44.916	-0.121305	1	-0.0520467	1	1.08107	1.52179e-06
AS3_hypothetical_protein_CDS_BJP42_RS09430	131.597	120.068	169.261	127.175	144.528	147.6	146.745	234.12	259.142	217.388	199.478	135.274	148.352	141.928	144.937	-0.0471267	1	-0.00649429	1	0.680308	7.3734e-05
AS3_hypothetical_protein_CDS_BJP42_RS07975	47.2507	49.6459	50.3505	52.4456	84.7797	46.0446	39.3728	107.635	100.167	106.631	100.227	28.2078	42.6251	55.104	62.939	0.0494874	1	0.239901	1	1.15054	0.00053449
AS3_APSE_P18_phage_terminase_PBSX_family_phage_terminase_large_subunit_CDS	3572.84	2734.53	2161.82	10478.3	11236.9	9206.2	9294.25	10081.7	10367.4	9405.55	9836.01	3934.28	3910.88	3954.4	3959.86	-0.463097	0.327784	1.34408	7.19318e-32	1.32938	5.97481e-31
AS3_NADH-quinone_oxidoreductase_subunit_L_CDS	98.093	69.2229	66.3168	221.973	169.412	163.564	167.351	232.441	228.441	192.197	164.41	140.373	147.432	120.481	129.989	-0.743643	0.0887006	0.424966	0.150612	0.602956	0.00172461
AS3_arginine--tRNA_ligase_CDS	104.299	104.551	92.3694	230.415	227.154	240.843	281.635	248.864	306.576	287.336	235.574	159.159	171.474	153.101	143.716	-0.625744	0.263411	0.651686	0.000332307	0.782869	2.16886e-06
AS3_secretin_CDS	72.2779	95.2631	84.8587	126.532	136.993	152.366	149.27	197.69	174.079	177.286	204.242	114.53	107.476	115.089	132.083	-0.492702	0.913517	0.270471	1	0.688984	0.000141503
AS3_glutamate--cysteine_ligase_CDS	330.044	306.761	291.746	386.401	313.673	346.123	387.126	419.005	409.18	368.224	406.092	277.446	280.045	275.73	273.539	0.170378	1	0.377648	0.161306	0.536712	0.000567457
AS3_Fe-S_cluster_assembly_ATPase_SufC_CDS	151.111	161.96	124.404	187.755	176.361	246.127	203.036	218.737	198.843	237.572	236.812	152.866	151.732	153.598	148.198	-0.0532491	1	0.427335	0.133363	0.550329	0.00808922
AS3_APSE_P50_ATW33882.1_AS3_hypothetical_gene_	1415.5	2120.08	830.41	1847.61	1998.75	1853.17	1883.65	3217.83	3390.51	2913.93	3317.15	1470.46	1618.22	1339.03	1210.04	0.0737331	1	0.431798	0.488328	1.19068	5.86678e-07
AS3_ABC_transporter_permease_CDS_2	134.34	106.234	124.446	203.348	169.279	173.668	172.496	225.431	249.804	242.217	236.87	132.522	140.678	134.867	120.813	-0.118412	1	0.442049	0.096545	0.848657	3.51402e-09
AS3_Fe-S_cluster_assembly_protein_SufB_CDS	454.358	428.219	424.582	606.515	593.077	602.334	589.762	688.814	643.348	771.213	702.91	445.255	424.714	447.707	440.979	-0.0182402	1	0.44209	0.00432329	0.669272	9.13736e-11
AS3_cysteine_desulfurase_SufS_CDS	95.2937	107.31	140.088	145.639	165.819	152.428	176.826	190.987	200.446	188.002	153.801	122.616	118.035	115.021	110.526	-0.0466058	1	0.463834	0.0775724	0.658447	0.000372102
AS3_GTP_cyclohydrolase_I_FolE_CDS	73.7814	116.529	116.742	144.393	133.106	133.696	116.364	149.864	133.493	167.569	163.008	87.4524	96.5062	93.5224	101.609	0.0890705	1	0.468528	0.111443	0.689689	0.000567457
AS3_MFS_transporter_CDS_3	121.436	92.8736	114.381	150.795	146.006	130.2	150.63	264.717	297.691	267.045	267.399	110.272	114.579	95.324	94.4529	0.0915935	1	0.48451	0.0445198	1.40229	2.3801e-34
AS3_type_III_secretion_system_protein_CDS	699.428	668.767	683.044	1189.86	1183.93	968.618	1111.07	1190.15	1040.03	1192.47	1204.01	729.579	852.132	779.184	798.072	-0.203494	1	0.492664	0.00500931	0.548927	0.000563436
AS3_DUF1311_domain-containing_protein_CDS	74.8425	99.3638	82.6599	113.603	108.385	120.094	112.414	204.685	202.997	218.95	123.664	76.8234	88.1201	84.0306	74.9065	0.0983316	1	0.493107	0.158159	1.21645	7.90546e-12
AS3_lipopolysaccharide_ABC_transporter_substrate-binding_protein_LptA_CDS	174.072	132.446	231.901	223.127	208.498	206.65	241.37	233.659	275.865	238.042	201.695	144.837	124.805	170.166	169.312	0.198642	1	0.533842	0.0691272	0.652938	0.00872335
AS3_glycosyl_transferase_CDS	60.3974	81.435	106.621	119.739	111.716	122.112	105.887	169.126	137.663	104.499	145.673	82.3158	83.1174	76.5802	75.387	0.0500233	1	0.536943	0.0411301	0.818075	1.6583e-05
AS3_APSE_protein_I_transcriptional_regulator_hypothetical_protein_CDS_BJP42_RS07050	243.95	317.302	172.59	339.327	288.611	319.528	276.491	508.421	510.035	488.723	611.853	210.307	242.834	211.667	172.712	0.259272	1	0.549104	0.052234	1.3404	1.21477e-15
AS3_aromatic_amino_acid_transporter_AroP_CDS	450.953	471.621	372.606	551.21	445.222	509.758	530.032	660.181	532.099	608.38	566.442	340.693	360.381	352.294	335.313	0.329754	1	0.554394	0.000741006	0.768572	4.1327e-09
AS3_YopT-type_cysteine_protease_domain-containing_protein_CDS_part2	191.36	144.825	162.654	297.926	283.056	307.202	259.602	334.484	356.478	318.292	447.838	196.41	202.954	187.076	192.404	-0.230979	1	0.559321	0.00459752	0.900778	3.48554e-10
AS3_4-hydroxy-3-methylbut-2-enyl_diphosphate_reductase_CDS	120.705	158.229	106.561	138.833	183.819	216.559	129.355	198.579	180.404	195.807	223.842	121.836	101.339	119.178	108.928	0.194736	1	0.564872	0.0564437	0.82047	0.000260692
AS3_hypothetical_protein_BJP42_RS05855_part2	71.2786	89.4405	120.745	196.447	235.748	191.896	232.042	322.897	276.723	257.01	270.643	142.899	137.375	138.803	148.031	-0.62455	0.276394	0.593373	0.00166352	0.996181	4.50086e-13
AS3_trpS_CDS	92.0867	69.4166	44.134	175.256	156.766	181.742	133.329	382.983	316.069	281.007	312.364	86.7514	111.202	101.367	125.628	-0.595638	0.763468	0.604575	0.0422862	1.60341	4.03862e-19
NY26_type_II_toxin-antitoxin_system_antitoxin,_RelB/DinJ_family_CDS	137.824	164.253	127.008	221.352	207.849	219.75	259.058	269.72	232.467	266.387	257.773	160.528	131.395	135.323	160.676	-0.035488	1	0.628125	0.00171474	0.804377	3.52607e-06
AS3_oxygen-dependent_coproporphyrinogen_oxidase_CDS	91.8999	60.0006	51.4044	74.6625	100.874	95.7689	78.4714	98.5126	123.175	71.7165	103.465	54.2394	64.0289	48.4204	55.9192	0.329031	1	0.661135	0.0155531	0.838311	0.000468428
AS3_aspartate-semialdehyde_dehydrogenase_CDS	302.071	289.728	231.657	360.947	351.363	306.633	386.334	357.186	347.33	341.898	310.299	228.053	189.715	243.674	218.829	0.332726	1	0.674383	0.000146785	0.626496	0.00138308
AS3_hypothetical_protein_CDS_BJP42_RS01200_Part1	67.9367	58.4036	72.8495	125.346	131.235	87.8206	130.449	186.805	155.708	162.865	144.135	61.4333	67.66	75.7939	88.2202	-0.159712	1	0.6926	0.009989	1.15549	1.67246e-08
AS3_APSE_P33_phage_DNA_transfer_protein_hypothetical_protein_CDS_BJP42_RS07195	3353.96	2493.3	2044.1	6340.32	7051.55	5955.98	5740.36	9602.02	9833.56	9718.68	10344.3	3549.33	3765.64	3884.84	4073.34	-0.528968	0.214869	0.710128	6.05877e-05	1.36926	3.98138e-24
AS3_nhaA_CDS	230.752	224.436	165.765	445.705	409.105	345.176	404.736	409.859	439.082	508.761	541.776	249.736	259.727	240.32	224.232	-0.208791	1	0.717163	2.00084e-05	0.95869	5.48098e-11
AS3_hypothetical_protein_CDS_BJP42_RS05370	28.74	38.3577	44.097	48.5888	45.0521	66.6338	55.0431	100.151	88.556	87.0277	130.926	39.0115	29.8148	28.5719	33.2854	0.145475	1	0.724342	0.0255858	1.62946	2.52426e-14
AS3_MFS_transporter_CDS_1_part1	34.2408	65.2453	73.2048	128.642	106.218	118.148	103.551	206.461	195.411	211.771	213.64	73.1415	78.0697	62.2322	62.872	-0.265056	1	0.72543	0.000674758	1.5788	5.51779e-27
AS3_cold-shock_protein_CDS_2	482.038	514.902	433.27	589.191	594.273	562.454	555.239	650.596	512.578	620.225	557.604	345.425	312.337	345.743	367.953	0.48067	0.256674	0.745705	1.36387e-08	0.772976	4.31943e-09
AS3_hypothetical_protein_CDS_BJP42_RS02995	95.7868	132.793	103.586	122.948	160.471	174.291	177.464	248.507	211.932	197.786	199.626	91.0417	94.0966	96.584	98.5776	0.227809	1	0.746338	3.43472e-05	1.18482	2.54401e-16
AS3_disulfide_bond_formation_protein_DsbB_CDS	168.086	191.756	249.543	343.69	296.766	321.002	287.962	345.189	404.147	421.593	357.119	187.607	169.207	177.51	202.173	0.109957	1	0.760684	1.02681e-06	1.05412	4.71704e-15
AS3_rbfA_CDS	132.755	156.992	114.821	309.195	276.86	253.587	292.091	272.119	277.485	370.03	320.006	134.835	158.936	190.216	172.477	-0.28808	1	0.788825	6.12279e-06	0.915851	2.86992e-08
AS3_APSE_P30_phage_packaged_DNA_stabilization_protein_hypothetical_protein_CDS_BJP42_RS07180	353.546	219.579	218.839	531.834	590.311	456.786	564.312	799.66	837.044	916.867	833.565	289.602	247.153	328.536	327.96	-0.169291	1	0.842965	1.39035e-05	1.50452	1.02851e-21
AS3_tRNA_pseudouridine(55)_synthase_TruB_CDS	322.075	582.029	522.074	753.081	699.154	852.06	804.541	823.268	889.943	983.946	914.15	428.256	467.961	416.967	382.974	0.128014	1	0.865882	4.27131e-07	1.08243	5.61767e-12
AS3_APSE_P36_phage_tail_protein_CDS_1	2581.16	2329.19	1849.88	5106.78	5160.63	4832.21	4681.87	7704.85	7910.57	7983.19	8260.99	2656.14	2775.28	2676.6	2630.4	-0.237548	1	0.880311	2.49601e-19	1.5696	6.80688e-82
AS3_tsf_CDS	1015.16	808.117	865.736	1378.85	1282.45	1280.23	1442.42	1268.53	1134.48	1353.81	1348.05	617.528	676.754	770.11	811.963	0.307942	1	0.908352	2.03309e-12	0.829179	1.40726e-09
AS3_APSE_P37_tail_fiber_assembly_protein_CDS	2715.93	3096.29	1872.94	4466.25	4910.17	4720.58	4689.85	15260	14230.7	13832.8	16010.3	2597.21	2697.07	2404.72	2262.91	0.0563317	1	0.917405	1.23867e-08	2.57653	5.38892e-94
AS3_APSE_P3_ATPase_CDS_	741.907	818.212	401.747	875.63	1036.34	1675.5	1438.26	1874.18	1610.79	1654.33	1879.61	640.558	651.71	642.549	567.271	0.0542816	1	0.991227	0.000214431	1.48576	2.47426e-10
AS3_uvrC_CDS	562.444	588.84	506.423	720.578	786.063	841.365	751.52	783.934	690.335	750.678	811.602	401.639	356.544	414.806	384.941	0.502901	0.0970809	0.992314	4.47064e-23	0.962104	2.16418e-20
AS3_conjugal_transfer_protein_CDS_2	54.5979	35.9726	47.7541	97.1962	102.709	91.6157	78.4363	122.622	123.031	106.593	116.158	43.9506	44.1015	48.2787	46.3851	-0.000560751	1	1.00928	4.19636e-08	1.36262	1.55513e-16
AS3_APSE_P31_DUF2824_domain-containing_protein_CDS	635.162	426.332	335.236	1426.46	1431.71	1192.31	1284.72	1799.36	2221.74	1804.18	1876.71	618.352	748.426	606.944	616.739	-0.43961	0.769823	1.04063	2.55506e-14	1.5726	1.96133e-38
AS3_APSE_P19_portal_protein_CDS	5767.9	6025.07	3684.86	13363.1	13407.5	11684.1	11628.8	23235.2	23658.3	21048	24519.6	6606.51	6395.07	5647.66	5287.02	-0.181235	1	1.06667	1.2258e-12	1.95598	1.28306e-51
AS3_APSE_P35_DNA_transfer_protein_CDS_1	2641.79	2933.96	1641.52	7459.99	7294.65	7202.22	6502.85	10352.3	10375.9	8189.18	9895.73	3665.26	3446.46	3191.14	3022.68	-0.435978	0.913517	1.09738	1.91307e-11	1.54233	3.9442e-25
AS3_ribosome-recycling_factor_CDS	439.055	486.427	599.375	798.361	891.291	853.25	825.519	971.128	896.459	1046.38	934.295	360.071	344.011	403.874	440.615	0.358366	1	1.12431	9.23205e-27	1.31811	3.94985e-39
AS3_unknown_gene_25	1346.41	758.333	722.044	2642.6	2685.85	2353.61	2295.32	3155.31	3786.23	5282.6	4524.68	1037.81	719.436	1078.41	1194.47	-0.0953731	1	1.30985	2.01147e-05	2.05446	1.09852e-13
AS3_hypothetical_protein_CDS_BJP42_RS06355	20.0672	21.6525	18.3378	59.0503	46.8371	24.9988	41.3397	41.5472	44.482	60.7214	40.1504	13.3895	19.4876	17.4064	16.5764	0.288811	1	1.34153	7.86189e-06	1.47209	9.07453e-07
AS3_SpaR/YscT/HrcT_type_III_secretion_system_export_apparatus_protein_CDS	8.56955	14.4919	14.6406	43.4545	54.018	15.2832	24.8484	48.5508	46.3465	34.5944	40.1802	14.6102	11.6688	12.2044	13.1801	0.0146232	1	1.34599	4.25183e-05	1.70246	3.07278e-08
AS3_APSE_P28_hypothetical_protein_CDS_BJP42_RS07175	4711.07	4640.14	2989.13	11901.8	12583.8	10893	10914.5	17492.4	16686.4	16085.5	17692.6	4429.68	4340.87	4783.45	4378.52	-0.111902	1	1.36475	3.83627e-24	1.92081	5.43387e-53
AS3_APSE_P23_hypothetical_protein_CDS_BJP42_RS07155	7023.37	5965.34	4070.79	14474.4	16265.9	12224.5	12396.3	22294.6	22195.7	23149.6	25418.4	5055.79	4442.59	5542.04	5261.33	0.170457	1	1.43925	1.69348e-17	2.19555	4.13157e-45
AS3_hypothetical_protein_CDS_BJP42_RS04870_part1	71.2643	74.7807	58.2271	148.022	170.806	160.095	210.133	213.586	280.8	187.882	219.133	49.4381	61.9969	67.2399	55.6877	0.230582	1	1.55902	1.2952e-17	1.94932	2.54093e-29
AS3p1_XRE_family_transcriptional_regulator_CDS_2	19.1941	17.4882	28.7527	74.2185	65.8212	83.6007	90.2152	102.02	109.813	153.663	108.909	28.9415	25.2554	26.583	24.5715	-0.34293	1	1.57436	1.20327e-15	2.1595	8.79364e-34
AS3_cell_division_protein_ZapD_CDS_part2	41.1302	44.9697	61.0996	101.835	170.038	122.614	132.504	119.61	118.669	126.668	130.264	48.8639	35.1567	48.4569	42.6768	0.125088	1	1.58348	1.39952e-16	1.49814	1.18169e-13
AS3_APSE_P5_antitermination_protein_Q_CDS	58.2908	89.3566	43.1699	267.303	281.515	191.084	206.569	771.254	816.741	605.906	748.999	74.631	95.5599	73.6285	69.1771	-0.202426	1	1.58582	2.21085e-28	3.23359	2.71494e-162
AS3_hypothetical_protein_CDS_BJP42_RS08735	24.598	42.7266	18.1339	83.6323	102.15	101.52	97.2337	518.876	479.269	483.467	540.909	28.696	33.4744	29.3572	32.1401	-0.060839	1	1.63788	6.70305e-26	4.03166	3.8423e-304
AS3_PIgC_addiction_module_antidote_protein_CDS	43.8656	30.017	10.8039	65.3061	65.8609	96.0794	91.7156	234.12	252.042	221.529	238.087	27.3784	23.9875	24.8222	24.1832	0.237358	1	1.68648	3.68519e-21	3.23614	8.11455e-120
AS3_PIgA_transposase_CDS_	367.29	318.813	285.785	1105.95	1263.92	1225.76	1318.64	4891.1	4910.14	5185.3	5364.76	385.972	417.107	362.261	356.482	-0.220843	1	1.69241	1.32744e-76	3.74106	0
AS3_recombinase_family_protein_CDS_1	278.462	313.175	246.888	679.619	650.551	614.508	736.9	878.708	711.821	751.609	815.497	219.307	200.756	202.399	207.542	0.445942	0.638532	1.69257	7.85758e-66	1.92734	3.75231e-88
AS3_hypothetical_protein_CDS_BJP42_RS06455	170.882	140.239	177.312	738.075	744.543	549.567	668.703	1284.09	1348.54	1677.43	1783.91	123.462	151.048	183.448	172.382	0.0203259	1	2.11072	6.81147e-41	3.27208	1.64544e-109
AS3_PIgA_DUF935_domain-containing_protein_CDS	46.3246	64.2018	36.9313	401.99	414.626	488.716	500.641	1603.83	1545.66	1453.26	1556.99	113.437	108.476	67.1709	78.3306	-0.827829	0.217482	2.31683	2.07731e-44	4.07665	1.45296e-158
AS3_PIgC_unknown_gene_8	10.9411	10.0282	18.1735	75.2157	84.0973	90.6007	87.2445	844.933	915.242	879.621	1005.56	7.17153	5.11573	6.11338	9.31651	0.837448	0.912896	3.61104	3.16977e-85	7.04786	0
AS3_phosphate_ABC_transporter_substrate-binding_protein_PstS_CDS	279.122	275.29	279.505	275.901	291.907	287.186	350.522	372.648	396.347	420.397	384.134	275.096	291.797	263.731	279.188	-0.00274838	1	0.123405	1	0.501755	0.00773038
AS3_asparagine--tRNA_ligase_CDS	130.124	159.534	158.669	175.057	171.243	144.046	158.833	213.132	206.564	240.803	229.488	156.391	161.542	146.212	141.446	-0.00905614	1	0.0941866	1	0.546645	0.00628516
AS3_smpB_CDS	184.494	320.609	249.293	237.527	249.96	249.869	223.864	368.211	336.1	331.541	327.782	245.881	250.827	214.232	205.516	0.156854	1	0.0704132	1	0.574953	0.00984681
AS3_cupin_domain-containing_protein_CDS_1	536.065	697.799	618.515	764.954	812.753	750.167	789.401	1190.7	1233.78	1114.86	1050.25	811.602	807.729	688.384	662.28	-0.236784	1	0.0744852	1	0.630472	6.30333e-06
AS3_DNA-binding_protein_CDS_5	716.06	746.214	685.131	850.216	883.889	773.078	867.75	1353.67	1267.23	1303.16	1363.8	652.334	894.809	853.905	898.035	-0.207535	1	0.0332435	1	0.681951	3.0407e-05
AS3_tsaB_CDS	99.5121	111.461	98.6213	107.853	118.753	119.686	102.39	165.299	171.397	165.74	188.326	121.48	111.595	83.0703	79.4085	0.114572	1	0.198641	1	0.810341	0.000113365
AS3_hypothetical_protein_BJP42_RS05855_part1	22.8421	65.2392	80.5238	139.05	135.029	83.3788	133.889	215.014	162.27	233.476	192.486	111.518	104.765	120.346	116.597	-1.06126	0.0221053	0.111392	1	0.822952	0.000981672
AS3_EscD/YscD/HrpQ_family_type_III_secretion_system_inner_membrane_ring_protein_CDS	141.443	135.982	169.537	176.863	171.221	174.622	197.446	278.818	275.557	323.412	242.335	154.233	138.304	147.003	158.001	-0.0324316	1	0.271004	1	0.906973	9.78176e-11
AS3_hypothetical_protein_CDS_BJP42_RS08940	182.24	183.272	210.381	249.564	317.259	281.132	225.86	506.906	515.329	510.257	540.985	240.451	224.202	250.629	242.998	-0.334143	1	0.157548	1	1.11365	4.34891e-23
AS3_penicillin-binding_protein_activator_LpoB_CDS	36.68	34.1546	36.3614	40.0687	48.5397	50.227	45.8964	106.783	99.1296	89.708	84.8762	50.1506	45.9577	35.2738	38.3549	-0.20816	1	0.145425	1	1.16698	2.04325e-09
AS3_APSE_P53_hypothetical_protein_CDS_BJP42_RS07080	2975.31	4096.26	1964.37	3491.51	3844.36	3037.03	2871.44	6895.57	7425.42	6289.87	8045.86	3242.36	2946.25	3248.91	3142.91	-0.0488791	1	0.0698485	1	1.18715	2.56716e-08
AS3_ribonuclease_D_CDS_part2	28.4547	38.7394	21.925	50.4303	39.5831	43.1378	42.8819	121.729	94.7509	77.5433	114.247	45.6601	34.1256	41.3161	49.714	-0.483012	1	0.0425368	1	1.26526	4.16568e-08
AS3_APSE_hypothetical_protein_CDS_BJP42_RS07065	274.094	334.021	178.321	277.329	451.81	311.981	236.928	603.466	733.3	642.973	713.81	279.604	259.656	249.156	253.156	0.0518854	1	0.284802	1	1.37215	4.8172e-12
AS3_APSE_P51_DUF2800_domain-containing_protein_CDS	2247.56	3165.39	1570.91	3085.85	3440.84	2649.1	2595.32	5956.55	5987.03	5489.35	6327.67	2192.07	2166.37	2393.58	2181.23	0.0731919	1	0.393887	0.53225	1.41046	1.01065e-13
AS3_APSE_P44_VRR-NUC_domain-containing_protein_CDS	218.607	291.041	149.373	251.883	309.531	265.131	259.43	564.886	528.772	570.288	600.916	214.633	215.97	223.52	180.469	0.109575	1	0.376853	0.445077	1.43905	3.3721e-25
AS3_acyl-homoserine-lactone_synthase_CDS	130.555	111.64	62.0233	163.521	154.727	128.127	145.423	404.22	423.684	350.275	453	88.5888	135.623	188.418	180.744	-0.524538	1	0.00529616	1	1.47123	7.64667e-09
AS3_DNA_mismatch_repair_endonuclease_MutH_CDS	88.0619	43.6576	47.4556	78.288	55.7695	76.5663	91.3691	264.63	199.917	178.54	253.939	79.156	96.421	72.0666	70.7036	-0.388652	1	-0.0497326	1	1.4975	2.04492e-14
AS3_APSE_P45_DNA_polymerase_I_CDS_	1894.94	2383.81	1509.14	2137.01	2307.86	2191.27	1963.42	4989.95	4589.72	4932.39	5831.93	1706	1642.06	1866.96	1653.72	0.16563	1	0.32499	0.753432	1.56548	6.51401e-31
AS3_BON_domain-containing_protein_CDS	695.058	786.876	628.412	1310.29	1382.54	1340.86	1339.18	3740.89	4565.88	4433.67	4547.14	1333.65	1552.93	1298.28	1442.7	-0.994594	8.48215e-11	-0.0672695	1	1.61839	2.88557e-60
AS3_type_II_secretion_protein_E_CDS	20.1732	38.2381	25.7704	34.6923	28.8337	23.5732	27.4588	55.1436	57.2001	63.266	56.9433	23.9565	26.1291	13.7703	11.9821	0.707382	0.913517	0.626642	0.232326	1.64175	6.14314e-09
AS3_APSE_P2_transcriptional_regulator_CDS_8	533.161	707.365	471.934	696.788	883.05	726.884	702.214	1665.34	1604.88	1421.74	1684.42	494.264	499.503	553.84	479.543	0.186362	1	0.567337	0.00635715	1.65309	3.57024e-40
AS3_APSE_P41_ATP-dependent_helicase_CDS	456.808	542.984	265.649	613.587	654.321	591.453	543.658	1608.99	1636.61	1560.6	1844.47	494.558	475.062	532.851	522.757	-0.238747	1	0.244968	1	1.71522	2.83372e-33
AS3_LuxR_family_transcriptional_regulator_CDS_1	88.2392	36.3087	62.1338	165.2	172.732	143.303	99.5857	198.178	282.451	362.043	287.693	50.7172	52.0171	121.371	111.11	-0.413471	1	0.842541	0.165147	1.77738	4.4339e-05
AS3_pilus_assembly_protein_PilQ_CDS	27.3905	22.4362	18.1124	32.6331	14.6132	33.1996	26.7141	72.9336	101.275	70.5497	66.7708	20.6607	18.9752	26.5109	22.784	0.0400768	1	0.288694	1	1.82483	5.96756e-15
AS3_peptidase_C80_AS3	5.66736	0	0	8.70307	12.5853	18.1119	19.4149	66.2916	53.5047	75.0813	82.6215	15.0614	10.1859	13.7022	12.075	-2.76997	0.176072	0.21682	1	2.42632	2.79171e-21
AS3_molybdopterin-guanine_dinucleotide_biosynthesis_protein_MobC_CDS	109.03	95.3414	98.6902	125.827	152.764	105.332	128.679	932.907	784.012	863.527	799.324	133.817	148.097	122.926	119.434	-0.350892	1	-0.040117	1	2.69028	1.02959e-170
AS3_cysteine_synthase_CDS	5.65703	9.73948	3.64167	10.4478	14.3817	11.1532	24.9824	97.8162	75.3842	79.2567	97.5259	9.32767	17.9844	8.97825	10.5672	-0.788185	1	0.410513	0.905011	2.90286	4.13756e-23
AS3_unknown_gene_23	0	7.01291	20.4588	38.2713	15.0985	20.2025	15.8697	243.636	225.302	266.607	345.943	20.9938	22.1841	20.7564	17.5922	-1.29348	0.354415	0.123811	1	3.71694	1.02934e-80
AS3_redox-regulated_ATPase_YchF_CDS	242.021	227.098	257.662	386.841	396.456	349.466	348.793	361.946	353.125	324.977	345.919	244.46	264.271	231.314	244.788	-0.0161734	1	0.586442	1.5907e-05	0.492633	0.00507529
AS3_hypothetical_protein_CDS_BJP42_RS03615	35.7493	29.9036	25.3645	50.9907	71.4575	60.1008	67.4774	67.8394	53.5995	67.0485	51.9562	39.8385	33.8988	40.4923	37.6071	-0.310736	1	0.717291	0.0089433	0.668603	0.0369109
AS3_nucleoid-associated_protein,_YbaB/EbfC_family_CDS	63.0366	90.0384	93.6284	137.558	166.448	161.568	128.294	117.162	128.091	145.043	167.021	93.674	68.1772	78.9152	94.2419	-0.0625373	1	0.821422	0.000268788	0.725298	0.00491779
AS3_3-phosphoserine/phosphohydroxythreonine_transaminase_CDS	77.8111	78.8662	51.5408	130.096	120.741	177.492	144.159	206.789	151.989	143.985	145.522	73.1453	80.0639	75.8897	69.6985	-0.0696034	1	0.95031	1.32945e-06	1.12329	2.09708e-09
AS3_quinolinate_synthase_NadA_CDS	236.14	291.801	172.942	369.537	356.797	453.551	412.125	377.602	384.461	377.129	354.447	210.753	234.87	185.065	194.708	0.212884	1	0.953933	1.75326e-09	0.856619	5.86678e-07
AS3_dksA_CDS	164.036	211.066	197.92	284.818	250.532	334.903	365.674	344.071	396.755	272.093	332.51	134.294	182.19	149.129	148.531	0.308357	1	1.01168	2.11306e-07	1.1363	1.97429e-09
AS3_HU_family_DNA-binding_protein_CDS_2	340.201	394.719	334.733	741.459	795.856	825.687	775.985	885.541	1001.3	685.095	835.161	418.741	437.475	338.182	326.719	-0.049499	1	1.05866	1.03285e-14	1.16639	2.82503e-18
AS3p1_HU_family_DNA-binding_protein_CDS	340.201	394.719	334.733	741.459	795.856	825.687	775.985	885.541	1001.3	685.095	835.161	418.741	437.475	338.182	326.719	-0.049499	1	1.05866	1.03285e-14	1.16639	2.82503e-18
NY26_hypothetical_protein_CDS_BJP44_RS05430	148.474	173.971	193.989	335.459	307.866	366.867	372.681	343.329	317.917	298.331	296.132	150.563	166.359	140.175	158.965	0.149046	1	1.17163	8.52193e-22	1.03166	1.10647e-14
AS3_hypothetical_protein_CDS_BJP42_RS06775	1636	1343.89	1239.66	3851	3782.22	3680.53	3624.31	4048.53	3923.87	4724.41	4200.08	1524.43	1702.29	1559.56	1665.64	-0.191463	1	1.21082	4.14098e-33	1.38881	5.54027e-46
AS3_APSE_P32_DNA_transfer_protein_CDS_2	837.886	744.646	590.081	2842.91	2601.34	2613.71	2711.68	3406.13	3502.59	2455.83	3304.5	1217.94	1515.7	984.56	974.883	-0.636851	0.0593757	1.21923	7.99732e-17	1.44265	7.45046e-25
AS3_hypothetical_protein_CDS_BJP42_RS01130	101.327	73.7194	81.2446	211.395	245.169	163.371	224.345	188.898	194.853	254.245	132.56	93.7623	77.8455	97.0721	88.5153	-0.0611377	1	1.23513	2.36916e-09	1.10521	6.11494e-07
AS3_polyamine_aminopropyltransferase_CDS	160.652	103.371	110.089	290.021	317.038	308.174	291.983	268.127	279.728	286.503	213.338	104.094	139.762	116.22	150.554	-0.0283194	1	1.24119	2.48807e-12	1.03663	1.08166e-07
AS3_phosphatidylglycerophosphatase_A_CDS	16.7392	17.3279	7.21547	34.9265	34.1853	48.8852	39.2268	33.4711	41.0898	31.5923	48.9989	17.1218	15.9197	15.612	12.7984	-0.0955558	1	1.3679	5.48487e-07	1.32928	5.81682e-06
AS3_dUTP_diphosphatase_CDS	11.1268	19.8444	7.19972	40.1864	39.6323	57.2347	63.2873	35.2989	46.5195	39.7971	53.2968	19.7786	23.0205	17.1085	15.6623	-0.509869	1	1.41678	4.41515e-07	1.20134	0.000170523
AS3_IscS_subfamily_cysteine_desulfurase_CDS	46.1466	47.7566	29.4677	112.729	82.9017	141.401	142.696	101.61	117.537	120.084	99.0838	44.9767	49.1555	48.8273	36.6636	-0.106796	1	1.42192	5.26256e-12	1.2856	7.16592e-09
AS3_lspA_CDS	25.1464	19.7395	21.6743	80.322	61.1315	62.8544	72.8264	100.417	76.822	90.7446	70.2498	25.5346	25.7684	25.0258	25.3252	-0.189019	1	1.44855	9.9753e-14	1.73587	1.70476e-20
AS3p1_recombinase_family_protein_CDS	101.202	117.501	112.506	320.634	310.927	405	427.82	293.052	300.5	276.635	291.053	142.197	144.953	109.839	115.407	-0.211537	1	1.52135	1.48825e-22	1.18108	1.03882e-11
AS3_APSE_P27_packaged_DNA_stabilization_protein_CDS	895.547	755.003	530.337	2422.15	2387.57	2319.95	2007.57	2601.94	2955.04	2679.03	3210.49	834.311	643.385	788.633	741.009	-0.0328545	1	1.60041	1.23248e-27	1.92837	3.84179e-42
ZA17_hypothetical_protein_CDS_BJP43_RS09880	40.189	45.6407	11.0122	125.043	138.696	127.677	104.629	107.207	105.184	115.133	135.123	32.8946	37.7019	33.1428	33.7301	0.0126047	1	1.84522	2.98745e-31	1.74094	8.57273e-25
AS3_APSE_P24_head_protein_CDS_2	8811.49	6907.36	5305.39	25803.3	26552.9	21837.8	21395	23464.9	24940.3	27008.1	28581.8	6104.98	5538.44	6838	6690.43	0.158783	1	1.91988	4.59654e-36	2.0464	1.46103e-41
AS3_APSE_hypothetical_protein_CDS_BJP42_RS07140	1387.92	1399.99	864.835	5855.32	6392.25	4856.92	5317.92	7130.99	7037.81	5408.56	7117.81	1387.66	1474.14	1520.43	1327.9	-0.201596	1	1.96557	1.2419e-45	2.21993	8.36629e-60
AS3_hypothetical_protein_CDS_BJP42_RS05435	92.2894	95.5175	69.9838	539.371	508.222	511.547	456.917	642.402	605.679	685.54	659.87	123.432	107.531	124.285	125.189	-0.461083	1	2.06697	1.30309e-104	2.43117	1.60999e-152
AS3_undecaprenyl-phosphate_4-deoxy-4-formamido-L-arabinose_transferase_CDS	149.522	119.78	95.5866	525.732	600.065	435.78	486.919	353.812	413.073	409.215	498.295	109.74	90.9569	128.694	121.463	0.120851	1	2.18479	2.71442e-44	1.89206	6.50258e-31
AS3_type_II_toxin-antitoxin_system_Phd/YefM_family_antitoxin_CDS_1	11.1707	17.1518	7.28725	57.7875	70.5513	70.2314	80.6154	59.37	79.8394	75.9007	67.5171	18.3849	19.6402	11.3796	12.8575	-0.290582	1	2.18516	6.11832e-21	2.18158	1.14822e-19
AS3_type_II_toxin-antitoxin_system_Phd/YefM_family_antitoxin_CDS_2	11.1707	17.1518	7.28725	57.7875	70.5513	70.2314	80.6154	59.37	79.8394	75.9007	67.5171	18.3849	19.6402	11.3796	12.8575	-0.290582	1	2.18516	6.11832e-21	2.18158	1.14822e-19
NY26_phage_tail_protein_CDS	25.9258	19.1281	14.7216	105.822	95.5084	66.5694	75.5378	75.8476	73.5883	69.7798	97.0358	18.1356	20.9658	18.0505	15.1789	0.197636	1	2.23233	8.35253e-32	2.11828	1.0962e-25
AS3_PIgC_hypothetical_protein_CDS_BJP42_RS07575	13.9187	19.8509	14.4146	130.957	100.882	127.054	103.949	144.675	111.792	94.4065	83.1196	29.3531	31.0462	23.3114	16.3194	-0.54384	1	2.24236	1.18252e-28	2.1243	8.9191e-24
AS3_ATW33701.1_ZA17_Hypothetical_gene	8.54131	18.9109	14.3321	88.2858	91.7153	91.8011	105.426	83.4428	102.793	122.157	124.02	16.5533	18.2561	19.7346	21.9723	-0.473346	1	2.29707	8.45105e-43	2.48963	4.47814e-50
AS3_hypothetical_protein_CDS_BJP42_RS05625	28.2219	21.9478	25.4591	135.884	192.366	181.37	183.532	250.248	196.508	228.626	252.494	29.1804	38.7165	27.6744	30.7961	-0.334514	1	2.45814	1.47579e-49	2.87285	7.49581e-71
AS3_ABC_transporter_ATP-binding_protein_CDS_2	14.2698	19.332	14.6423	163.396	131.425	151.493	135.286	126.633	137.446	118.869	109.981	23.7275	21.2409	16.0156	16.8448	-0.207491	1	2.91432	7.14571e-82	2.66452	8.36629e-60
AS3_APSE_lysozyme_CDS_2	1585.54	1911.72	973.831	14126.8	13999.8	12342.1	11824.6	7830.69	8640.54	7666.46	9200.65	1863.87	1851.16	1592.65	1319.35	-0.112503	1	2.98402	7.64432e-77	2.34188	3.14058e-45
AS3_transcriptional_regulator_CDS_6	28.6464	16.8534	14.6623	312.609	387.263	265.283	195.708	36.3709	32.985	47.6699	48.6256	27.4711	31.8447	39.5434	41.4908	-0.791925	0.873038	3.04248	2.13356e-41	0.223657	1
AS3_Tn3_family_transposase_CDS_part2	19.6197	22.106	14.4749	162.204	156.465	196.785	160.684	139.003	105.197	95.4177	121.144	11.9938	13.9871	13.3673	14.6877	0.501326	1	3.65049	3.61005e-120	3.10096	6.79906e-72
NY26_class_I_SAM-dependent_methyltransferase_CDS	39.9095	21.7633	40.2413	479.781	465.98	508.942	516.709	284.764	235.409	218.054	202.988	33.8198	39.4227	33.4049	34.9962	-0.0956574	1	3.80482	2.02259e-254	2.73715	4.09539e-101
AS3_ABC_transporter_permease_partial	19.3721	12.433	3.58945	123.972	126.603	178.78	168.71	100.81	122.018	104.05	110.773	9.51335	11.2465	6.82212	9.6479	0.413474	1	4.01187	6.31117e-82	3.55465	6.41032e-58
AS3_type_II_toxin-antitoxin_system_prevent-host-death_family_antitoxin_CDS	0	2.45691	0	165.667	161.204	223.64	194.325	267.195	234.053	230.766	237.139	1.22844	1.51703	0.926722	1.35208	-0.28423	1	7.20767	1.95422e-138	7.58977	1.44986e-154
AS3_hypothetical_protein_CDS_BJP42_RS09295	8.30541	0	0	143.167	133.769	160.621	127.894	97.173	111.305	70.8726	125.764	0	0	0	0	6.73276	6.57085e-05	12.3462	1.9304e-30	11.8615	5.27045e-28
AS3_resolvase/recombinase_CDS	2.85862	0	0	267.648	332.926	332.274	384.948	394.611	337.153	278.032	390.477	0	0	0	0	5.20285	0.0295602	13.5309	8.2664e-37	13.6232	2.8376e-37
AS3_gspE_CDS	0	14.9876	7.17484	6.97675	7.27982	8.36321	8.45238	0	0	0	0	20.9039	17.8239	20.7374	20.2315	-1.44214	0.333486	-1.36809	0.0123758	-5.81381	4.57666e-07
AS3p2_hypothetical_protein_CDS_BJP42_RS11500	446.075	884.25	553.343	325.593	404.307	340.931	354.266	96.3926	64.2491	35.3472	28.032	2928.15	3019.22	2793.88	2720.35	-2.13328	8.21726e-08	-3.00626	6.85103e-22	-5.68816	1.51692e-68
AS3_NADPH-dependent_7-cyano-7-deazaguanine_reductaseQueF_CDS_3	30.7345	27.1419	18.062	24.4458	30.5658	26.5385	30.8112	24.6638	18.7787	23.2137	10.6439	67.4058	61.8441	58.5451	57.7935	-1.22154	0.0292659	-1.11786	7.92341e-05	-1.66012	1.38263e-07
AS3_amino_acid_ABC_transporter_substrate-binding_protein_CDS	1134.64	1338.49	1015.65	1351.16	1332.99	1245.76	1316.07	961.27	845.8	947.137	936.331	1949.42	2009.65	1973.52	1968.35	-0.753524	2.00841e-08	-0.591837	8.68331e-07	-1.09986	3.97972e-33
AS3_calcium-binding_protein_CDS_1	675.291	593.399	663.464	832.374	847.596	755.916	792.73	362.563	385.142	484.856	432.257	760.488	822.658	897.829	939.834	-0.425216	0.611007	-0.0821567	1	-1.04469	9.69812e-17
AS3_pckA_CDS	501.033	522.957	461.734	583.884	535.42	512.2	516.934	250.648	301.862	317.928	313.455	547.418	585.003	614.444	609.069	-0.249286	1	-0.135889	1	-0.997221	3.76858e-17
AS3_DNA-binding_protein_CDS_4	233.474	259.299	236.712	244.354	276.861	220.202	249.297	98.9283	148.344	201.402	151.66	245.51	291.088	296.115	273.111	-0.199075	1	-0.161742	1	-0.893648	1.36049e-05
AS3_aguA_CDS	247.784	215.145	187.725	241.125	230.665	227.43	227.951	162.014	122.613	178.847	151.867	275.779	309.97	275.832	266.213	-0.358533	1	-0.28175	1	-0.887239	4.69683e-08
AS3_hypothetical_protein_CDS_BJP42_RS06825	577.431	621.507	554.799	763.727	813.156	612.855	744.183	440.57	496.899	549.218	470.777	691.053	692.343	950.481	922.901	-0.485858	0.595961	-0.141663	1	-0.728259	0.00028914
AS3_UDP-N-acetylmuramate--L-alanine_ligase_CDS	153.355	171.32	188.27	175.03	164.04	170.325	166.963	139.155	139.751	133.624	126.282	213.327	226.246	223.068	226.12	-0.390108	1	-0.394814	0.209172	-0.716006	3.65983e-05
AS3_general_secretion_pathway_protein_CDS	5.6777	19.4126	21.8943	31.3125	35.9827	25.0659	26.3101	0	0	0	0	42.6258	31.4983	40.8261	33.1723	-1.26263	0.171252	-0.335561	1	-6.72272	2.27113e-09
AS3_vancomycin_sensitivity,_oxidoreductase_CDS	136.963	113.575	135.429	161.671	169.228	120.928	142.21	65.9286	67.8972	25.9312	50.7659	166.358	176.958	176.935	177.943	-0.428244	1	-0.245924	1	-1.71073	1.47107e-16
AS3_brnQ_CDS	225.381	212.089	224.974	329.372	277.579	343.582	264.421	175.417	205.153	148.748	189.557	386.737	417.253	413.195	380.168	-0.851858	0.000216686	-0.393221	0.236757	-1.14559	3.13148e-15
AS3_hydantoinase/oxoprolinase_family_protein_CDS	764.856	981.351	931.083	1013.48	1076.28	1122.55	970.683	552.649	535.292	517.644	536.352	1276.69	1220.92	1076.01	1054.99	-0.364146	1	-0.144279	1	-1.11043	4.92993e-20
AS3_16S_rRNA_(guanine(527)-N(7))-methyltransferase_RsmG_CDS	206.771	206.752	196.735	238.503	239.104	249.455	226.117	190.218	179.052	120.054	158.925	320.034	249.332	309.765	309.968	-0.539501	0.416107	-0.318992	0.825564	-0.86594	6.39863e-06
AS3_glycine_zipper_2TM_domain-containing_protein_CDS	833.154	572.341	825.7	836.744	802.905	755.643	868.8	581.608	738.268	464.382	490.18	897.369	1227.73	878.47	959.115	-0.383332	1	-0.271458	1	-0.807061	8.83755e-05
AS3_tight_adherance_operon_protein_G_CDS	135.675	124.049	95.8274	168.192	124.361	134.43	152.194	87.7737	97.826	67.7443	90.6107	144.865	150.441	145.934	163.422	-0.326285	1	-0.0605012	1	-0.802803	0.000233168
AS3_APC_family_permease_CDS	78.0411	61.9375	77.4668	107.471	106.348	139.912	87.6616	63.6165	86.2558	59.0806	63.1755	117.485	120.183	105.575	119.832	-0.679825	0.323018	-0.0624759	1	-0.755392	0.00490902
AS3_groES_CDS	5538.36	7261.85	5488.06	6765.37	6753.13	6443.5	7063.78	4726.79	5866.87	4498.58	5410.59	7454.18	8309	9404.47	8928.72	-0.493909	0.308565	-0.332718	0.654344	-0.72983	2.03661e-05
AS3_thiamine_ABC_transporter_substrate_binding_subunit_CDS	143.958	141.15	180.276	229.02	270.296	187.259	201.975	131.061	155.467	159.101	137.152	228.968	234.208	243.618	240.487	-0.62362	0.141424	-0.10456	1	-0.704095	0.000387683
AS3_thiP_CDS	263.563	259.087	265.969	299.735	333.512	332.232	278.968	226.604	233.682	256.549	231.404	352.707	351.517	334.686	323.173	-0.367219	1	-0.131004	1	-0.528406	0.00416642
NY26_hypothetical_protein_CDS_BJP44_RS04790	573.637	666.121	476.901	430.678	437.708	422.088	476.623	3.46083	4.93886	10.8499	4.22552	792.451	884.26	856.853	798.561	-0.530102	0.120102	-0.914586	3.64563e-12	-7.19921	8.23036e-59
NY26_hypothetical_protein_CDS_BJP44_RS06375	885.27	725.855	878.501	1434.95	1427.68	1420.84	1496.01	3807.48	3673.35	3580.98	4075.04	835.924	890.878	886.988	923.958	-0.104961	1	0.70849	7.61922e-13	2.09741	2.51252e-209
NY26_hypothetical_protein_CDS_BJP44_RS06810	885.27	725.855	878.501	1434.95	1427.68	1420.84	1496.01	3807.48	3673.35	3580.98	4075.04	835.924	890.878	886.988	923.958	-0.104961	1	0.70849	7.61922e-13	2.09741	2.51252e-209
AS3_hypothetical_protein_CDS_BJP42_RS09305	49.524	59.8983	35.823	90.6607	78.2569	73.8233	105.649	95.4786	96.7613	122.411	113.384	41.625	53.5337	44.8018	47.3954	0.0712533	1	0.894657	9.03063e-05	1.18416	8.12526e-09
AS3_unknown_gene_4	36.3953	9.75514	18.2436	0	0	0	1.42647	39.702	40.2982	52.9635	28.3157	19.5969	17.2215	22.2109	21.6768	0.0732928	1	-5.39891	2.41022e-06	1.00277	0.00754498
AS3_hypothetical_protein_CDS_BJP42_RS06790	164.224	253.002	153.001	365.579	388.332	348.449	317.725	2501.19	2432.08	2136.97	2180.78	802.712	1199.55	831.083	792.316	-2.19156	7.38647e-28	-1.34892	1.14532e-15	1.35459	1.73755e-17

## Sheet: Supplementary table 8
Supplementary Table 8 – Differential expression of B. aphidicola genes. Results of differential expression analysis comparing gene expression of B. aphidicola in aphid hosts infected with H. defensa (H15, H76, H85 or H402) to uninfected aphid hosts (H0). P-values adjusted for multiple testing (padj) <0.01 and absolute log2 fold changes(L2FC) >0.5 are indicated by coloured backgrounds. The two las…
Buchnera aphidicola gene names	Read count in replicates																			Log-2 Fold Changes between treatments H15 and H0	Adjusted p-value of fold change between treatments H15 and H0	Log-2 Fold Changes between treatments H402 and H0	Adjusted p-value of fold change between treatments H402 and H0	Log-2 Fold Changes between treatments H76 and H0	Adjusted p-value of fold change between treatments H76 and H0	Log-2 Fold Changes between treatments H85 and H0	Adjusted p-value of fold change between treatments H85 and H0
	H0R1	H0R2	H0R3	H0R4	H15R2	H15R3	H15R4	H402R1	H402R2	H402R3	H402R4	H76R1	H76R2	H76R3	H76R4	H85R1	H85R2	H85R3	H85R4
signal peptidase II	10.4606	1.79681	5.55979	1.90651	547.997	8.42349	496.7	11.5726	9.29431	3.30833	6.00573	5.89139	7.84244	48.6354	9.64659	6.67852	1.35281	398.615	385.347	6.10093	0.00424807	0.661541	1	1.58733	1	4.88539	0.0194091
tRNA (adenosine(37)-N6)-threonylcarbamoyltransferase complex dimerization subunit type 1 TsaB	1097.88	1050.69	1195.04	1051.15	850.331	770.266	738.678	849.32	768.415	976.993	873.373	756.321	868.515	718.718	733.342	657.647	683.762	712.258	673.916	-0.482757	0.298905	-0.342865	1	-0.514441	1	-0.687476	0.000957068
DNA-binding transcriptional regulator Fis	414.48	344.022	492.938	420.339	248.723	205.143	200.716	330.644	281.583	348.604	333.786	308.219	345.929	266.787	302.51	230.006	280.007	183.362	162.044	-0.92793	0.0431495	-0.371362	1	-0.458539	1	-0.984703	0.00529003

## Sheet: Supplementary table 9
Supplementary Table 9 – Correlation of aphid gene expression. Correlation coefficient and p-values of aphid gene modules with H. defensa titre and toxin type. Coloured: Correlation has a p-value of <0.01. If no GO-terms are enriched in a module, the value in 'associated GO-terms' is set to 'NA'. (A) WGCNA analysis with aphid and H. defensa genes. (B) Correlation analysis with aphid and H. defensa…
(A)							(B)
	WGCNA analysis: Aphid modules							Correlation analysis (Hamiltonella and aphid genes): aphid modules
WGCNA module dendrogram	Aphid gene module identifier	genes per module	correlation with titer	p-value titer	associated GO-terms		Aphid gene module identifier	genes per module	associated GO-terms	proportion variance of genes in module explained by module eigengene
	Aphid-w1	11	-0.26	0.350726	NA
	Aphid-w2	223	-0.099	0.724476	NA		ApHdef-A1	9	NA	53.1513
	Aphid-w3	190	-0.34	0.213419	"integral component of membrane"
	Aphid-w4	126	-0.41	0.133809	NA		ApHdef-A2	141	NA	58.3472
	Aphid-w5	185	0.026	0.927574	NA		ApHdef-A3	22	"ligase activity"	67.6078
					"ribosome", "structural constituent of ribosome", "translation", "ribosome biogenesis", "ribonucleoprotein complex", "oxidoreductase activity", "RNA binding", "large ribosomal subunit", "unfolded protein binding", "protein folding", "oxidoreductase activity, acting on a sulfur group of donors", "magnesium ion binding", "endoplasmatic reticulum", "proteasome complex", "intracellular organelle lume…		ApHdef-A4	243	"unfolded protein binding", "protein folding", "RNA binding", "catalytic activity, acting on RNA", "peptide metabolic process", "hexose metabolic process", "methyltransferase activity", "gene expression", "nucleotide binding", "nucleolus", "cytoplasm"	63.5006
	Aphid-w6	2124	-0.35	0.194986			ApHdef-A5	99	"structural constituent of ribosome", "ribosome", "ribosome biogenesis", "translation", "cytosolic small ribosomal subunit", "purine ribonucleoside triphosphate biosynthetic process", "monovalent inorganic cation transport", "nucleoside metabolic process", "ribonucleotide biosynthetic process", "purine-containing compound biosynthetic process"	68.9225
	Aphid-w7	1058	0.21	0.457545	"cell adhesion", "membrane"
	Aphid-w8	184	0.53	0.043055	"chromatin binding", "chromosome"		ApHdef-A6	22	NA	44.8644
	Aphid-w9	139	0.69	0.00455806	NA
	Aphid-w10	382	0.64	0.00944426	"actin nucleation"		ApHdef-A7	383	"biological regulation", "protein phosphorylation"	68.6823
	Aphid-w11	110	-0.083	0.76782	"structural constituent of cuticle"		ApHdef-A8	97	"structural constituent of cuticle"	40.8678
	Aphid-w12	830	-0.094	0.737647	"regulation of transcription, DNA-templated", "sequence-specific DNA binding", "DNA-binding transcription factor activity", "intracellular receptor signaling pathway", "signal transduction", "plasma membrane", "G protein-coupled receptor signaling pathway, ", G protein-coupled receptor activity", "potassium ion transport", "transcription factor complex", "structural constituent of cuticle", "rece…		ApHdef-A9	121	NA	50.212
	Aphid-w13	85	-0.27	0.333131	"translation", "ribonucleoprotein complex biogenesis", "structural constituent of ribosome"
	Aphid-w14	69	-0.5	0.0575815	NA
	Aphid-w15	48	-0.39	0.152904	"cyclic nucleotide binding"
	Aphid-w16	51	-0.64	0.0105162	"water-soluble vitamin biosynthetic process"		ApHdef-A10	42	"extracellular region", "chitin binding", "chitin metabolic process"	52.4248
	Aphid-w17	2746	0.12	0.665441	"RNA metabolic process", "tRNA binding"
	Aphid-w18	90	0.21	0.445902	NA		ApHdef-A11	109	NA	45.0383

## Sheet: Supplementary table 10
Supplementary Table 10 – Correlation of H. defensa gene expression. Correlation coefficient and p-values of H. defensa gene modules with H. defensa titre and toxin type. Coloured: Correlation has a p-value of <0.01. If no GO-terms are enriched in a module, the value in 'associated GO-terms' is set to 'NA'. (A) WGCNA analysis with aphid and H. defensa genes. (B) Correlation analysis with aphid and…
(A)							(B)					(C)
		WGCNA analysis: Hamiltonella modules						Correlation analysis (Hamiltonella and aphid genes): Hamiltonella modules					Correlation analysis (Hamiltonella and Buchnera genes): Hamiltonella modules
WGCNA module dendrogram	Hamiltonella gene module (ApHa) identifier	genes per module	correlation with titer	p-value titer	associated GO-terms		Hamiltonella gene module (ApHa) identifier	genes per module	associated GO-terms	proportion variance of genes in module explained by module eigengene		Hamiltonella gene module (BuHa) identifier	genes per module	associated GO-terms	proportion variance of genes in module explained by module eigengene
	Hdef-w1	103	-0.631485	0.0115702	"structural constituent of ribosome", "rRNA binding", "translation", "ribosome", "fatty acid synthase activity", "arginine metabolic process"		ApHdef-H1	60	"structural constituent of ribosome", "ribosome", "unfolded protein binding", "translation"	55.1076		BapHdef-H1	35	"structural constituent of ribosome", "translation", "ribosome", "rRNA binding"	65.6259
	Hdef-w2	66	0.035341	0.900493	NA		ApHdef-H2	176	NA	45.723		BapHdef-H2	12	"structural constituent of ribosome"	52.7352
	Hdef-w3	28	-0.241375	0.386128	NA		ApHdef-H3	20	"structural constituent of ribosome", "rRNA binding", "ribosome", "translation"	70.9143		BapHdef-H3	66	NA	49.5367
	Hdef-w4	34	-0.473604	0.0745411	"translation", "structural constituent of ribosome", "ribosome", "large ribosomal subunit rRNA binding", "RNA binding", "ribosomal subunit", "rRNA binding", "cytosolic ribosome"		ApHdef-H4	44	"tRNA aminoacylation for protein translation", "aminoacyl-tRNA ligase activity", "RNA binding", "ribosome"	59.4832		BapHdef-H4	28	"structural constituent of ribosome", "rRNA binding", "ribosome", "translation"	57.9161
	Hdef-w5	227	-0.534451	0.0401247	"viral life cycle", "viral entry into host cell", "modification of morphology or physiology of other organism involved in symbiotic interaction", "virion part"		ApHdef-H5	46	NA	76.8244		BapHdef-H5	226	"virion", "RNA-dependent DNA biosynthetic process", "interaction with host", "RNA-directed DNA polymerase activity", "viral life cycle"	66.9191
	Hdef-w6	190	-0.57961	0.0235368	"RNA-dependent DNA biosynthetic process", "RNA-directed DNA polymerase activity"		ApHdef-H6	171	"RNA-dependent DNA biosynthetic process", "RNA-directed DNA polymerase activity", "modification of morphology or physiology of other organism involved in symbiotic interaction", "dicarboxylic acid biosynthetic process"	75.9388		BapHdef-H6	165	"organophosphate biosynthetic process", "terpenoid biosynthetic process"	43.9332
	Hdef-w7	56	0.267581	0.334961	"proton-transporting ATP synthase complex, catalytic core F(1)", "proton-transporting ATP synthase activity, rotational mechanism", "anion binding", "ATP synthesis coupled proton transport", "ribonucleotide binding"		ApHdef-H7	48	"proton-transporting ATP synthase complex, catalytic core F(1)", "proton-transporting ATP synthase activity, rotational mechanism", "ATP synthesis coupled proton transport", "oxidoreductase activity, acting on NAD(P)H, quinone or similar compound as acceptor"	58.2642		BapHdef-H7	47	NA	74.8236
							ApHdef-H8	82	"mismatch repair complex", "outer membrane", "DNA binding"	72.8205		BapHdef-H8	250	"membrane"	49.4561
	Hdef-w8	44	0.770922	0.000766823	"type II protein secretion system complex"		ApHdef-H9	46	NA	63.4282		BapHdef-H9	241	"macromolecule transmembrane transporter activity"	69.7293
	Hdef-w9	79	0.4974	0.0592209	NA		ApHdef-H10	136	NA	66.1274		BapHdef-H10	105	"outer membrane", "DNA binding", "deaminase activity", "mismatch repair"	69.3784
	Hdef-w10	378	0.63382	0.0111743	NA		ApHdef-H11	240	NA	75.765		BapHdef-H11	67	NA	61.38
	Hdef-w11	16	0.810286	0.000249376	NA		ApHdef-H12	21	NA	50.0825
	Hdef-w12	256	0.140931	0.616383	"outer membrane", "DNA metabolic process"		ApHdef-H13	152	"integral component of membrane", "outer membrane"	67.1315

[truncated: 4 more sheets: Supplementary table 11, Supplementary table 12, Supplementary table 13, Supplementary table 14]
