# Supplementary material for: Triple RNA-Seq characterizes aphid gene expression in response to infection with unequally virulent strains of the endosymbiont Hamiltonella defensa
Source: BMC Genomics. 2021 Jun 16;22:449. doi: 10.1186/s12864-021-07742-8 (PMC8207614; doi:10.1186/s12864-021-07742-8)
Supplement: Supplementary file 3 — Additional File 3 Module membership and associated GO-terms for aphid, H. defensa and B. aphidicola genes. [file 12864_2021_7742_MOESM3_ESM.xlsx]

## Sheet: Aphid genes
Module membership for the Correlation and WGCNA approach for each aphid gene and the associated GO-terms
Gene name	Correlationa approach using aphid and Hamiltonella genes: Module membership	WGCNA approach: Module membership	Correlation of gene expression with H. defensa titre	p-value of correlation with H. defensa titre	associated GO-terms
uncharacterized protein LOC111033503		Aphid-w1	0.307489	0.264907	ATP binding; nucleic acid binding; protein dimerization activity; protein kinase activity; protein phosphorylation
Bardet-Biedl syndrome 1 protein		Aphid-w1	-0.261563	0.346355	BBSome; metal ion binding; non-motile cilium assembly; nucleic acid binding
X-linked retinitis pigmentosa GTPase regulator		Aphid-w1	-0.210156	0.452185	calcium ion binding; glycerol-3-phosphate dehydrogenase complex; glycerol-3-phosphate metabolic process; obsolete oxidation-reduction process; sn-glycerol-3-phosphate:ubiquinone-8 oxidoreductase activity
ubiquitin-conjugating enzyme E2 J2		Aphid-w1	-0.0864827	0.759253	integral component of membrane
zinc finger imprinted 3		Aphid-w1	-0.111719	0.691816	integral component of membrane; nucleic acid binding; nucleus; rRNA processing; small-subunit processome; zinc ion binding
solute carrier family 35 member G1		Aphid-w1	0.0523233	0.853078	integral component of membrane; proton transmembrane transporter activity; vacuolar proton-transporting V-type ATPase, V0 domain; proton transmembrane transport
uncharacterized protein LOC111041829		Aphid-w1	0.0217842	0.938577	nucleic acid binding
ribonuclease P protein subunit p38		Aphid-w1	-0.279698	0.312674
uncharacterized protein LOC111036016		Aphid-w1	0.055316	0.844766
uncharacterized protein LOC107882305		Aphid-w1	-0.0763697	0.786766
uncharacterized protein LOC107166063		Aphid-w1	-0.146191	0.603146
UTP--glucose-1-phosphate uridylyltransferase	ApHdef-A1	Aphid-w10	0.391292	0.14923	DNA replication; obsolete oxidation-reduction process
glucosamine-6-phosphate isomerase	ApHdef-A11	Aphid-w10	0.110486	0.695064	carbohydrate metabolic process; cytoplasm; glucosamine-6-phosphate deaminase activity; N-acetylglucosamine metabolic process
probable medium-chain specific acyl-CoA dehydrogenase	ApHdef-A6	Aphid-w10	0.604076	0.0170826	acyl-CoA dehydrogenase activity; flavin adenine dinucleotide binding; nucleic acid binding; obsolete oxidation-reduction process; zinc ion binding
BCL2/adenovirus E1B 19 kDa protein-interacting protein 3	ApHdef-A6	Aphid-w10	0.298	0.280688	ATP binding; DNA binding; helicase activity; integral component of membrane; mitochondrial envelope; positive regulation of apoptotic process; regulation of transcription, DNA-templated; transcription factor TFIIF complex; transcription initiation from RNA polymerase II promoter
uncharacterized protein LOC107165607	ApHdef-A6	Aphid-w10	0.495429	0.0603946
ATPase family AAA domain-containing protein 2	ApHdef-A7	Aphid-w10	0.611414	0.0154418	3'-5' exonuclease activity; ATP binding; nucleic acid binding; nucleic acid phosphodiester bond hydrolysis
gelsolin	ApHdef-A7	Aphid-w10	0.852425	5.42634e-05	actin binding; actin filament severing; actin nucleation; barbed-end actin filament capping; calcium ion binding; hydrolase activity
leucine-rich repeat-containing protein 58	ApHdef-A7	Aphid-w10	0.261376	0.346714	actin binding; Arp2/3 complex-mediated actin nucleation; Arp2/3 protein complex; cytoplasm
histone acetyltransferase KAT6B	ApHdef-A7	Aphid-w10	0.37946	0.163022	animal organ development; histone acetyltransferase activity; histone H3 acetylation; MOZ/MORF histone acetyltransferase complex; obsolete acyl-carrier-protein biosynthetic process; transcription coactivator activity; transcription regulator complex; positive regulation of transcription DNA-templated
growth arrest-specific protein 2	ApHdef-A7	Aphid-w10	0.336749	0.219703	apoptotic process; microtubule binding; tubulin complex; regulation of cell cycle
DNA excision repair protein ERCC-6	ApHdef-A7	Aphid-w10	0.658872	0.00755487	ATP binding
adhesive plaque matrix protein	ApHdef-A7	Aphid-w10	0.423962	0.115278	ATP binding; catalytic activity; neurotransmitter secretion; synaptic vesicle
probable cytochrome P450 6a13	ApHdef-A7	Aphid-w10	0.603209	0.017285	ATP binding; cytoplasm; DNA integration; heme binding; integral component of membrane; iron ion binding; lysine biosynthetic process; lysine-tRNA ligase activity; lysyl-tRNA aminoacylation; monooxygenase activity; nucleic acid binding; obsolete oxidation-reduction process; oxidoreductase activity, acting on paired donors, with incorporation or reduction of molecular oxygen; oxidoreductase activit…
cysteine and histidine-rich protein 1	ApHdef-A7	Aphid-w10	0.395123	0.144938	ATP binding; cytoplasm; hydrolase activity; protein binding; protein catabolic process; protein ubiquitination; ubiquitin-protein transferase activity; zinc ion binding
27 kDa hemolymph protein	ApHdef-A7	Aphid-w10	0.481162	0.0693977	ATP binding; DNA binding; DNA-binding transcription factor activity; nucleus; regulation of transcription, DNA-templated; transcription regulator complex
S-adenosylmethionine synthase	ApHdef-A7	Aphid-w10	0.626277	0.0124928	ATP binding; integral component of membrane; methionine adenosyltransferase activity; methionine metabolic process; one-carbon metabolic process; S-adenosylmethionine biosynthetic process; zinc ion binding
serine/threonine-protein kinase ULK3	ApHdef-A7	Aphid-w10	0.461501	0.083337	ATP binding; integral component of membrane; protein phosphorylation; protein serine/threonine kinase activity; serine family amino acid metabolic process
serine/threonine-protein kinase WNK3	ApHdef-A7	Aphid-w10	0.258709	0.351835	ATP binding; nucleic acid binding; protein dimerization activity; protein phosphorylation; protein serine/threonine kinase activity; serine family amino acid metabolic process
3-phosphoinositide-dependent protein kinase 1	ApHdef-A7	Aphid-w10	0.532814	0.0408561	ATP binding; protein kinase activity; protein phosphorylation
tau-tubulin kinase	ApHdef-A7	Aphid-w10	0.459046	0.0852078	ATP binding; protein kinase activity; protein phosphorylation
AF4/FMR2 family member 4	ApHdef-A7	Aphid-w10	0.250427	0.368001	BBSome
tyrosine-protein kinase CSK	ApHdef-A7	Aphid-w10	0.600053	0.0180371	binding; protein phosphorylation; protein tyrosine kinase activity
ectonucleotide pyrophosphatase/phosphodiesterase family member 5	ApHdef-A7	Aphid-w10	0.522309	0.0457867	catalytic activity; metabolic process; metal ion binding; nucleic acid binding
homeobox protein vnd	ApHdef-A7	Aphid-w10	0.515559	0.0491791	cation transport; integral component of membrane; neurotransmitter transport; neurotransmitter:sodium symporter activity; protein binding
vascular endothelial growth factor A	ApHdef-A7	Aphid-w10	0.404172	0.135132	cell population proliferation; growth; growth factor activity; membrane; signal transduction
rhythmically expressed gene 5 protein	ApHdef-A7	Aphid-w10	0.238626	0.391727	cellular oxidant detoxification; heme binding; integral component of membrane; obsolete oxidation-reduction process; peroxidase activity; response to oxidative stress
mucin-2	ApHdef-A7	Aphid-w10	0.268572	0.333106	chitin binding; chitin metabolic process; extracellular region
uncharacterized protein LOC100166399	ApHdef-A7	Aphid-w10	0.670987	0.00617399	chromosome organization; DNA metabolic process
uncharacterized protein LOC107166459	ApHdef-A7	Aphid-w10	0.390285	0.150372	cyclin-dependent protein serine/threonine kinase inhibitor activity; nucleus; regulation of protein kinase activity; regulation of cell cycle
protein eiger	ApHdef-A7	Aphid-w10	0.725405	0.00220819	cytokine activity; extracellular space; immune response; integral component of membrane; signal transduction; tumor necrosis factor receptor binding
mRNA-decapping enzyme 1B	ApHdef-A7	Aphid-w10	0.473729	0.0744533	deadenylation-dependent decapping of nuclear-transcribed mRNA; enzyme activator activity; positive regulation of catalytic activity
nuclear receptor corepressor 1	ApHdef-A7	Aphid-w10	0.458997	0.0852457	DNA binding
transcriptional repressor p66-alpha	ApHdef-A7	Aphid-w10	0.494147	0.0611668	DNA binding
OTU domain-containing protein 7B	ApHdef-A7	Aphid-w10	0.664166	0.00692447	DNA binding; transcription factor binding; transcription regulator complex; zinc ion binding
uncharacterized protein LOC100168539	ApHdef-A7	Aphid-w10	0.655756	0.00794648	DNA integration; nucleic acid binding
X-box-binding protein 1	ApHdef-A7	Aphid-w10	0.525007	0.0444808	DNA-binding transcription factor activity; integral component of membrane; regulation of transcription, DNA-templated; sequence-specific DNA binding; transcription regulator complex
LOW QUALITY PROTEIN: uncharacterized protein LOC111035667	ApHdef-A7	Aphid-w10	0.378713	0.16392	flavin adenine dinucleotide binding; obsolete oxidation-reduction process; oxidoreductase activity, acting on CH-OH group of donors
TBC1 domain family member 15	ApHdef-A7	Aphid-w10	0.486586	0.0658679	GTP binding; GTPase activity; microtubule; microtubule-based process; structural constituent of cytoskeleton
serine protease 44	ApHdef-A7	Aphid-w10	0.849425	6.13804e-05	GTP binding; integral component of membrane; intracellular anatomical structure; proteolysis; serine-type endopeptidase activity; small GTPase mediated signal transduction; transmembrane transport; transmembrane transporter activity
CYP4CJ1	ApHdef-A7	Aphid-w10	0.391786	0.148672	heme binding; iron ion binding; obsolete oxidation-reduction process; oxidoreductase activity, acting on paired donors, with incorporation or reduction of molecular oxygen
gastric triacylglycerol lipase 2	ApHdef-A7	Aphid-w10	0.565659	0.0279647	hydrolase activity, acting on ester bonds
chemosensory protein 9	ApHdef-A7	Aphid-w10	0.404326	0.134968	integral component of membrane
limb region 1 protein	ApHdef-A7	Aphid-w10	0.415028	0.123973	integral component of membrane
protein lethal(2)essential for life	ApHdef-A7	Aphid-w10	0.635082	0.0109646	integral component of membrane
uncharacterized protein LOC100161167	ApHdef-A7	Aphid-w10	0.40903	0.130057	integral component of membrane
uncharacterized protein LOC100162262	ApHdef-A7	Aphid-w10	0.422741	0.116441	integral component of membrane
uncharacterized protein LOC100163170	ApHdef-A7	Aphid-w10	0.301865	0.274194	integral component of membrane
uncharacterized protein LOC111033870	ApHdef-A7	Aphid-w10	0.347861	0.203902	integral component of membrane; metal ion binding
uncharacterized protein LOC100161721	ApHdef-A7	Aphid-w10	0.454899	0.0884348	integral component of membrane; nuclear protein quality control by the ubiquitin-proteasome system; nucleus; proteasome localization
AN1-type zinc finger protein 4	ApHdef-A7	Aphid-w10	0.724993	0.00222735	integral component of membrane; proteolysis; serine-type endopeptidase activity; zinc ion binding
uncharacterized protein LOC107173653	ApHdef-A7	Aphid-w10	0.524404	0.04477	membrane
uncharacterized protein LOC100161584	ApHdef-A7	Aphid-w10	0.317511	0.248835	metal ion binding; protein binding
uncharacterized protein LOC100163696	ApHdef-A7	Aphid-w10	0.513488	0.0502563	nucleic acid binding
F-box only protein 32	ApHdef-A7	Aphid-w10	0.631791	0.0115176	nucleic acid binding; protein binding
zinc finger protein 345	ApHdef-A7	Aphid-w10	0.506322	0.0541166	nucleic acid binding; transferase activity
protein Red	ApHdef-A7	Aphid-w10	0.702007	0.00352862	nucleus
uncharacterized protein LOC100160598	ApHdef-A7	Aphid-w10	0.310567	0.259906	nucleus; phosphoprotein phosphatase activity; protein dephosphorylation
glutamate--tRNA ligase	ApHdef-A7	Aphid-w10	0.798519	0.000357712	oxidoreductase activity; metabolic process
46 kDa FK506-binding nuclear protein	ApHdef-A7	Aphid-w10	0.415608	0.123395	peptidyl-prolyl cis-trans isomerase activity; protein folding; protein peptidyl-prolyl isomerization
leucine-rich repeats and immunoglobulin domains protein 2	ApHdef-A7	Aphid-w10	0.278865	0.314178	protein binding
DDB1- and CUL4-associated factor 8	ApHdef-A7	Aphid-w10	0.45428	0.0889237	protein phosphatase type 2A complex; signal transduction
IST1	ApHdef-A7	Aphid-w10	0.553873	0.0321734	protein transport
cuticle protein 21	ApHdef-A7	Aphid-w10	0.367637	0.177621	structural constituent of cuticle
glycogenin-1	ApHdef-A7	Aphid-w10	0.272646	0.325538	transferase activity, transferring glycosyl groups
coiled-coil domain-containing protein 130	ApHdef-A7	Aphid-w10	0.538369	0.0384141
proline-rich protein 36	ApHdef-A7	Aphid-w10	0.362102	0.18474
protein ABHD18	ApHdef-A7	Aphid-w10	0.279688	0.312693
protein starmaker	ApHdef-A7	Aphid-w10	0.429983	0.109661
sheath protein	ApHdef-A7	Aphid-w10	0.323162	0.240042
uncharacterized protein LOC107162686	ApHdef-A7	Aphid-w10	0.359756	0.187813
uncharacterized protein LOC107885910	ApHdef-A7	Aphid-w10	0.898766	5.26013e-06
uncharacterized protein LOC111027435	ApHdef-A7	Aphid-w10	0.64289	0.00973506
uncharacterized protein LOC111042870	ApHdef-A7	Aphid-w10	0.397928	0.141848
vitelline membrane protein Vm26Ab	ApHdef-A7	Aphid-w10	0.519292	0.047281
asparagine synthetase	ApHdef-A8	Aphid-w10	0.30349	0.271491	alanine metabolic process; asparagine biosynthetic process; asparagine synthase (glutamine-hydrolyzing) activity; aspartate metabolic process; cytoplasm; cytoskeletal protein binding; cytoskeleton; extrinsic component of membrane; integral component of membrane
transcription factor 21	ApHdef-A8	Aphid-w10	0.315565	0.251907	ATP binding; ATPase-coupled transmembrane transporter activity; integral component of membrane; protein dimerization activity; transmembrane transport
branched-chain-amino-acid aminotransferase cytosolic	ApHdef-A8	Aphid-w10	0.207231	0.458648	catalytic activity; metabolic process
inositol oxygenase	ApHdef-A8	Aphid-w10	-0.00381259	0.989241	cytoplasm; inositol catabolic process; inositol oxygenase activity; iron ion binding; obsolete oxidation-reduction process
phospholipase B 2	ApHdef-A9	Aphid-w10	0.808873	0.000260742
probable myosin light chain kinase DDB_G0279831		Aphid-w10	0.693153	0.00416739	2 iron, 2 sulfur cluster binding; electron transfer activity; flavin adenine dinucleotide binding; iron ion binding; molybdopterin cofactor binding; obsolete oxidation-reduction process; oxidoreductase activity, acting on CH-OH group of donors; purine nucleobase metabolic process; xanthine dehydrogenase activity; xanthine oxidase activity
ADAMTS protein 1		Aphid-w10	0.456171	0.0874357	3'-5' exonuclease activity; DNA binding; DNA replication; DNA-directed DNA polymerase activity; metalloendopeptidase activity; nucleic acid phosphodiester bond hydrolysis; nucleotide binding; proteolysis; translesion synthesis; zeta DNA polymerase complex; zinc ion binding; extracellular matrix
pyruvate dehydrogenase (acetyl-transferring) kinase		Aphid-w10	-0.129995	0.644255	5'-3' exodeoxyribonuclease activity; DNA binding; DNA catabolic process; DNA repair; nucleic acid phosphodiester bond hydrolysis; nucleus
6-phosphofructo-2-kinase/fructose-26-bisphosphatase		Aphid-w10	0.576937	0.0243407	6-phosphofructo-2-kinase activity; ATP binding; carbohydrate phosphorylation; fructose 2,6-bisphosphate metabolic process; fructose metabolic process; mannose metabolic process
syntaxin-1A		Aphid-w10	0.62369	0.0129718	acrosome reaction; cell differentiation; integral component of membrane; intracellular anatomical structure; intracellular protein transport; membrane fusion; SNAP receptor activity; vesicle-mediated transport
protein spire		Aphid-w10	0.288198	0.297567	actin binding; actin nucleation; vesicle-mediated transport
WAS protein family		Aphid-w10	0.262495	0.344576	actin binding; alpha-tubulin binding; Arp2/3 complex-mediated actin nucleation; early endosome; tubulin complex; WASH complex
neural Wiskott-Aldrich syndrome protein		Aphid-w10	0.544295	0.0359306	actin binding; endocytosis; positive regulation of Arp2/3 complex-mediated actin nucleation
mitogen-activated protein kinase kinase kinase 13-A		Aphid-w10	0.339268	0.216054	activation of MAPKK activity; ATP binding; intracellular anatomical structure; JNK cascade; MAP kinase kinase kinase activity; positive regulation of NF-kappaB transcription factor activity; protein autophosphorylation; protein homodimerization activity; serine family amino acid metabolic process; transmembrane receptor protein serine/threonine kinase signaling pathway
TNF receptor-associated factor 4		Aphid-w10	0.73397	0.00183865	activation of NF-kappaB-inducing kinase activity; adenosine deaminase activity; intracellular anatomical structure; positive regulation of JNK cascade; protein binding; protein ubiquitination; purine nucleobase metabolic process; regulation of apoptotic process; RNA binding; RNA processing; ubiquitin-protein transferase activity; zinc ion binding
dynein intermediate chain 3 ciliary		Aphid-w10	0.425997	0.113358	acyl-CoA dehydrogenase activity; acyl-CoA metabolic process; acyl-CoA oxidase activity; fatty acid beta-oxidation; flavin adenine dinucleotide binding; peroxisome; protein binding
GTP:AMP phosphotransferase AK3		Aphid-w10	0.327161	0.233939	adenylate kinase activity; ADP biosynthetic process; AMP metabolic process; ATP binding; ATP metabolic process; GTP binding; GTP metabolic process; ITP metabolic process; mitochondrial matrix; nucleoside triphosphate adenylate kinase activity; nucleotide phosphorylation; purine nucleobase metabolic process; pyrimidine nucleobase metabolic process
alpha-tubulin N-acetyltransferase 1		Aphid-w10	0.572688	0.0256615	alpha-tubulin acetylation; microtubule; tubulin complex; tubulin N-acetyltransferase activity
hexokinase type 2		Aphid-w10	-0.0332545	0.906343	amino sugar metabolic process; ATP binding; carbohydrate phosphorylation; cellular glucose homeostasis; fructose metabolic process; galactose metabolic process; gluconeogenesis; glucose binding; glycolytic process; hexokinase activity; mannose metabolic process; obsolete cell; starch metabolic process; streptomycin biosynthetic process; sucrose metabolic process
rho GTPase-activating protein 100F		Aphid-w10	0.515373	0.049275	aminopeptidase activity; manganese ion binding; protein binding; proteolysis; signal transduction
alpha-methylacyl-CoA racemase		Aphid-w10	0.193342	0.489939	apoptotic process; catalytic activity; nucleus
N(G)N(G)-dimethylarginine dimethylaminohydrolase 1		Aphid-w10	0.319557	0.245629	arginine catabolic process; citrulline metabolic process; dimethylargininase activity; positive regulation of nitric oxide biosynthetic process
alpha-(16)-fucosyltransferase		Aphid-w10	0.303632	0.271255	Arp2/3 complex-mediated actin nucleation; Arp2/3 protein complex; ATP binding; glycoprotein 6-alpha-L-fucosyltransferase activity; Golgi cisterna membrane; integral component of membrane; keratan sulfate biosynthetic process; N-glycan fucosylation; protein binding; protein glycosylation in Golgi
cathepsin D		Aphid-w10	0.752386	0.00121109	aspartic-type endopeptidase activity; proteolysis
replication factor C subunit 1		Aphid-w10	0.656265	0.00788139	ATP binding
DNA repair protein XRCC3		Aphid-w10	0.34207	0.212042	ATP binding; ATPase, acting on DNA; DNA binding; DNA repair
oxysterol-binding protein-related protein 11		Aphid-w10	0.134995	0.631454	ATP binding; calmodulin binding; calmodulin-dependent protein kinase activity; protein phosphorylation; serine family amino acid metabolic process
DNA excision repair protein ERCC-1		Aphid-w10	0.536427	0.0392551	ATP binding; damaged DNA binding; DNA repair; endonuclease activity; microtubule; microtubule binding; microtubule motor activity; microtubule-based movement; nucleic acid phosphodiester bond hydrolysis; nucleus; tubulin complex
DNA ligase 3		Aphid-w10	0.500222	0.0575701	ATP binding; DNA binding; DNA biosynthetic process; DNA ligase (ATP) activity; DNA ligation involved in DNA repair; DNA recombination; DNA replication; zinc ion binding
ATP-dependent DNA helicase Q1		Aphid-w10	0.439866	0.100858	ATP binding; DNA recombination; nucleic acid binding; helicase activity
MIP18 family protein CG30152		Aphid-w10	0.285261	0.302738	ATP binding; hydrolase activity, acting on carbon-nitrogen (but not peptide) bonds; NAD biosynthetic process; NAD+ synthase (glutamine-hydrolyzing) activity; nicotinate nucleotide metabolic process
SRSF protein kinase 2		Aphid-w10	0.459911	0.084545	ATP binding; hydrolase activity; protein kinase activity; protein phosphorylation
kinesin protein KIF2A		Aphid-w10	0.535361	0.0397223	ATP binding; membrane; microtubule; microtubule binding; microtubule motor activity; microtubule-based movement; tubulin complex
probable ATP-dependent RNA helicase YTHDC2		Aphid-w10	0.427309	0.112131	ATP binding; nucleic acid binding; helicase activity
protein kinase shaggy		Aphid-w10	0.550248	0.0335589	ATP binding; protein kinase activity; protein phosphorylation
ectopic P granules protein 5		Aphid-w10	0.395147	0.144912	autophagy; G protein-coupled receptor signaling pathway, coupled to cyclic nucleotide second messenger; integral component of membrane; plasma membrane; vasopressin receptor activity
coiled-coil domain-containing protein 39		Aphid-w10	0.644104	0.00955399	axoneme; cilium movement; inner dynein arm assembly
uncharacterized protein LOC100166146		Aphid-w10	0.398052	0.141713	beta-catenin binding; catenin complex; negative regulation of Wnt signaling pathway
breast cancer anti-estrogen resistance protein 1		Aphid-w10	0.658509	0.00759964	binding
uncharacterized protein LOC100572806		Aphid-w10	0.563596	0.0286697	binding; DNA duplex unwinding; DNA helicase activity; DNA repair; replication fork; telomere maintenance
uncharacterized protein LOC111034376		Aphid-w10	0.0331759	0.906564	binding; malate metabolic process; malic enzyme activity; tricarboxylic acid cycle
BRCA1-associated RING domain protein 1		Aphid-w10	0.576495	0.0244756	BRCA1-BARD1 complex; positive regulation of apoptotic process; protein binding; protein ubiquitination
calcitonin gene-related peptide type 1 receptor		Aphid-w10	0.322966	0.240345	calcitonin receptor activity; G protein-coupled receptor signaling pathway; membrane
myeloid differentiation primary response protein MyD88		Aphid-w10	0.624488	0.0128224	calcium ion binding; cell differentiation; integral component of membrane; multicellular organism development; Notch signaling pathway; protein binding; regulation of developmental process
mesoderm induction early response protein 1		Aphid-w10	0.0817051	0.772219	calcium ion binding; DNA binding; integral component of membrane; nucleus
EF-hand calcium-binding domain-containing protein 4A		Aphid-w10	0.240341	0.38823	calcium ion binding; DNA integration; nucleic acid binding; zinc ion binding
regucalcin		Aphid-w10	-0.0165952	0.953191	calcium ion binding; enzyme regulator activity
matrix metalloproteinase-2		Aphid-w10	0.567651	0.0272968	calcium ion binding; extracellular matrix; metalloendopeptidase activity; proteolysis; zinc ion binding
uncharacterized protein LOC111038715		Aphid-w10	0.588306	0.0210603	calcium ion binding; homophilic cell adhesion via plasma membrane adhesion molecules; plasma membrane
CD82 antigen		Aphid-w10	0.0530462	0.851069	calcium ion binding; integral component of membrane
very low-density lipoprotein receptor		Aphid-w10	0.225727	0.418565	calcium ion binding; integral component of membrane; metalloendopeptidase activity; protein binding; proteolysis; zinc ion binding
miple protein		Aphid-w10	0.370604	0.173881	calcium ion transmembrane transport; cell population proliferation; growth; growth factor activity; regulation of ion transmembrane transport; signal transduction; voltage-gated calcium channel activity; voltage-gated calcium channel complex
cyclic AMP response element-binding protein A		Aphid-w10	0.133409	0.635504	cAMP response element binding; DNA-binding transcription factor activity; endoplasmic reticulum unfolded protein response; positive regulation of transcription by RNA polymerase II; transcription regulator complex
galectin-9		Aphid-w10	0.503859	0.0554923	carbohydrate binding; dihydrolipoyllysine-residue acetyltransferase activity; gluconeogenesis; glycolytic process; mitochondrial matrix; pyruvate dehydrogenase complex
protein eva-1		Aphid-w10	0.239783	0.389365	carbohydrate binding; integral component of membrane
sucrase		Aphid-w10	0.427788	0.111686	carbohydrate metabolic process; catalytic activity
sodium- and chloride-dependent transporter XTRP3		Aphid-w10	0.351766	0.198526	carbohydrate metabolic process; cation transport; hydrolase activity, hydrolyzing O-glycosyl compounds; integral component of membrane; neurotransmitter transport; neurotransmitter:sodium symporter activity; transmembrane transport
carbonic anhydrase 7		Aphid-w10	0.281288	0.309816	carbonate dehydratase activity; nitrogen compound metabolic process; one-carbon metabolic process; zinc ion binding
pancreatic triacylglycerol lipase		Aphid-w10	0.402988	0.136389	carboxylic ester hydrolase activity; extracellular region; lipid metabolic process; mitochondrial outer membrane; regulation of anion transmembrane transport; voltage-gated anion channel activity
transcription elongation factor B polypeptide 1		Aphid-w10	0.716723	0.00264129	catalytic activity; heterocyclic compound binding; obsolete intracellular organelle part; organic cyclic compound binding; ubiquitin-dependent protein catabolic process
uncharacterized protein LOC100575747		Aphid-w10	0.375343	0.168013	catalytic activity; metabolic process
ubiquitin-protein ligase E3B		Aphid-w10	0.234362	0.400496	catalytic activity; protein binding
sodium- and chloride-dependent GABA transporter ine		Aphid-w10	0.511079	0.0515304	cation transport; integral component of membrane; neurotransmitter transport; neurotransmitter:sodium symporter activity
cdc42		Aphid-w10	0.237019	0.395018	cell division; GTP binding; GTPase activity; intracellular anatomical structure; small GTPase mediated signal transduction
thioredoxin-related transmembrane protein 2		Aphid-w10	0.453222	0.0897637	cell redox homeostasis; DNA integration; integral component of membrane; nucleic acid binding; obsolete cell; zinc ion binding
adhesion G protein-coupled receptor E3		Aphid-w10	0.200306	0.474124	cell surface receptor signaling pathway; G protein-coupled receptor activity; G protein-coupled receptor signaling pathway; integral component of membrane; zinc ion binding
probable phospholipid hydroperoxide glutathione peroxidase		Aphid-w10	0.454931	0.0884099	cellular oxidant detoxification; glutathione metabolic process; glutathione peroxidase activity; integral component of membrane; obsolete oxidation-reduction process; response to oxidative stress
uncharacterized protein LOC111040214		Aphid-w10	-0.345945	0.206572	chemical synaptic transmission; ion transport; ionotropic glutamate receptor activity; membrane; signal transduction
solute carrier family 25 member 36		Aphid-w10	0.658877	0.00755419	chitin binding; chitin metabolic process; extracellular region; integral component of membrane; mitochondrial membrane; mitochondrial transport; proteolysis; receptor-mediated endocytosis; scavenger receptor activity; serine-type endopeptidase activity; signal transduction
uncharacterized protein LOC100167316alpha- and gamma-adaptin-binding protein p34		Aphid-w10	0.224378	0.421425	COP9 signalosome; COP9 signalosome assembly
corticotropin-releasing factor-binding protein		Aphid-w10	0.151762	0.589248	corticotropin-releasing hormone binding; DNA binding; metal ion binding; multicellular organism development; nucleus; regulation of transcription, DNA-templated
apolipoprotein O		Aphid-w10	0.605701	0.0167082	cristae formation; MICOS complex
cullin-4B		Aphid-w10	0.34443	0.2087	cullin-RING ubiquitin ligase complex; ubiquitin protein ligase binding; ubiquitin-dependent protein catabolic process
cathepsin F		Aphid-w10	0.490218	0.0635785	cysteine-type endopeptidase inhibitor activity
tensin-2		Aphid-w10	0.383155	0.158627	cysteine-type peptidase activity; immune response; polysaccharide binding; proteolysis; receptor-mediated endocytosis; scavenger receptor activity; signal transduction
ubiquitin-specific protease 1		Aphid-w10	0.699509	0.00370031	cysteine-type peptidase activity; proteolysis
uncharacterized protein LOC100163781		Aphid-w10	0.210276	0.451922	cysteine-type peptidase activity; proteolysis
protein pelota		Aphid-w10	0.353477	0.1962	cytoplasm; endonuclease activity; metal ion binding; nuclear-transcribed mRNA catabolic process, no-go decay; nuclear-transcribed mRNA catabolic process, non-stop decay; nucleic acid phosphodiester bond hydrolysis; nucleus; RNA surveillance
m7GpppN-mRNA hydrolase		Aphid-w10	0.262179	0.34518	cytoplasm; manganese ion binding; nucleus; proteasome core complex, alpha-subunit complex; RNA binding; threonine-type endopeptidase activity; ubiquitin-dependent protein catabolic process
cytohesin-1		Aphid-w10	0.544252	0.0359482	cytoplasm; nucleus; positive regulation of GTPase activity; proteasome core complex; proteolysis involved in cellular protein catabolic process; regulation of ARF protein signal transduction; threonine-type endopeptidase activity; guanyl-nucleotide exchange factor activity
methylglutaconyl-CoA hydratase		Aphid-w10	0.47188	0.075751	cytosolic ribosome; metal ion binding; metalloaminopeptidase activity; protein initiator methionine removal; proteolysis
dihydrolipoyllysine-residue succinyltransferase component of 2-oxoglutarate dehydrogenase complex		Aphid-w10	0.282805	0.307101	dihydrolipoyllysine-residue succinyltransferase activity; lysine catabolic process; oxoglutarate dehydrogenase complex; tricarboxylic acid cycle
dipeptidase 1		Aphid-w10	0.431177	0.10857	dipeptidase activity; proteolysis
uncharacterized protein LOC111036869		Aphid-w10	0.531349	0.0415186	DNA binding
uncharacterized protein LOC107884846		Aphid-w10	0.699566	0.00369636	DNA binding
ACYPI000854		Aphid-w10	0.263737	0.342214	DNA binding
loss of heterozygosity 12 chromosomal region 1 protein		Aphid-w10	0.459408	0.0849297	DNA binding
serine/threonine-protein phosphatase alpha-2		Aphid-w10	0.559825	0.0299925	DNA binding; DNA-binding transcription factor activity; integral component of membrane; metal ion binding; phosphoprotein phosphatase activity; protein dephosphorylation; regulation of transcription, DNA-templated; spliceosomal complex disassembly; transcription regulator complex; U2-type post-mRNA release spliceosomal complex
fatty acyl-CoA reductase wat		Aphid-w10	0.0357856	0.899247	DNA binding; fatty-acyl-CoA reductase (alcohol-forming) activity; integral component of membrane; nuclease activity; nucleic acid phosphodiester bond hydrolysis; obsolete oxidation-reduction process
nucleolar GTP-binding protein 1		Aphid-w10	0.611284	0.0154699	DNA binding; GTP binding; nucleolus; ribosome biogenesis
MOXD1		Aphid-w10	0.584092	0.0222343	DNA binding; metal ion binding
uncharacterized protein LOC107885867		Aphid-w10	0.124331	0.658868	DNA binding; nuclease activity
angiomotin 2a		Aphid-w10	0.453668	0.089409	DNA binding; nuclease activity; nucleic acid phosphodiester bond hydrolysis
calmodulin-binding transcription activator 2		Aphid-w10	0.405484	0.133748	DNA binding; nucleus
protein hairy		Aphid-w10	0.373146	0.170716	DNA binding; nucleus; protein dimerization activity; regulation of transcription, DNA-templated
tetratricopeptide repeat protein 39B		Aphid-w10	-0.039092	0.889988	DNA binding; protein binding
helix-loop-helix protein 2		Aphid-w10	0.46167	0.0832096	DNA binding; protein dimerization activity
uncharacterized protein LOC111031968		Aphid-w10	0.622877	0.0131251	DNA binding; regulation of transcription, DNA-templated; signal transduction
protein lin-28		Aphid-w10	0.665658	0.00675446	DNA binding; regulation of transcription, DNA-templated; zinc ion binding
uncharacterized protein LOC100160766		Aphid-w10	0.22976	0.410074	DNA duplex unwinding; DNA helicase activity; DNA repair; replication fork; telomere maintenance
nucleoside diphosphate-linked moiety X motif 19		Aphid-w10	0.236078	0.396953	DNA integration; hydrolase activity; nucleic acid binding
uncharacterized protein LOC100570266		Aphid-w10	0.551451	0.0330945	DNA integration; nucleic acid binding
probable RNA-binding protein CG14230		Aphid-w10	0.252468	0.363979	DNA integration; nucleic acid binding
forkhead box protein A2		Aphid-w10	0.197181	0.48119	DNA-binding transcription factor activity; ligase activity; protein ubiquitination; regulation of transcription, DNA-templated; sequence-specific DNA binding; transcription regulator complex; ubiquitin-protein transferase activity
DNA-binding protein D-ETS-3		Aphid-w10	0.568036	0.0271691	DNA-binding transcription factor activity; negative regulation of transcription, DNA-templated; nucleus; sequence-specific DNA binding; transcription corepressor activity; transcription regulator complex
uncharacterized protein LOC107168620		Aphid-w10	0.0933197	0.740801	DNA-binding transcription factor activity; nucleus; regulation of transcription, DNA-templated; sequence-specific DNA binding; transcription regulator complex; zinc ion binding
coiled-coil domain-containing protein 174		Aphid-w10	0.467247	0.0790738	DNA-binding transcription factor activity; regulation of transcription, DNA-templated; sequence-specific DNA binding; transcription regulator complex; zinc ion binding
insulin receptor substrate 1		Aphid-w10	0.599773	0.0181052	DNA-binding transcription repressor activity, RNA polymerase II-specific; double-stranded DNA binding; insulin receptor binding; insulin receptor complex; negative regulation of transcription by RNA polymerase II; nucleus; signal transduction
structural maintenance of chromosomes protein 5		Aphid-w10	0.339568	0.215623	double-strand break repair via homologous recombination; sister chromatid cohesion; Smc5-Smc6 complex
SID1 transmembrane family member 1		Aphid-w10	0.317215	0.2493	dsRNA transport; integral component of membrane; peptidyl-tyrosine dephosphorylation; protein tyrosine phosphatase activity; RNA transmembrane transporter activity; tyrosine metabolic process
synaptotagmin-4		Aphid-w10	0.479501	0.0705054	exocytosis; G protein-coupled receptor activity; G protein-coupled receptor signaling pathway; integral component of membrane
uncharacterized protein LOC111036770		Aphid-w10	0.205083	0.463422	extracellular ligand-gated ion channel activity; integral component of membrane; ion transport
uncharacterized protein LOC100571276		Aphid-w10	0.435343	0.104823	extracellular region; hormone activity; signal transduction
ubiquinone biosynthesis protein COQ4		Aphid-w10	0.022141	0.937573	extrinsic component of mitochondrial inner membrane; integral component of membrane; sulfotransferase activity; ubiquinone biosynthetic process
transcriptional repressor protein YY1		Aphid-w10	0.502791	0.0560969	fatty-acyl-CoA binding; metal ion binding; nucleic acid binding
myb protein P		Aphid-w10	0.441093	0.0998003	fatty-acyl-CoA reductase (alcohol-forming) activity; integral component of membrane; obsolete oxidation-reduction process
delta(24)-sterol reductase		Aphid-w10	0.807565	0.000271646	flavin adenine dinucleotide binding; integral component of membrane; nucleus; obsolete oxidation-reduction process; oxidoreductase activity, acting on CH-OH group of donors
G-protein coupled receptor moody		Aphid-w10	0.150196	0.593143	G protein-coupled receptor activity; G protein-coupled receptor signaling pathway; integral component of membrane
octopamine receptor beta-3R		Aphid-w10	0.227496	0.41483	G protein-coupled receptor signaling pathway, coupled to cyclic nucleotide second messenger; integral component of membrane; melanocortin receptor activity; pyridoxal phosphate binding; transaminase activity
probable galactose-1-phosphate uridylyltransferase		Aphid-w10	0.32953	0.230369	galactose catabolic process via UDP-galactose; nucleotide metabolic process; UDP-glucose:hexose-1-phosphate uridylyltransferase activity; zinc ion binding
23-bisphosphoglycerate-dependent phosphoglycerate mutase		Aphid-w10	0.450689	0.0917982	gluconeogenesis; glycolytic process; phosphoglycerate mutase activity
uncharacterized protein LOC100165111		Aphid-w10	0.674558	0.00580764	GPI anchor biosynthetic process; mannan polymerase complex; mannosylation; obsolete dolichyl-phosphate-mannose-glycolipid alpha-mannosyltransferase activity
septin-2A		Aphid-w10	0.478302	0.0713129	GTP binding
ras-related protein Rab-3		Aphid-w10	0.0844331	0.764808	GTP binding; GTPase activity; intracellular anatomical structure; ligase activity; protein ubiquitination; small GTPase mediated signal transduction; ubiquitin-protein transferase activity
ras-related protein Rab-2		Aphid-w10	0.256314	0.356468	GTP binding; GTPase activity; intracellular anatomical structure; small GTPase mediated signal transduction
ras-related protein Rab-13		Aphid-w10	0.131525	0.640328	GTP binding; GTPase activity; intracellular anatomical structure; small GTPase mediated signal transduction
probable tRNA(His) guanylyltransferase		Aphid-w10	0.0669538	0.812595	GTP binding; magnesium ion binding; tRNA guanylyltransferase activity; tRNA modification
GTPase-activating protein		Aphid-w10	0.602717	0.0174005	GTPase activator activity; intracellular anatomical structure; intracellular signal transduction; positive regulation of GTPase activity
cytochrome P450 306a1		Aphid-w10	0.245276	0.378259	heme binding; iron ion binding; monooxygenase activity; obsolete oxidation-reduction process; oxidoreductase activity, acting on paired donors, with incorporation or reduction of molecular oxygen; retinol metabolic process; steroid metabolic process; xenobiotic metabolic process
transcription termination factor		Aphid-w10	0.301353	0.275049	heterocyclic compound binding; organic cyclic compound binding
histone-lysine N-methyltransferase H3 lysine-79 specific		Aphid-w10	0.456886	0.0868782	histone H3-K79 methylation; histone methyltransferase activity (H3-K79 specific); regulation of cell cycle
uncharacterized protein LOC111032862		Aphid-w10	0.604337	0.0170221	hydrolase activity
uncharacterized protein LOC111031535		Aphid-w10	0.0413189	0.883759	hydrolase activity
calcium uniporter protein		Aphid-w10	0.376915	0.166095	integral component of membrane
chaperone protein dnaJ 49		Aphid-w10	0.600736	0.0178724	integral component of membrane
uncharacterized protein LOC111039802		Aphid-w10	0.714678	0.0027526	integral component of membrane
uncharacterized protein LOC111037494		Aphid-w10	0.206891	0.459401	integral component of membrane
glycosylated lysosomal membrane protein B		Aphid-w10	0.236209	0.396684	integral component of membrane
TEH2		Aphid-w10	0.277095	0.317388	integral component of membrane
tetraspanin-17		Aphid-w10	0.638431	0.0104232	integral component of membrane
transmembrane protein 184B		Aphid-w10	0.475452	0.0732589	integral component of membrane
uncharacterized protein LOC107165721		Aphid-w10	0.382331	0.159601	integral component of membrane
lebercilin		Aphid-w10	0.298553	0.279754	integral component of membrane
39S ribosomal protein L38		Aphid-w10	0.311675	0.258119	integral component of membrane
xenotropic and polytropic retrovirus receptor 1		Aphid-w10	0.367392	0.177933	integral component of membrane
mitochondrial coenzyme A transporter SLC25A42		Aphid-w10	0.464427	0.0811464	integral component of membrane; lysosome; mitochondrial inner membrane; sphingolipid metabolic process; transmembrane transport
uncharacterized protein LOC111036173		Aphid-w10	0.358403	0.1896	integral component of membrane; metabolic process; transferase activity, transferring hexosyl groups
protein phosphatase 1D		Aphid-w10	0.478779	0.0709909	integral component of membrane; metal ion binding; metal ion transmembrane transporter activity; metal ion transport; protein dephosphorylation; protein serine/threonine phosphatase activity; protein serine/threonine phosphatase complex; transmembrane transport
F-box only protein 9		Aphid-w10	0.515648	0.0491331	integral component of membrane; metal ion transmembrane transporter activity; metal ion transport; protein binding; transmembrane transport
neprilysin-2		Aphid-w10	0.13674	0.627009	integral component of membrane; metalloendopeptidase activity; proteolysis
pituitary homeobox		Aphid-w10	0.347904	0.203842	integral component of membrane; multicellular organism development; nucleus; regulation of transcription, DNA-templated; sequence-specific DNA binding
protogenin B		Aphid-w10	0.573387	0.0254405	integral component of membrane; multicellular organism development; signaling receptor binding; Wnt signaling pathway; extracellular matrix
sarcolemmal membrane-associated protein		Aphid-w10	0.3649	0.181119	integral component of membrane; muscle contraction; protein binding
NGFI-A-binding protein		Aphid-w10	0.598358	0.0184515	integral component of membrane; negative regulation of transcription, DNA-templated; nucleus
probable splicing factor arginine/serine-rich 7		Aphid-w10	0.41286	0.126149	integral component of membrane; nucleic acid binding; nucleotide binding
palmitoyltransferase ZDHHC6		Aphid-w10	0.589358	0.0207748	integral component of membrane; nucleic acid binding; protein-cysteine S-palmitoyltransferase activity; zinc ion binding
39S ribosomal protein L39		Aphid-w10	0.447548	0.0943659	integral component of membrane; nucleotide binding; transport
fasciculation and elongation protein zeta-2		Aphid-w10	0.472983	0.074975	integral component of membrane; peroxisome; protein import into peroxisome matrix, docking
ankyrin repeat and sterile alpha motif domain-containing protein 1B		Aphid-w10	0.439257	0.101385	integral component of membrane; protein binding; sarcoglycan complex
protein piccolo		Aphid-w10	0.330179	0.229398	integral component of membrane; protein dephosphorylation; protein serine/threonine phosphatase activity; protein serine/threonine phosphatase complex
tubulin polyglutamylase TTLL4		Aphid-w10	0.624277	0.0128618	integral component of membrane; protein polyglutamylation
uncharacterized protein LOC100166401		Aphid-w10	0.320401	0.244314	integral component of membrane; transcription elongation factor complex; transmembrane transport
solute carrier family 22 member 21		Aphid-w10	0.376434	0.16668	integral component of membrane; transmembrane transport; transporter activity
solute carrier family 25 member 40		Aphid-w10	0.493932	0.0612972	integral component of membrane; transport
uncharacterized protein LOC111043081		Aphid-w10	0.588296	0.0210632	integral component of membrane; vesicle-mediated transport
polycomb group protein Psc		Aphid-w10	0.545303	0.0355203	integral component of membrane; zinc ion binding
TBC1 domain family member 20		Aphid-w10	0.425771	0.11357	integral component of membrane; zinc ion binding
uncharacterized protein LOC100164323		Aphid-w10	0.72301	0.00232154	intracellular anatomical structure; positive regulation of GTPase activity; regulation of Rho protein signal transduction; guanyl-nucleotide exchange factor activity
valacyclovir hydrolase		Aphid-w10	0.63021	0.011791	intracellular anatomical structure; vacuolar transport
choline-phosphate cytidylyltransferase A		Aphid-w10	0.193482	0.489619	iron ion binding; peptide deformylase activity; translation
hamartin		Aphid-w10	0.356806	0.191724	isocitrate dehydrogenase (NAD+) activity; magnesium ion binding; mitochondrion; NAD binding; tricarboxylic acid cycle
uncharacterized protein LOC107169207		Aphid-w10	0.804685	0.000296966	membrane
microtubule-associated protein tau		Aphid-w10	0.0249972	0.929537	membrane
centrosomal protein of 104 kDa		Aphid-w10	0.481075	0.0694552	membrane; protein binding
RING finger protein unkempt		Aphid-w10	0.217612	0.435922	metal ion binding
protein FAM3C		Aphid-w10	0.448317	0.0937327	metal ion binding
uncharacterized protein LOC111029386		Aphid-w10	0.550416	0.0334939	metal ion binding
WEB family protein At1g65010 chloroplastic		Aphid-w10	0.158092	0.573621	metal ion binding; nucleic acid binding
zinc finger protein 407		Aphid-w10	0.220017	0.43074	metal ion binding; nucleic acid binding
tubulin-specific chaperone cofactor E protein		Aphid-w10	0.37195	0.1722	metal ion binding; nucleic acid binding; protein binding
carboxypeptidase E		Aphid-w10	0.460666	0.08397	metallocarboxypeptidase activity; proteolysis; zinc ion binding
RNA-binding protein Luc7 1		Aphid-w10	0.520392	0.0467323	mRNA binding; mRNA splice site selection; ribosome; ribosome biogenesis; structural constituent of ribosome; translation; U1 snRNP
luc7 protein 3		Aphid-w10	0.540251	0.0376117	mRNA binding; mRNA splice site selection; U1 snRNP
paired box protein Pax-6		Aphid-w10	0.376619	0.166455	multicellular organism development; nucleus; protein dimerization activity; regulation of transcription, DNA-templated; sequence-specific DNA binding
NAD-dependent protein deacetylase sirtuin-7		Aphid-w10	0.507445	0.0534974	NAD+ binding
BUD13		Aphid-w10	-0.0767435	0.785744	neurotransmitter transport; syntaxin binding
zinc finger protein 320		Aphid-w10	0.363233	0.183271	nucleic acid binding
uncharacterized protein LOC111040776		Aphid-w10	0.747914	0.00134453	nucleic acid binding
uncharacterized protein LOC100165690		Aphid-w10	0.366912	0.178544	nucleic acid binding
uncharacterized protein LOC111031288		Aphid-w10	0.276803	0.317918	nucleic acid binding
Ago2		Aphid-w10	0.504702	0.0550185	nucleic acid binding
zinc finger protein 883		Aphid-w10	0.545623	0.035391	nucleic acid binding
zinc finger protein ubi-d4		Aphid-w10	0.493483	0.0615693	nucleic acid binding
uncharacterized protein LOC107165092		Aphid-w10	0.182359	0.515374	nucleic acid binding
zinc finger protein 2		Aphid-w10	0.404325	0.13497	nucleic acid binding
uncharacterized protein LOC107171751		Aphid-w10	0.378351	0.164356	nucleic acid binding
zinc finger protein 865		Aphid-w10	0.118989	0.672757	nucleic acid binding
zinc finger protein 391		Aphid-w10	0.599364	0.0182048	nucleic acid binding; nucleus; zinc ion binding
15-hydroxyprostaglandin dehydrogenase		Aphid-w10	0.553108	0.0324623	nucleic acid binding; protein dimerization activity
proton-associated sugar transporter A		Aphid-w10	0.21043	0.451583	nucleic acid binding; protein dimerization activity
vacuolar protein sorting-associated protein 28		Aphid-w10	0.667724	0.00652455	nucleic acid binding; protein dimerization activity
OCIA domain-containing protein 1		Aphid-w10	0.611977	0.0153212	nucleic acid binding; regulation of RNA metabolic process; RNA phosphodiester bond hydrolysis, endonucleolytic; RNA-DNA hybrid ribonuclease activity
UPF0518 protein GG24907		Aphid-w10	-0.101433	0.719074	nucleic acid binding; regulation of RNA metabolic process; RNA phosphodiester bond hydrolysis, endonucleolytic; RNA-DNA hybrid ribonuclease activity
uncharacterized protein LOC111039329		Aphid-w10	0.327924	0.232785	nucleic acid binding; regulation of RNA metabolic process; RNA-DNA hybrid ribonuclease activity
zinc finger protein 830		Aphid-w10	0.562476	0.029058	nucleic acid binding; transposase activity; transposition, DNA-mediated; zinc ion binding
baculoviral IAP repeat-containing protein 7-B		Aphid-w10	0.530284	0.0420054	nucleotide binding; protein kinase activity
protein AATF		Aphid-w10	0.628368	0.0121157	nucleus
prenylcysteine oxidase 1		Aphid-w10	0.385223	0.156203	nucleus; obsolete oxidation-reduction process; prenylcysteine catabolic process; prenylcysteine oxidase activity
protein slowmo		Aphid-w10	0.357459	0.190854	nucleus; peptidase activity; proteolysis
segmentation protein fushi tarazu		Aphid-w10	0.583208	0.0224867	nucleus; protein dimerization activity; regulation of transcription, DNA-templated; sequence-specific DNA binding
homeobox protein abdominal-A		Aphid-w10	0.0998448	0.723312	nucleus; regulation of transcription, DNA-templated; sequence-specific DNA binding
homeobox protein prophet of Pit-1		Aphid-w10	0.380156	0.162188	nucleus; regulation of transcription, DNA-templated; sequence-specific DNA binding
uncharacterized protein LOC111026765		Aphid-w10	0.245526	0.377758	nucleus; zinc ion binding
SH2 domain-containing protein 4A		Aphid-w10	0.459449	0.0848985	obsolete oxidation-reduction process; oxidoreductase activity
carotenoid isomerooxygenase		Aphid-w10	0.534207	0.0402329	obsolete oxidation-reduction process; oxidoreductase activity, acting on single donors with incorporation of molecular oxygen, incorporation of two atoms of oxygen
uncharacterized protein LOC111028314		Aphid-w10	0.32267	0.240801	obsolete oxidation-reduction process; oxidoreductase activity; zinc ion binding
sorting and assembly machinery component 50		Aphid-w10	-0.0860684	0.760375	outer membrane
tyrosine-protein phosphatase non-receptor type 11		Aphid-w10	0.598212	0.0184876	peptidyl-tyrosine dephosphorylation; protein tyrosine phosphatase activity; tyrosine metabolic process; zinc ion binding
uncharacterized protein LOC111032477		Aphid-w10	0.581006	0.023125	positive regulation of GTPase activity; regulation of Rho protein signal transduction; guanyl-nucleotide exchange factor activity
uncharacterized protein LOC100168172		Aphid-w10	0.535719	0.0395648	proteasome core complex; proteolysis involved in cellular protein catabolic process; threonine-type endopeptidase activity
leucine-rich repeat and calponin		Aphid-w10	0.475108	0.0734963	protein binding
uncharacterized protein LOC111026240		Aphid-w10	0.566747	0.0275985	protein binding
leucine-rich repeat-containing protein 55		Aphid-w10	0.539976	0.0377282	protein binding
tight junction protein ZO-2		Aphid-w10	0.563911	0.0285611	protein binding
Bardet-Biedl syndrome 7 protein		Aphid-w10	0.653104	0.00829214	protein binding
cactin		Aphid-w10	0.645199	0.00939283	protein binding
leucine-rich repeat-containing protein 40		Aphid-w10	0.229393	0.410842	protein binding
WW domain-binding protein 4		Aphid-w10	0.442808	0.098336	protein binding
uncharacterized protein C19orf47		Aphid-w10	0.27187	0.326973	protein binding
protein fem-1		Aphid-w10	0.243638	0.381553	protein binding; protein deubiquitination; ubiquitin-dependent protein catabolic process; thiol-dependent deubiquitinase
zinc finger MYND domain-containing protein 11		Aphid-w10	0.43737	0.103032	protein binding; regulation of transcription, DNA-templated
uncharacterized protein LOC111031187		Aphid-w10	0.693627	0.00413103	protein binding; Wnt signaling pathway
tyrosine-protein phosphatase non-receptor type 21		Aphid-w10	0.543972	0.0360627	protein dephosphorylation; protein tyrosine phosphatase activity; tyrosine metabolic process
protein tyrosine phosphatase type IVA 1		Aphid-w10	0.384854	0.156634	protein dephosphorylation; protein tyrosine/serine/threonine phosphatase activity
peroxisomal targeting signal 1 receptor		Aphid-w10	0.568325	0.0270734	protein dimerization activity
uncharacterized protein LOC100164228		Aphid-w10	0.256381	0.356337	protein dimerization activity
transcription initiation factor IIB		Aphid-w10	0.695579	0.00398387	protein import into mitochondrial matrix; regulation of transcription, DNA-templated; TBP-class protein binding; TIM23 mitochondrial import inner membrane translocase complex; transcription preinitiation complex assembly; zinc ion binding
uncharacterized protein LOC100160727		Aphid-w10	0.399591	0.140038	proteolysis; serine-type endopeptidase activity
alanine--glyoxylate aminotransferase 2		Aphid-w10	0.738356	0.00166966	pyridoxal phosphate binding; transaminase activity
homeobox protein Hox-B4		Aphid-w10	0.484302	0.0673382	regulation of transcription, DNA-templated; sequence-specific DNA binding
protein suppressor of white apricot		Aphid-w10	0.369182	0.175666	RNA binding; RNA processing; zinc ion binding
RNA-binding protein MEX3D		Aphid-w10	0.270744	0.329059	RNA binding; zinc ion binding
WW domain-binding protein 11		Aphid-w10	0.573806	0.0253088	RNA processing
THO complex subunit 1		Aphid-w10	0.212299	0.447481	signal transduction
ras association domain-containing protein 4		Aphid-w10	0.582628	0.0226535	signal transduction; zinc ion binding
amine sulfotransferase		Aphid-w10	0.3603	0.187098	sulfotransferase activity
alpha-taxilin		Aphid-w10	0.561628	0.0293545	syntaxin binding
spermidine synthase		Aphid-w10	0.308961	0.262507	transferase activity
uncharacterized protein LOC111030485		Aphid-w10	0.428202	0.111302	transferase activity, transferring acyl groups
coiled-coil domain-containing protein 50		Aphid-w10	0.656946	0.00779507	transposase activity; transposition, DNA-mediated
E3 ubiquitin-protein ligase RING1		Aphid-w10	0.362507	0.184214	zinc ion binding
E3 ubiquitin-protein ligase Bre1		Aphid-w10	0.388433	0.152488	zinc ion binding
uncharacterized protein LOC100167364		Aphid-w10	0.184584	0.510175	zinc ion binding
leukocyte receptor cluster member 1		Aphid-w10	0.415549	0.123454
phosphatase and actin regulator 4B		Aphid-w10	0.333075	0.225092
uncharacterized protein LOC111035397		Aphid-w10	0.0895331	0.751005
uncharacterized protein LOC100568832		Aphid-w10	0.611666	0.0153877
Hermansky-Pudlak syndrome 4 protein		Aphid-w10	0.475486	0.0732354
SWI5-dependent HO expression protein 3		Aphid-w10	0.19547	0.485079
uncharacterized protein LOC100574284		Aphid-w10	0.526663	0.0436924
uncharacterized protein LOC111031273		Aphid-w10	0.555593	0.0315314
protein OSCP1		Aphid-w10	0.581756	0.0229061
astakine		Aphid-w10	0.372386	0.171658
uncharacterized protein LOC111030174		Aphid-w10	0.331563	0.227332
U11/U12 small nuclear ribonucleoprotein 25 kDa protein		Aphid-w10	0.546074	0.0352092
death-associated inhibitor of apoptosis 1		Aphid-w10	-0.070897	0.801755
polycomb protein suz12-B		Aphid-w10	0.531395	0.0414979
LOW QUALITY PROTEIN: uncharacterized protein DDB_G0290685		Aphid-w10	0.702626	0.00348706
uncharacterized protein LOC111034572		Aphid-w10	0.298198	0.280354
uncharacterized protein LOC107163936		Aphid-w10	0.238291	0.392411
sulfatase-modifying factor 1		Aphid-w10	0.654773	0.00807328
hypothetical protein 21		Aphid-w10	0.307253	0.265292
uncharacterized protein LOC111031189		Aphid-w10	0.0776209	0.783348
breast cancer metastasis-suppressor 1 protein		Aphid-w10	0.555778	0.0314629
prostatic spermine-binding protein		Aphid-w10	0.533416	0.0405857
synapse-associated protein of 47 kDa		Aphid-w10	0.503422	0.0557389
uncharacterized protein LOC111035727		Aphid-w10	0.607634	0.0162712
uncharacterized protein LOC111033761		Aphid-w10	0.535778	0.0395391
arrestin domain-containing protein 2		Aphid-w10	0.364075	0.182182
uncharacterized protein LOC111029659		Aphid-w10	0.173444	0.536454
uncharacterized protein LOC100569719		Aphid-w10	-0.0133298	0.962395
uncharacterized protein LOC107171542		Aphid-w10	0.505586	0.0545248
ADP-ribosylation factor GTPase-activating protein 2		Aphid-w10	0.29885	0.279253
phosphatidate phosphatase LPIN3		Aphid-w10	0.437015	0.103344
uncharacterized protein LOC100159344		Aphid-w10	0.609413	0.0158766
CREB/ATF bZIP transcription factor		Aphid-w10	0.39315	0.147138
coiled-coil domain-containing protein 43		Aphid-w10	0.476446	0.0725756
uncharacterized protein LOC100574996		Aphid-w10	-0.152848	0.586556
uncharacterized protein LOC111040185		Aphid-w10	0.175236	0.532186
ankyrin repeat domain-containing protein 11		Aphid-w10	0.392531	0.147834
choline/ethanolamine kinase		Aphid-w10	0.383488	0.158235
uncharacterized protein LOC111031879		Aphid-w10	0.497684	0.0590532
protein ALP1		Aphid-w10	0.513666	0.0501631
transcription factor E2-alpha		Aphid-w10	0.462865	0.0823104
uncharacterized protein LOC111030833		Aphid-w10	0.415722	0.123282
uncharacterized protein LOC111027704		Aphid-w10	0.0493297	0.861407
uncharacterized protein LOC111036624		Aphid-w10	0.230697	0.408114
uncharacterized protein LOC107882902		Aphid-w10	-0.0120357	0.966043
uncharacterized protein LOC111035273		Aphid-w10	0.348745	0.202676
uncharacterized protein LOC100159374		Aphid-w10	0.210409	0.451628
persulfide dioxygenase ETHE1		Aphid-w10	0.427345	0.112098
uncharacterized protein LOC100162574		Aphid-w10	0.25745	0.354265
uncharacterized protein LOC111039613		Aphid-w10	0.0916429	0.745314
LIM and calponin		Aphid-w10	-0.0496539	0.860504
uncharacterized protein LOC100575888		Aphid-w10	-0.0976503	0.72918
uncharacterized protein LOC100568766		Aphid-w10	0.391073	0.149479
LOW QUALITY PROTEIN: uncharacterized protein LOC111031556		Aphid-w10	0.460325	0.0842296
uncharacterized protein LOC111034248		Aphid-w10	0.594552	0.0194082
cuticle protein	ApHdef-A11	Aphid-w11	-0.0651161	0.817658	copper ion binding; DNA binding; obsolete oxidation-reduction process; oxidoreductase activity, acting on paired donors, with incorporation or reduction of molecular oxygen, reduced ascorbate as one donor, and incorporation of one atom of oxygen; structural constituent of cuticle
forkhead box protein O	ApHdef-A7	Aphid-w11	-0.0720726	0.798529	DNA-binding transcription factor activity; nucleus; regulation of transcription, DNA-templated; sequence-specific DNA binding; transcription regulator complex
glycine-rich cell wall structural protein 1.0	ApHdef-A7	Aphid-w11	-0.104911	0.709819
gamma-aminobutyric acid receptor-associated protein	ApHdef-A8	Aphid-w11	0.356325	0.192366	amphisome; autolysosome; autophagosome lumen; determination of adult lifespan; larval midgut cell programmed cell death; macroautophagy; protein kinase binding; protein tag; regulation of autophagy; regulation of protein ubiquitination
tyrosine 3-monooxygenase	ApHdef-A8	Aphid-w11	-0.230349	0.408841	catecholamine biosynthetic process; iron ion binding; obsolete oxidation-reduction process; tyrosine 3-monooxygenase activity; tyrosine metabolic process
homeotic protein female sterile	ApHdef-A8	Aphid-w11	-0.0592156	0.833959	DNA-binding transcription factor activity; regulation of transcription, DNA-templated; transcription regulator complex
uncharacterized protein LOC100158766	ApHdef-A8	Aphid-w11	-0.315747	0.25162	integral component of membrane
cuticular protein CPG12	ApHdef-A8	Aphid-w11	-0.453334	0.0896748	intracellular anatomical structure; zinc ion binding
spermidine/spermine N(1)-acetyltransferase protein 1	ApHdef-A8	Aphid-w11	-0.29427	0.287042	N-acetyltransferase activity
uncharacterized protein LOC111028391	ApHdef-A8	Aphid-w11	-0.2015	0.471438	nucleic acid binding
proclotting enzyme	ApHdef-A8	Aphid-w11	-0.478995	0.0708456	protein binding; proteolysis; serine-type endopeptidase activity
larval cuticle protein LCP-22	ApHdef-A8	Aphid-w11	-0.143792	0.609168	protein dimerization activity; structural constituent of cuticle
uncharacterized protein LOC111032177	ApHdef-A8	Aphid-w11	-0.295208	0.285437	structural constituent of cuticle
uncharacterized protein LOC111035851	ApHdef-A8	Aphid-w11	-0.451825	0.0908823
uncharacterized protein LOC111040155	ApHdef-A8	Aphid-w11	-0.218839	0.433275
uncharacterized protein LOC107162318	ApHdef-A9	Aphid-w11	-0.198171	0.478945	integral component of membrane; intracellular anatomical structure; kinase activity; phosphatidylinositol phosphate biosynthetic process; phosphatidylinositol-mediated signaling
RR1 cuticle protein 1	ApHdef-A9	Aphid-w11	-0.369677	0.175043	structural constituent of cuticle
phospholipase A2 group VII		Aphid-w11	-0.429728	0.109895	1-alkyl-2-acetylglycerophosphocholine esterase activity; 1-alkyl-2-acetylglycerophosphocholine esterase complex; glycerolipid metabolic process; lipid catabolic process; nucleic acid binding; protein dimerization activity
formin protein 14		Aphid-w11	-0.275872	0.319616	actin binding
cadherin-86C		Aphid-w11	-0.0741038	0.792964	ATP binding; calcium ion binding; cellular protein modification process; homophilic cell adhesion via plasma membrane adhesion molecules; integral component of membrane; plasma membrane; ubiquitin-like modifier activating enzyme activity
eIF-2-alpha kinase GCN2		Aphid-w11	-0.00837282	0.976374	ATP binding; cytoplasm; protein kinase activity; protein phosphorylation
serine/threonine-protein kinase nekl-3		Aphid-w11	-0.350493	0.200267	ATP binding; integral component of membrane; protein phosphorylation; protein serine/threonine kinase activity; serine family amino acid metabolic process
uncharacterized protein LOC111034123		Aphid-w11	0.319261	0.246091	ATP binding; intracellular anatomical structure; MAP kinase activity; MAPK cascade; serine family amino acid metabolic process; transmembrane receptor protein serine/threonine kinase signaling pathway
protein pygopus		Aphid-w11	0.0885932	0.753543	ATP binding; protein binding; protein kinase activity; protein phosphorylation
tyrosine-protein kinase Dnt		Aphid-w11	0.191354	0.494498	ATP binding; protein phosphorylation; protein tyrosine kinase activity
uncharacterized protein LOC100167304		Aphid-w11	-0.39248	0.14789	BLOC-1 complex; intracellular protein transport
sin3 histone deacetylase corepressor complex component SDS3		Aphid-w11	0.0873836	0.756814	calcium ion binding
ralBP1-associated Eps domain-containing protein 1		Aphid-w11	0.1484	0.59762	calcium ion binding; DNA binding; DNA-directed 5'-3' RNA polymerase activity; nucleolus; protein binding; purine nucleobase metabolic process; pyrimidine nucleobase metabolic process; transcription, DNA-templated
E3 ubiquitin-protein ligase siah-1		Aphid-w11	-0.151028	0.591072	catalytic activity; cellular protein metabolic process; metal ion binding
INO80 complex subunit C		Aphid-w11	0.192175	0.492613	chromatin remodeling; Ino80 complex; regulation of transcription, DNA-templated; signal transduction
endophilin-A		Aphid-w11	0.237177	0.394695	cytosol; endocytosis; protein binding; proteolysis; pyroglutamyl-peptidase activity
zinc finger protein 853		Aphid-w11	0.113787	0.686375	dendrite morphogenesis; DNA binding; metal ion binding; negative regulation of transcription by RNA polymerase II
alkaline phosphatase 3		Aphid-w11	-0.250569	0.367721	dephosphorylation; phosphatase activity
uncharacterized protein LOC111042542		Aphid-w11	-0.127192	0.651471	diacylglycerol O-acyltransferase activity; glycerolipid biosynthetic process; integral component of membrane
39S ribosomal protein L42		Aphid-w11	0.235049	0.399075	DNA binding; DNA replication; nucleus
histone H1		Aphid-w11	0.10925	0.698328	DNA binding; nucleosome; nucleosome assembly; nucleus
uncharacterized protein LOC100165587		Aphid-w11	0.138977	0.621328	DNA integration; integral component of membrane; nucleic acid binding; protein binding
photoreceptor-specific nuclear receptor		Aphid-w11	-0.151762	0.589248	DNA-binding transcription factor activity; integral component of membrane; nucleus; regulation of transcription, DNA-templated; sequence-specific DNA binding; steroid hormone mediated signaling pathway; steroid hormone receptor activity; transcription regulator complex; zinc ion binding
synaptotagmin-7		Aphid-w11	-0.32675	0.234561	exocytosis; membrane
glycine receptor subunit alpha-4		Aphid-w11	0.0320518	0.909718	extracellular ligand-gated ion channel activity; integral component of membrane; ion transmembrane transport; signal transduction; transmembrane signaling receptor activity
bombyxin A-2		Aphid-w11	0.02021	0.943009	extracellular region; hormone activity; integral component of membrane; signal transduction
DAN domain family member 5		Aphid-w11	-0.518579	0.0476391	extracellular region; regulation of translational termination; ribosome; translation release factor activity, codon specific; translation release factor complex; de novo' cotranslational protein folding
gastrula zinc finger protein XlCGF57.1		Aphid-w11	0.218351	0.434327	fatty-acyl-CoA reductase (alcohol-forming) activity; integral component of membrane; metal ion binding; nucleic acid binding; obsolete oxidation-reduction process
rhodopsin		Aphid-w11	-0.0403053	0.886593	G protein-coupled receptor activity; G protein-coupled receptor signaling pathway; integral component of membrane
prisilkin-39		Aphid-w11	0.0298674	0.91585	generation of precursor metabolites and energy; membrane; obsolete oxidation-reduction process; oxidoreductase activity, acting on the CH-CH group of donors
glutamine synthetase 2 cytoplasmic		Aphid-w11	0.176806	0.52846	glutamate-ammonia ligase activity; glutamine biosynthetic process; membrane; nucleotide binding; peptidoglycan biosynthetic process; symporter activity; transport
uncharacterized protein LOC107171817		Aphid-w11	-0.2393	0.39035	integral component of membrane
uncharacterized protein LOC100573979		Aphid-w11	0.0448946	0.873771	integral component of membrane
membrane-associated progesterone receptor component 2		Aphid-w11	0.153913	0.583919	integral component of membrane
uncharacterized protein LOC107162715		Aphid-w11	-0.0902831	0.74898	integral component of membrane
uncharacterized protein LOC100167075		Aphid-w11	0.401197	0.138304	integral component of membrane
uncharacterized protein LOC111031021		Aphid-w11	-0.22867	0.412358	integral component of membrane
uncharacterized protein LOC107167347		Aphid-w11	0.268092	0.334004	integral component of membrane
uncharacterized protein LOC100162365		Aphid-w11	-0.15874	0.572031	integral component of membrane
synaptogyrin		Aphid-w11	0.318839	0.246752	integral component of membrane
sphingolipid delta(4)-desaturase DES1		Aphid-w11	0.166014	0.554309	integral component of membrane; obsolete oxidation-reduction process; sphingolipid biosynthetic process; sphingolipid delta-4 desaturase activity
uncharacterized protein LOC111031534		Aphid-w11	-0.0162072	0.954284	integral component of membrane; potassium channel activity; potassium ion transmembrane transport
transmembrane and TPR repeat-containing protein 1		Aphid-w11	0.134007	0.633976	integral component of membrane; protein binding
uncharacterized protein LOC100160479		Aphid-w11	-0.228921	0.411833	integral component of membrane; protein dimerization activity
alpha-tocopherol transfer protein		Aphid-w11	-0.38776	0.153262	intracellular anatomical structure; transport; transporter activity
uncharacterized protein LOC100571906		Aphid-w11	-0.0212302	0.940136	iron-sulfur cluster binding; N-acetyltransferase activity; protein binding
PI-PLC X domain-containing protein 1		Aphid-w11	-0.329986	0.229687	lipid metabolic process; phosphoric diester hydrolase activity
proton-coupled amino acid transporter 4		Aphid-w11	0.272652	0.325527	membrane
phenoloxidase 2		Aphid-w11	-0.0747549	0.791181	metabolic process; oxidoreductase activity
rabenosyn-5		Aphid-w11	0.217628	0.435888	metal ion binding; mRNA splicing, via spliceosome; nucleus
zinc finger protein 236		Aphid-w11	0.144128	0.608323	nucleic acid binding
uncharacterized protein LOC100572585		Aphid-w11	-0.257299	0.354557	nucleic acid binding
RNaseP protein p30		Aphid-w11	-0.327706	0.233115	nucleic acid binding; regulation of RNA metabolic process; ribonuclease activity; tRNA processing
uncharacterized protein LOC107169564		Aphid-w11	0.36628	0.17935	nucleic acid binding; zinc ion binding
chromobox protein		Aphid-w11	0.355207	0.193865	nucleus
odorant-binding protein 2		Aphid-w11	-0.127334	0.651107	odorant binding
tropomodulin		Aphid-w11	0.107473	0.703027	pointed-end actin filament capping; tropomyosin binding
modifier of mdg4		Aphid-w11	-0.079039	0.77948	protein binding
coronin-1C		Aphid-w11	-0.205431	0.462647	protein binding
microprocessor complex subunit DGCR8		Aphid-w11	0.307277	0.265253	protein binding
RB1-inducible coiled-coil protein 1		Aphid-w11	-0.307316	0.265189	protein binding
leucine-rich repeat-containing protein 49		Aphid-w11	0.175045	0.532642	protein binding
sterile alpha and TIR motif-containing protein 1		Aphid-w11	0.133473	0.635341	protein binding
la-related protein CG11505		Aphid-w11	-0.153161	0.585781	protein binding
uncharacterized protein LOC111037499		Aphid-w11	-0.400585	0.138964	protein dimerization activity
serine/threonine-protein phosphatase 4 regulatory subunit 2		Aphid-w11	0.116671	0.678812	protein phosphatase 4 complex; protein phosphatase regulator activity
transmembrane protease serine 9		Aphid-w11	-0.0557666	0.843516	proteolysis; serine-type endopeptidase activity
IQ motif and SEC7 domain-containing protein 1		Aphid-w11	-0.339059	0.216356	regulation of ARF protein signal transduction; regulation of GTPase activity; guanyl-nucleotide exchange factor activity
adult-specific cuticular protein ACP-22		Aphid-w11	0.0652992	0.817153	structural constituent of cuticle
cuticular protein 72		Aphid-w11	-0.102607	0.715947	structural constituent of cuticle
non-canonical poly(A) RNA polymerase PAPD5		Aphid-w11	0.226068	0.417843	transferase activity
uncharacterized protein LOC100167365		Aphid-w11	-0.424601	0.114672
uncharacterized protein LOC107171262		Aphid-w11	-0.322386	0.241238
uncharacterized protein LOC111036152		Aphid-w11	-0.216484	0.438364
uncharacterized protein LOC107166394		Aphid-w11	-0.0622712	0.825509
LOW QUALITY PROTEIN: uncharacterized protein LOC111027467		Aphid-w11	-0.547023	0.0348286
uncharacterized protein LOC111034941		Aphid-w11	-0.410908	0.128131
cell wall protein DAN4		Aphid-w11	-0.186211	0.506385
uncharacterized protein LOC107165182		Aphid-w11	-0.320021	0.244906
uncharacterized protein LOC100166088		Aphid-w11	0.100405	0.721817
uncharacterized protein LOC100161501		Aphid-w11	-0.353897	0.195631
uncharacterized protein LOC100568758		Aphid-w11	-0.0841376	0.76561
uncharacterized protein LOC107170885		Aphid-w11	-0.0648279	0.818453
uncharacterized protein LOC100159753		Aphid-w11	0.481928	0.068891
DIS3 exonuclease 2		Aphid-w11	0.318245	0.247682
ecdysteroid-regulated 16 kDa protein		Aphid-w11	0.0822071	0.770854
uncharacterized protein LOC107174016		Aphid-w11	0.0341013	0.903969
uncharacterized protein LOC111031263		Aphid-w11	0.30891	0.26259
sorbin and SH3 domain-containing protein 1		Aphid-w11	-0.312495	0.256802
uncharacterized protein LOC100572493		Aphid-w11	-0.359237	0.188498
uncharacterized protein LOC111039953		Aphid-w11	-0.131772	0.639694
uncharacterized protein LOC103310518		Aphid-w11	0.0504072	0.858408
uncharacterized protein LOC107885650		Aphid-w11	0.0105343	0.970278
uncharacterized protein LOC107173407		Aphid-w11	-0.263523	0.34262
uncharacterized protein LOC111029616		Aphid-w11	-0.0987376	0.726271
uncharacterized protein LOC107164728	ApHdef-A1	Aphid-w12	-0.166435	0.55329
homeotic protein spalt-major	ApHdef-A10	Aphid-w12	-0.579254	0.0236427	ATP binding; integral component of membrane; metal ion binding; nucleic acid binding; serine family amino acid metabolic process; transmembrane receptor protein serine/threonine kinase activity; transmembrane receptor protein serine/threonine kinase signaling pathway; signal transduction
furin protease 2	ApHdef-A10	Aphid-w12	-0.736655	0.00173364	basement membrane; integral component of membrane; proteolysis; serine-type endopeptidase activity
uncharacterized protein LOC100571840	ApHdef-A10	Aphid-w12	-0.273605	0.323772	cell redox homeostasis; obsolete cell
uncharacterized protein LOC100162944	ApHdef-A10	Aphid-w12	-0.406824	0.132345	cellular response to stress; mitochondrial outer membrane
myb protein Q	ApHdef-A10	Aphid-w12	-0.357522	0.19077	chitin binding; chitin metabolic process; chlorophyll metabolic process; extracellular region; ferrochelatase activity; heme biosynthetic process
basic-leucine zipper transcription factor A	ApHdef-A10	Aphid-w12	-0.367435	0.177878	chitin binding; chitin metabolic process; extracellular region
cuticular protein analogous to peritrophins 3-D2	ApHdef-A10	Aphid-w12	-0.333163	0.224962	chitin binding; chitin metabolic process; extracellular region
protein obstructor-E	ApHdef-A10	Aphid-w12	-0.401837	0.137618	chitin binding; chitin metabolic process; extracellular region
cuticular protein analogous to peritrophins 3-D1	ApHdef-A10	Aphid-w12	-0.361053	0.18611	chitin binding; chitin metabolic process; extracellular region; integral component of membrane
transcription factor AP-2-epsilon	ApHdef-A10	Aphid-w12	-0.783011	0.000556367	DNA-binding transcription factor activity; fatty-acyl-CoA reductase (alcohol-forming) activity; integral component of membrane; nucleus; obsolete oxidation-reduction process; regulation of transcription, DNA-templated; transcription regulator complex
probable glucosamine 6-phosphate N-acetyltransferase	ApHdef-A10	Aphid-w12	-0.123717	0.660458	folic acid biosynthetic process; N-acetyltransferase activity; obsolete oxidation-reduction process; sepiapterin reductase activity; tetrahydrobiopterin biosynthetic process
uncharacterized protein LOC111039431	ApHdef-A10	Aphid-w12	-0.243828	0.38117	integral component of membrane
uncharacterized protein LOC107161629	ApHdef-A10	Aphid-w12	-0.380259	0.162065	intracellular anatomical structure; protein binding; regulation of transcription, DNA-templated
muscle segmentation homeobox	ApHdef-A10	Aphid-w12	-0.255219	0.358599	metal ion binding; nucleus; regulation of transcription, DNA-templated; sequence-specific DNA binding
uncharacterized protein LOC111037363	ApHdef-A10	Aphid-w12	-0.308575	0.263136	nucleic acid binding; protein dimerization activity
carbonyl reductase 1	ApHdef-A10	Aphid-w12	-0.232629	0.404087	oxidoreductase activity
dystonin	ApHdef-A10	Aphid-w12	-0.414011	0.124991	protein binding
transcription factor Sp9	ApHdef-A10	Aphid-w12	-0.332717	0.225621	protein binding
amyloid beta A4 protein-binding family B member 1-interacting protein	ApHdef-A10	Aphid-w12	-0.333188	0.224924	protein binding; signal transduction
circadian clock-controlled protein	ApHdef-A10	Aphid-w12	-0.360376	0.186998
uncharacterized protein LOC100167472	ApHdef-A10	Aphid-w12	-0.508876	0.0527168
uncharacterized protein LOC111032991	ApHdef-A10	Aphid-w12	-0.47669	0.0724089
WAS/WASL-interacting protein family member 3	ApHdef-A11	Aphid-w12	0.296228	0.283697	actin binding
ski oncogene	ApHdef-A11	Aphid-w12	-0.268701	0.332864	alanine metabolic process; alkaloid biosynthetic process; arginine metabolic process; aspartate metabolic process; carbon utilization; cysteine metabolic process; glutamate metabolic process; L-aspartate:2-oxoglutarate aminotransferase activity; L-phenylalanine biosynthetic process; L-phenylalanine:2-oxoglutarate aminotransferase activity; oxaloacetate metabolic process; proline metabolic process…
cuticle protein 16.5	ApHdef-A11	Aphid-w12	-0.0703162	0.80335	ATP binding; protein phosphorylation; protein serine/threonine kinase activity; serine family amino acid metabolic process
cuticle protein 19.8	ApHdef-A11	Aphid-w12	0.0327202	0.907842	ATP binding; protein phosphorylation; protein serine/threonine kinase activity; serine family amino acid metabolic process; structural constituent of cuticle
hsp70 nucleotide exchange factor FES1	ApHdef-A11	Aphid-w12	-0.0713919	0.800397	binding; obsolete membrane part
uncharacterized protein LOC100162487	ApHdef-A11	Aphid-w12	0.212941	0.446077	calcium ion binding; integral component of membrane; multicellular organism development; Notch signaling pathway
plasma membrane calcium-transporting ATPase 2	ApHdef-A11	Aphid-w12	0.204436	0.464864	calcium ion transport; integral component of membrane; P-type calcium transporter activity; sarcoplasmic reticulum
14-alpha-glucan-branching enzyme	ApHdef-A11	Aphid-w12	0.807477	0.000272391	carbohydrate metabolic process; hydrolase activity, hydrolyzing O-glycosyl compounds
potassium voltage-gated channel protein Shab	ApHdef-A11	Aphid-w12	-0.138308	0.623026	dipeptidase activity; metallopeptidase activity; proteolysis; tripeptidase activity
sugar transporter ERD6 6	ApHdef-A11	Aphid-w12	0.0869716	0.757929	integral component of membrane; transmembrane transport; transmembrane transporter activity
probable nuclear hormone receptor HR3	ApHdef-A11	Aphid-w12	0.085603	0.761636	intracellular receptor signaling pathway; nucleus; protein binding; regulation of transcription, DNA-templated; sequence-specific DNA binding; steroid hormone mediated signaling pathway; steroid hormone receptor activity; zinc ion binding; nuclear receptor activity
mediator of RNA polymerase II transcription subunit 15	ApHdef-A11	Aphid-w12	-0.105181	0.709103	metal ion binding; nucleic acid binding
transcriptional repressor scratch 2	ApHdef-A11	Aphid-w12	0.0249166	0.929763	metal ion binding; nucleic acid binding
heterogeneous nuclear ribonucleoprotein C 3	ApHdef-A11	Aphid-w12	-0.00454269	0.987181	nucleic acid binding
uncharacterized protein LOC100569014	ApHdef-A11	Aphid-w12	-0.0647857	0.818569	nucleic acid binding
homeobox protein unplugged	ApHdef-A11	Aphid-w12	0.192296	0.492335	nucleus; regulation of transcription, DNA-templated; sequence-specific DNA binding
transcription factor SOX-15	ApHdef-A11	Aphid-w12	-0.241609	0.385654	protein binding
uncharacterized protein LOC111039643	ApHdef-A11	Aphid-w12	0.576282	0.024541	SAGA complex; transcription coregulator activity; transcription regulator complex; regulation of transcription DNA templated
histidine-rich protein PFHRP-II	ApHdef-A11	Aphid-w12	-0.405381	0.133856	structural constituent of cuticle
serine/threonine-protein kinase MARK2	ApHdef-A11	Aphid-w12	-0.0333765	0.906001	zinc ion binding
nuclear transcription factor Y subunit beta	ApHdef-A11	Aphid-w12	0.0641541	0.820311
uncharacterized protein LOC100161660	ApHdef-A11	Aphid-w12	-0.0316847	0.910748
probable G-protein coupled receptor Mth 3	ApHdef-A2	Aphid-w12	-0.183901	0.511768	catalytic activity; cell surface receptor signaling pathway; G protein-coupled receptor activity; G protein-coupled receptor signaling pathway; integral component of membrane; peptide metabolic process
trithorax group protein osa	ApHdef-A2	Aphid-w12	-0.432573	0.107304	chromatin remodeling; DNA binding; metal ion binding
uncharacterized protein LOC111032761	ApHdef-A2	Aphid-w12	-0.274359	0.322386	nucleic acid binding
protein tiptop	ApHdef-A3	Aphid-w12	-0.821644	0.00017189	compound eye development; epidermis morphogenesis; ligase activity; metal ion binding; negative regulation of transcription by RNA polymerase II; nucleic acid binding
transcription factor Ken 1	ApHdef-A4	Aphid-w12	-0.295234	0.285393	adenosylhomocysteinase activity; metal ion binding; methionine metabolic process; nucleic acid binding; one-carbon metabolic process; protein binding
ets DNA-binding protein pokkuri	ApHdef-A4	Aphid-w12	-0.422939	0.116251	cell fate determination; DNA-binding transcription factor activity; hydrolase activity, acting on ester bonds; lipid catabolic process; negative regulation of cell differentiation; negative regulation of transcription by RNA polymerase II; nucleus; sequence-specific DNA binding; transcription regulator complex
protein expanded	ApHdef-A4	Aphid-w12	-0.390694	0.149909	cytoskeleton
uncharacterized protein LOC107165468	ApHdef-A4	Aphid-w12	-0.487618	0.0652113	integral component of membrane
uncharacterized protein LOC107164308	ApHdef-A4	Aphid-w12	-0.373414	0.170385	integral component of membrane; protein binding
uncharacterized protein LOC107169780	ApHdef-A4	Aphid-w12	-0.564793	0.0282591	integral component of membrane; transmembrane transport
dual 3'5'-cyclic-AMP and -GMP phosphodiesterase 11	ApHdef-A4	Aphid-w12	-0.475184	0.0734434	metabolic process; phosphatase activity
potassium voltage-gated channel protein Shaw	ApHdef-A4	Aphid-w12	-0.281303	0.309789	metalloendopeptidase activity; potassium ion transmembrane transport; protein homooligomerization; proteolysis; regulation of ion transmembrane transport; voltage-gated potassium channel activity; voltage-gated potassium channel complex; zinc ion binding
chondroitin sulfate synthase 1	ApHdef-A5	Aphid-w12	-0.226571	0.41678	acetylgalactosaminyltransferase activity; Golgi cisterna membrane
uncharacterized protein LOC111027396	ApHdef-A5	Aphid-w12	0.00753677	0.978733	DNA integration; nucleic acid binding
ribose-phosphate pyrophosphokinase 1	ApHdef-A5	Aphid-w12	-0.195312	0.485439	kinase activity; magnesium ion binding; nucleoside metabolic process; nucleotide biosynthetic process; pentose-phosphate shunt; phosphorylation; purine nucleobase metabolic process; ribonucleoside monophosphate biosynthetic process; ribose phosphate diphosphokinase activity
integrin alpha-V	ApHdef-A5	Aphid-w12	-0.0655201	0.816544
collagen alpha chain CG42342	ApHdef-A6	Aphid-w12	0.218457	0.434098
uncharacterized protein LOC111039015	ApHdef-A6	Aphid-w12	-0.00521178	0.985293
uncharacterized protein LOC111040658	ApHdef-A6	Aphid-w12	0.0289496	0.918428
profilin	ApHdef-A7	Aphid-w12	0.197136	0.481292	actin binding; cytoskeleton
uncharacterized protein LOC111035782	ApHdef-A7	Aphid-w12	0.0182364	0.948567	base-excision repair; DNA binding; DNA N-glycosylase activity; protein binding
ataxin-2	ApHdef-A7	Aphid-w12	-0.0800838	0.776632	exon-exon junction complex; mRNA processing; RNA binding
integumentary mucin C.1	ApHdef-A7	Aphid-w12	0.0970424	0.730808	extracellular region; hormone activity; signal transduction
protein hunchback	ApHdef-A7	Aphid-w12	0.258715	0.351822	nucleic acid binding
RNA-binding protein Nova-1	ApHdef-A7	Aphid-w12	0.238213	0.392571	RNA binding
uncharacterized protein LOC107173321	ApHdef-A7	Aphid-w12	0.179148	0.522924
cuticle protein 19	ApHdef-A8	Aphid-w12	-0.164279	0.558512	actin binding; alpha-tubulin binding; Arp2/3 complex-mediated actin nucleation; copper ion binding; DNA binding; early endosome; nucleus; obsolete oxidation-reduction process; oxidoreductase activity, acting on paired donors, with incorporation or reduction of molecular oxygen, reduced ascorbate as one donor, and incorporation of one atom of oxygen; regulation of transcription, DNA-templated; str…
myc-associated zinc finger protein	ApHdef-A8	Aphid-w12	-0.0819453	0.771566	aminopeptidase activity; metal ion binding; nucleic acid binding; proteolysis
mitogen-activated protein kinase kinase kinase 10	ApHdef-A8	Aphid-w12	0.058017	0.837278	ATP binding; calcium ion binding; integral component of membrane; protein binding; protein kinase activity; protein phosphorylation
cuticular protein 15	ApHdef-A8	Aphid-w12	0.0528399	0.851642	ATP binding; inositol tetrakisphosphate 1-kinase activity; inositol trisphosphate metabolic process; inositol-1,3,4-trisphosphate 5-kinase activity; inositol-1,3,4-trisphosphate 6-kinase activity; intracellular anatomical structure; magnesium ion binding; phosphorylation; structural constituent of cuticle
serine/threonine-protein kinase NIM1	ApHdef-A8	Aphid-w12	0.387348	0.153737	ATP binding; protein kinase activity; protein phosphorylation
activating transcription factor of chaperone	ApHdef-A8	Aphid-w12	0.39888	0.14081	calcium ion binding; DNA-binding transcription factor activity; regulation of transcription, DNA-templated; sequence-specific DNA binding; transcription regulator complex
low-density lipoprotein receptor	ApHdef-A8	Aphid-w12	0.146713	0.601838	calcium ion binding; integral component of membrane; metalloendopeptidase activity; protein binding; proteolysis; zinc ion binding
DE-cadherin	ApHdef-A8	Aphid-w12	0.144184	0.608182	calcium ion binding; membrane
tyrosine kinase receptor Cad96Ca	ApHdef-A8	Aphid-w12	-0.190912	0.495514	calcium ion binding; membrane
calbindin-32	ApHdef-A8	Aphid-w12	0.233698	0.401869	calcium ion binding; negative regulation of response to wounding; nucleic acid binding; type II terminal bouton; type III terminal bouton
growth/differentiation factor 8	ApHdef-A8	Aphid-w12	-0.336857	0.219545	cell population proliferation; growth; growth factor activity; signal transduction
paxillin	ApHdef-A8	Aphid-w12	0.0107427	0.96969	cell-matrix adhesion; cytoskeleton; zinc ion binding
uncharacterized protein LOC111037276	ApHdef-A8	Aphid-w12	0.122533	0.663531	diacylglycerol O-acyltransferase activity; glycerolipid metabolic process
ecdysone receptor	ApHdef-A8	Aphid-w12	-0.0146415	0.958697	DNA binding; ecdysone receptor-mediated signaling pathway; nucleus; regulation of transcription, DNA-templated; steroid binding; nuclear receptor activity
ras guanine nucleotide exchange factor P	ApHdef-A8	Aphid-w12	0.0872293	0.757232	DNA binding; protein binding; RNA binding; zinc ion binding
ADPATP carrier protein 1	ApHdef-A8	Aphid-w12	-0.0137333	0.961257	DNA integration; integral component of membrane; mitochondrial inner membrane; nucleic acid binding; transmembrane transport; transporter activity
dual specificity phosphatase 21	ApHdef-A8	Aphid-w12	0.153706	0.584432	DNA integration; nucleic acid binding; peptidyl-tyrosine dephosphorylation; protein tyrosine phosphatase activity; protein tyrosine/serine/threonine phosphatase activity; tyrosine metabolic process
ultraspiracle protein	ApHdef-A8	Aphid-w12	0.359859	0.187678	DNA-binding transcription factor activity; nucleus; regulation of transcription, DNA-templated; sequence-specific DNA binding; steroid hormone mediated signaling pathway; steroid hormone receptor activity; transcription regulator complex; zinc ion binding
fork head transcription factor 1	ApHdef-A8	Aphid-w12	-0.00728236	0.979451	DNA-binding transcription factor activity; regulation of transcription, DNA-templated; sequence-specific DNA binding; transcription regulator complex; zinc ion binding
E3 ubiquitin-protein ligase ZNRF2	ApHdef-A8	Aphid-w12	-0.0014225	0.995986	flavin adenine dinucleotide binding; N,N-dimethylaniline monooxygenase activity; NADP binding; obsolete oxidation-reduction process; zinc ion binding
UDP-glucuronosyltransferase 2B14	ApHdef-A8	Aphid-w12	0.0850847	0.763041	glucuronosyltransferase activity; integral component of membrane; metabolic process
uncharacterized protein LOC111041429	ApHdef-A8	Aphid-w12	-0.00894998	0.974746	integral component of membrane
plexin-B2	ApHdef-A8	Aphid-w12	0.0168712	0.952413	integral component of membrane; semaphorin receptor activity; semaphorin-plexin signaling pathway
uncharacterized protein LOC111037667	ApHdef-A8	Aphid-w12	-0.0314298	0.911463	integral component of membrane; transmembrane transport
neuralized protein 2	ApHdef-A8	Aphid-w12	0.079358	0.77861	intracellular anatomical structure; intracellular signal transduction
SH3 and cysteine-rich domain-containing protein 2	ApHdef-A8	Aphid-w12	-0.242278	0.384299	intracellular signal transduction
uncharacterized protein LOC100571413	ApHdef-A8	Aphid-w12	0.35312	0.196684	metal ion binding
ras guanine nucleotide exchange factor Q	ApHdef-A8	Aphid-w12	-0.207391	0.458294	metal ion binding; nucleic acid binding
uncharacterized protein LOC100160234	ApHdef-A8	Aphid-w12	0.0227105	0.93597	metal ion binding; nucleic acid binding
transmembrane protein 205	ApHdef-A8	Aphid-w12	0.0836374	0.766968	nucleic acid binding
RR1 cuticle protein 4	ApHdef-A8	Aphid-w12	-0.201934	0.470464	nucleic acid binding; protein dimerization activity; structural constituent of cuticle
vacuolar protein-sorting-associated protein 36	ApHdef-A8	Aphid-w12	-0.42743	0.112018	phosphatidylinositol-3-phosphate binding; ubiquitin binding
GPI-anchored protein pfl2	ApHdef-A8	Aphid-w12	-0.239262	0.390427	protein binding
uncharacterized protein LOC111028380	ApHdef-A8	Aphid-w12	0.112259	0.690393	protein dimerization activity
uncharacterized protein LOC111028100	ApHdef-A8	Aphid-w12	0.248711	0.371402	serine-type endopeptidase inhibitor activity
foot protein 1 variant 1	ApHdef-A8	Aphid-w12	-0.0732401	0.795329	structural constituent of cuticle
osiris 20	ApHdef-A8	Aphid-w12	-0.315027	0.252761
protein FAM107B	ApHdef-A8	Aphid-w12	0.374219	0.169392
rab11 family-interacting protein 4	ApHdef-A8	Aphid-w12	0.114712	0.683948
uncharacterized protein LOC100166606	ApHdef-A8	Aphid-w12	0.0477674	0.865759
uncharacterized protein LOC107166931	ApHdef-A8	Aphid-w12	-0.0601173	0.831463
uncharacterized protein LOC107172389	ApHdef-A8	Aphid-w12	0.0295374	0.916776
uncharacterized protein LOC111029849	ApHdef-A8	Aphid-w12	-0.258574	0.352093
uncharacterized protein LOC111031573	ApHdef-A8	Aphid-w12	0.156892	0.576569
uncharacterized protein LOC111038239	ApHdef-A8	Aphid-w12	0.0646476	0.81895
zinc transporter 2	ApHdef-A9	Aphid-w12	-0.16943	0.546069	actin binding; barbed-end actin filament capping; cation transmembrane transport; cation transmembrane transporter activity; F-actin capping protein complex; integral component of membrane
DEAD-box ATP-dependent RNA helicase 8	ApHdef-A9	Aphid-w12	0.0377725	0.893681	anaphase-promoting complex
division abnormally delayed protein	ApHdef-A9	Aphid-w12	0.311028	0.259161	anchored component of membrane; heparan sulfate proteoglycan binding; integral component of membrane; plasma membrane; smoothened signaling pathway; Wnt signaling pathway; extracellular matrix; BMP signaling pathway
dynein heavy chain 2 axonemal	ApHdef-A9	Aphid-w12	0.0614846	0.827682	ATP binding; ATPase; microtubule; microtubule motor activity; microtubule-based movement
cGMP-dependent protein kinase isozyme 2 forms cD5/T2	ApHdef-A9	Aphid-w12	-0.411319	0.127712	ATP binding; cGMP-dependent protein kinase activity; protein phosphorylation; serine family amino acid metabolic process
ecdysone-induced protein 74EF	ApHdef-A9	Aphid-w12	-0.159529	0.570097	ATP binding; DNA-binding transcription factor activity; nucleus; protein phosphorylation; protein serine/threonine kinase activity; regulation of transcription, DNA-templated; sequence-specific DNA binding; serine family amino acid metabolic process; transcription regulator complex; regulation of transcription DNA templated
hypoxia-inducible factor 1-alpha	ApHdef-A9	Aphid-w12	-0.0978769	0.728573	binding; obsolete intracellular part
fructose-16-bisphosphatase 1	ApHdef-A9	Aphid-w12	0.257299	0.354557	carbon utilization; dephosphorylation; fructose 1,6-bisphosphate 1-phosphatase activity; fructose metabolic process; gluconeogenesis; glycolytic process; mannose metabolic process; pentose-phosphate shunt
collagen alpha-1(XV) chain	ApHdef-A9	Aphid-w12	0.225146	0.419796	cell adhesion; extracellular matrix; structural molecule activity
trichohyalin	ApHdef-A9	Aphid-w12	0.036036	0.898545	ciliary transition fiber; cilium assembly; establishment of epithelial cell polarity
cytochrome c oxidase subunit 4	ApHdef-A9	Aphid-w12	-0.00781498	0.977948	cytochrome-c oxidase activity; integral component of membrane; mitochondrial electron transport, cytochrome c to oxygen; proton transmembrane transport; respiratory chain complex IV
homeobox protein homothorax	ApHdef-A9	Aphid-w12	0.00516449	0.985426	DNA binding; GTP binding; membrane; nucleus; regulation of transcription, DNA-templated; small GTPase mediated signal transduction
histone H1A sperm	ApHdef-A9	Aphid-w12	0.0164553	0.953585	DNA binding; nucleosome; nucleosome assembly; nucleus
protein bric-a-brac 1	ApHdef-A9	Aphid-w12	0.114341	0.684921	DNA binding; protein dimerization activity
enhancer of split mbeta protein	ApHdef-A9	Aphid-w12	0.392464	0.147908	DNA binding; protein dimerization activity; regulation of transcription, DNA-templated
CCAAT/enhancer-binding protein	ApHdef-A9	Aphid-w12	0.025414	0.928365	DNA-binding transcription factor activity; regulation of transcription, DNA-templated; sequence-specific DNA binding; transcription regulator complex
protein tramtrack alpha	ApHdef-A9	Aphid-w12	-0.0590748	0.834348	double-strand break repair; metal ion binding; nucleic acid binding; nucleus
uncharacterized protein LOC111043027	ApHdef-A9	Aphid-w12	0.0710884	0.801229	extracellular space; regulation of transcription, DNA-templated
(11Z)-hexadec-11-enoyl-CoA conjugase	ApHdef-A9	Aphid-w12	0.00751416	0.978797	fatty acid biosynthetic process; integral component of membrane; obsolete oxidation-reduction process; oxidoreductase activity, acting on paired donors, with oxidation of a pair of donors resulting in the reduction of molecular oxygen to two molecules of water
uncharacterized protein LOC111028229	ApHdef-A9	Aphid-w12	0.76566	0.000876622	flavin adenine dinucleotide binding; integral component of membrane; obsolete oxidation-reduction process; oxidoreductase activity, acting on CH-OH group of donors
tyramine receptor 1	ApHdef-A9	Aphid-w12	-0.0918898	0.744649	G protein-coupled receptor activity; G protein-coupled receptor signaling pathway; integral component of membrane
innexin inx1	ApHdef-A9	Aphid-w12	0.0656772	0.816111	gap junction; integral component of membrane; ion transport; plasma membrane
polypeptide N-acetylgalactosaminyltransferase 9	ApHdef-A9	Aphid-w12	0.0160162	0.954822	Golgi vesicle transport; intracellular anatomical structure; phosphatidylinositol-4-phosphate binding
ankyrin repeat domain-containing protein 6	ApHdef-A9	Aphid-w12	0.113506	0.687115	Hrd1p ubiquitin ligase complex; integral component of membrane; protein binding; protein ubiquitination; ubiquitin protein ligase activity; ubiquitin-dependent ERAD pathway; zinc ion binding
protein grindelwald	ApHdef-A9	Aphid-w12	-0.0314397	0.911436	integral component of membrane
uncharacterized protein LOC107168962	ApHdef-A9	Aphid-w12	0.281009	0.310316	integral component of membrane
uncharacterized protein LOC111027877	ApHdef-A9	Aphid-w12	-0.0300633	0.9153	integral component of membrane
very-long-chain 3-oxoacyl-CoA reductase	ApHdef-A9	Aphid-w12	-0.2429	0.383043	integral component of membrane; ligase activity; protein ubiquitination; RNA binding; ubiquitin binding; ubiquitin-protein transferase activity; zinc ion binding
homeobox protein caupolican	ApHdef-A9	Aphid-w12	0.0984055	0.727159	integral component of membrane; nucleus; regulation of transcription, DNA-templated; sequence-specific DNA binding
leucine-rich repeat-containing protein 24	ApHdef-A9	Aphid-w12	0.0770052	0.78503	integral component of membrane; protein binding
SLIT and NTRK protein 5	ApHdef-A9	Aphid-w12	-0.176121	0.530085	integral component of membrane; protein binding
B-cell CLL/lymphoma 7 protein family member A	ApHdef-A9	Aphid-w12	0.172575	0.538528	integral component of membrane; proteolysis; serine-type endopeptidase activity
cuticular protein 48	ApHdef-A9	Aphid-w12	-0.142342	0.612821	integral component of membrane; structural constituent of cuticle
natterin-3	ApHdef-A9	Aphid-w12	0.110554	0.694886	integral component of membrane; transmembrane transport; transmembrane transporter activity
Steroid receptor seven-up	ApHdef-A9	Aphid-w12	0.00465675	0.986859	intracellular receptor signaling pathway; nuclear receptor activity; nucleus; regulation of transcription, DNA-templated; sequence-specific DNA binding; steroid hormone mediated signaling pathway; steroid hormone receptor activity; zinc ion binding
ecdysone-inducible protein E75	ApHdef-A9	Aphid-w12	0.0172019	0.951481	intracellular receptor signaling pathway; nucleus; protein binding; regulation of transcription, DNA-templated; sequence-specific DNA binding; steroid hormone mediated signaling pathway; steroid hormone receptor activity; zinc ion binding; nuclear receptor activity
cysteine dioxygenase type 1	ApHdef-A9	Aphid-w12	0.613775	0.0149407	iron ion binding; obsolete oxidation-reduction process; oxidoreductase activity, acting on single donors with incorporation of molecular oxygen, incorporation of two atoms of oxygen
zinc finger protein 36 C3H1 type 2-A	ApHdef-A9	Aphid-w12	-0.0989817	0.725618	metal ion binding
B-cell lymphoma/leukemia 11A	ApHdef-A9	Aphid-w12	-0.141841	0.614085	metal ion binding; nucleic acid binding
dual specificity protein phosphatase 10	ApHdef-A9	Aphid-w12	0.0385624	0.89147	metal ion binding; nucleic acid binding
zinc finger X-linked protein ZXDB	ApHdef-A9	Aphid-w12	-0.047828	0.86559	metal ion binding; nucleic acid binding; nucleus
ras-responsive element-binding protein 1	ApHdef-A9	Aphid-w12	-0.372167	0.17193	nucleic acid binding
uncharacterized protein LOC100570163	ApHdef-A9	Aphid-w12	0.06405	0.820598	nucleic acid binding
zinc finger protein 398	ApHdef-A9	Aphid-w12	0.111434	0.692566	nucleic acid binding
zinc finger protein castor	ApHdef-A9	Aphid-w12	-0.0507441	0.85747	nucleic acid binding
mitochondrial import inner membrane translocase subunit Tim16	ApHdef-A9	Aphid-w12	0.049878	0.85988	nucleic acid binding; protein dimerization activity; protein import into mitochondrial matrix; TIM23 mitochondrial import inner membrane translocase complex
uncharacterized protein LOC111033076	ApHdef-A9	Aphid-w12	-0.0889184	0.752665	nucleic acid binding; zinc ion binding
transcription factor SOX-30	ApHdef-A9	Aphid-w12	-0.127074	0.651777	nucleotide binding; transferase activity, transferring phosphorus-containing groups
uncharacterized protein LOC111029095	ApHdef-A9	Aphid-w12	-0.132461	0.63793	nucleus; ribonucleoprotein complex
cyclin-dependent kinase 5 activator 1	ApHdef-A9	Aphid-w12	-0.0908497	0.747452	positive regulation of protein serine/threonine kinase activity; protein kinase 5 complex; cyclin-dependent protein serine/threonine kinase activator activity
ankycorbin	ApHdef-A9	Aphid-w12	-0.0336364	0.905272	protein binding
homeobox protein prospero	ApHdef-A9	Aphid-w12	0.0903618	0.748768	protein binding
neurogenic protein mastermind	ApHdef-A9	Aphid-w12	0.0453112	0.872609	protein binding
protein grainyhead	ApHdef-A9	Aphid-w12	-0.251568	0.36575	protein binding
protein Tob1	ApHdef-A9	Aphid-w12	-0.00715147	0.97982	protein binding
uncharacterized protein LOC111028627	ApHdef-A9	Aphid-w12	-0.124267	0.659033	protein binding
serine hydrolase protein	ApHdef-A9	Aphid-w12	0.0136715	0.961431	protein dimerization activity
trypsin-1	ApHdef-A9	Aphid-w12	-0.173291	0.53682	proteolysis; serine-type endopeptidase activity
uncharacterized protein LOC111034832	ApHdef-A9	Aphid-w12	-0.158532	0.57254	RNA processing
cuticle protein 3	ApHdef-A9	Aphid-w12	-0.0739408	0.79341	structural constituent of cuticle
cuticle protein 7	ApHdef-A9	Aphid-w12	0.0812778	0.773382	structural constituent of cuticle
larval cuticle protein A3A	ApHdef-A9	Aphid-w12	-0.219587	0.431664	structural constituent of cuticle
RR1 cuticle protein 5	ApHdef-A9	Aphid-w12	-0.00577194	0.983712	structural constituent of cuticle
pollen-specific leucine-rich repeat extensin protein 2	ApHdef-A9	Aphid-w12	-0.243631	0.381567
proline and serine-rich protein 1	ApHdef-A9	Aphid-w12	-0.0221962	0.937417
repetitive proline-rich cell wall protein 2	ApHdef-A9	Aphid-w12	0.126412	0.653485
spidroin-2	ApHdef-A9	Aphid-w12	0.0392279	0.889608
uncharacterized protein LOC100161558	ApHdef-A9	Aphid-w12	-0.219359	0.432156
uncharacterized protein LOC100569658	ApHdef-A9	Aphid-w12	0.281769	0.308954
uncharacterized protein LOC107163917	ApHdef-A9	Aphid-w12	0.0311829	0.912156
uncharacterized protein LOC111029479	ApHdef-A9	Aphid-w12	-0.0735681	0.794431
uncharacterized protein LOC111032148	ApHdef-A9	Aphid-w12	0.0314832	0.911313
uncharacterized protein LOC111036435	ApHdef-A9	Aphid-w12	-0.052086	0.853738
uncharacterized protein LOC111038132	ApHdef-A9	Aphid-w12	-0.063985	0.820778
calcium/calmodulin-dependent 3'5'-cyclic nucleotide phosphodiesterase 1C		Aphid-w12	-0.042202	0.881291	3',5'-cyclic-nucleotide phosphodiesterase activity; integral component of membrane; metal ion binding; purine nucleobase metabolic process; signal transduction
high affinity cAMP-specific 3'5'-cyclic phosphodiesterase 7A		Aphid-w12	-0.224224	0.421752	3',5'-cyclic-nucleotide phosphodiesterase activity; metal ion binding; purine nucleobase metabolic process; signal transduction
cGMP-specific 3'5'-cyclic phosphodiesterase		Aphid-w12	0.327656	0.233191	3',5'-cyclic-nucleotide phosphodiesterase activity; metal ion binding; purine nucleobase metabolic process; signal transduction
3-hydroxyisobutyryl-CoA hydrolase		Aphid-w12	-0.00714655	0.979834	3-hydroxyisobutyryl-CoA hydrolase activity; beta-alanine metabolic process; integral component of membrane; isoleucine catabolic process; leucine catabolic process; mitochondrion; valine catabolic process
cysteine string protein		Aphid-w12	-0.0578789	0.83766	acetate-CoA ligase activity; acetyl-CoA biosynthetic process from acetate; AMP binding; ATP binding; gluconeogenesis; glycolytic process; reductive tricarboxylic acid cycle
nicotinic acetylcholine receptor alpha 7-1 subunit		Aphid-w12	-0.405013	0.134244	acetylcholine-gated cation-selective channel activity; cation transmembrane transport; cell junction; DNA integration; integral component of membrane; nucleic acid binding; postsynaptic membrane
lipoamide acyltransferase component of branched-chain alpha-keto acid dehydrogenase complex		Aphid-w12	-0.123325	0.661475	acetyl-CoA transmembrane transporter activity; acetyl-CoA transport; integral component of membrane; metabolic process; transferase activity, transferring acyl groups
transcription factor Dp-1		Aphid-w12	0.286503	0.300545	acetylglucosaminyltransferase activity; cell cycle; DNA binding; DNA-binding transcription factor activity; nucleus; protein glycosylation; regulation of transcription, DNA-templated; transcription regulator complex
EF-hand domain-containing protein 1		Aphid-w12	-0.285375	0.302535	actin binding; actin cytoskeleton organization; small GTPase binding
neither inactivation nor afterpotential protein C		Aphid-w12	0.0545385	0.846924	actin binding; ATP binding; motor activity; myosin complex; peptidyl-tyrosine phosphorylation; protein tyrosine kinase activity
protein NDRG1		Aphid-w12	0.207995	0.456955	actin binding; calcium ion binding
alpha-catulin		Aphid-w12	0.276921	0.317704	actin filament binding; cell adhesion; Rho protein signal transduction
short/branched chain specific acyl-CoA dehydrogenase		Aphid-w12	-0.130067	0.644069	acyl-CoA dehydrogenase activity; flavin adenine dinucleotide binding; obsolete oxidation-reduction process
adenine phosphoribosyltransferase		Aphid-w12	0.129765	0.644846	adenine phosphoribosyltransferase activity; adenine salvage; cell surface receptor signaling pathway; cytoplasm; G protein-coupled receptor activity; G protein-coupled receptor signaling pathway; integral component of membrane; nucleoside metabolic process; response to stress
adenylate cyclase type 8		Aphid-w12	0.251672	0.365545	adenylate cyclase activity; cAMP biosynthetic process; integral component of membrane; intracellular anatomical structure; intracellular signal transduction; nucleotide binding; plasma membrane; purine nucleobase metabolic process
potassium voltage-gated channel subfamily H member 2		Aphid-w12	0.23465	0.3999	adenylylsulfate kinase activity; ATP binding; phosphorylation; potassium ion transmembrane transport; purine nucleobase metabolic process; sulfate adenylyltransferase (ATP) activity; sulfate assimilation; voltage-gated potassium channel activity; voltage-gated potassium channel complex
ephrin-B1		Aphid-w12	-0.0765298	0.786328	alkylglycerone-phosphate synthase activity; flavin adenine dinucleotide binding; glycerolipid metabolic process; integral component of membrane; lipid biosynthetic process; obsolete oxidation-reduction process; oxidoreductase activity, acting on CH-OH group of donors
ephrin-B2		Aphid-w12	-0.217567	0.436019	alkylglycerone-phosphate synthase activity; flavin adenine dinucleotide binding; glycerolipid metabolic process; integral component of membrane; lipid biosynthetic process; obsolete oxidation-reduction process; oxidoreductase activity, acting on CH-OH group of donors
uncharacterized protein LOC111035420		Aphid-w12	-0.0805066	0.775481	amino acid binding; integral component of membrane; iron ion binding; L-phenylalanine biosynthetic process; L-phenylalanine catabolic process; obsolete oxidation-reduction process; phenylalanine 4-monooxygenase activity; tryptophan biosynthetic process; tyrosine biosynthetic process
high affinity cationic amino acid transporter 1		Aphid-w12	-0.43017	0.109489	amino acid transmembrane transport; amino acid transmembrane transporter activity; membrane
potassium voltage-gated channel protein Shal		Aphid-w12	-0.16742	0.55091	amino acid transmembrane transport; amino acid transmembrane transporter activity; potassium ion transmembrane transport; protein homooligomerization; regulation of ion transmembrane transport; voltage-gated potassium channel activity; voltage-gated potassium channel complex
leucine-rich repeat-containing protein 4B		Aphid-w12	0.0105021	0.970368	amino sugar metabolic process; beta-N-acetylhexosaminidase activity; carbohydrate metabolic process; globoside metabolic process; glycosaminoglycan catabolic process; integral component of membrane; protein binding
uncharacterized protein LOC100166576		Aphid-w12	-0.172705	0.538218	aminoacylase activity; cellular amino acid metabolic process; cytoplasm; metal ion binding; metallopeptidase activity; proteolysis
uncharacterized protein LOC100164427		Aphid-w12	0.213608	0.444618	aminoacyl-tRNA editing activity; ATP binding; isoleucine biosynthetic process; leucine biosynthetic process; regulation of translational fidelity; valine biosynthetic process; valine-tRNA ligase activity; valyl-tRNA aminoacylation
DDB1- and CUL4-associated factor 7		Aphid-w12	-0.110534	0.694939	aminoacyl-tRNA ligase activity; ATP binding; protein binding; tRNA aminoacylation for protein translation
xaa-Pro dipeptidase		Aphid-w12	0.720712	0.00243457	aminopeptidase activity; GTP binding; intracellular anatomical structure; manganese ion binding; proteolysis; small GTPase mediated signal transduction
aminopeptidase N 1		Aphid-w12	-0.385401	0.155996	aminopeptidase activity; metallopeptidase activity; proteolysis; zinc ion binding
glypican-6		Aphid-w12	0.413134	0.125873	anchored component of membrane; heparan sulfate proteoglycan binding; plasma membrane; extracellular matrix
AP-2 complex subunit mu		Aphid-w12	0.211696	0.448801	AP-2 adaptor complex; dsRNA transport; epithelium development; germarium-derived egg chamber formation; intracellular protein transport; lipid binding; neurotransmitter secretion; synaptic vesicle; synaptic vesicle coating
uncharacterized protein LOC111027700		Aphid-w12	-0.137462	0.625173	apoptotic process; intracellular anatomical structure
uncharacterized protein LOC100169054		Aphid-w12	-0.0100846	0.971546	apoptotic process; intracellular anatomical structure
WD repeat-containing protein 20		Aphid-w12	-0.132065	0.638945	arginine metabolic process; endoplasmic reticulum; iron ion binding; L-ascorbic acid binding; obsolete oxidation-reduction process; oxidoreductase activity, acting on single donors with incorporation of molecular oxygen, incorporation of two atoms of oxygen; peptidyl-proline hydroxylation to 4-hydroxy-L-proline; procollagen-proline 4-dioxygenase activity; proline metabolic process; protein binding
cyclase		Aphid-w12	0.251336	0.366209	arylformamidase activity; glyoxylate metabolic process; tryptophan catabolic process to kynurenine
protein trachealess		Aphid-w12	-0.440285	0.100496	aspartic-type endopeptidase activity; DNA binding; DNA integration; nucleus; protein dimerization activity; proteolysis; regulation of transcription, DNA-templated; zinc ion binding
epoxide hydrolase 4		Aphid-w12	0.0953182	0.735431	aspartic-type endopeptidase activity; DNA integration; dystrophin-associated glycoprotein complex; nucleic acid binding; proteolysis; structural molecule activity; synapse organization
uncharacterized protein LOC100574781		Aphid-w12	0.00736106	0.979229	aspartic-type endopeptidase activity; DNA integration; integral component of membrane; nucleic acid binding; proteolysis
sodium-coupled neutral amino acid transporter 11		Aphid-w12	-0.0821394	0.771038	aspartic-type endopeptidase activity; DNA integration; integral component of membrane; nucleic acid binding; proteolysis; zinc ion binding
uncharacterized protein LOC111030183		Aphid-w12	-0.0941359	0.738606	aspartic-type endopeptidase activity; DNA integration; nucleic acid binding; proteolysis; zinc ion binding
recQ-mediated genome instability protein 1		Aphid-w12	-0.130298	0.643476	aspartic-type endopeptidase activity; nucleotide binding; proteolysis
ubiquitin-conjugating enzyme E2-24 kDa		Aphid-w12	0.219824	0.431155	ATP binding
NEDD4-binding protein 1		Aphid-w12	-0.711584	0.00292812	ATP binding
ATP-binding cassette sub-family G member 1		Aphid-w12	-0.273043	0.324806	ATP binding; ATPase; integral component of membrane
ATP-binding cassette sub-family D member 1		Aphid-w12	-0.277687	0.316312	ATP binding; ATPase-coupled transmembrane transporter activity; calcium ion binding; fatty acid transmembrane transport; homophilic cell adhesion via plasma membrane adhesion molecules; integral component of peroxisomal membrane; plasma membrane
myosin-G heavy chain		Aphid-w12	0.0165522	0.953312	ATP binding; ATPase-coupled transmembrane transporter activity; GTP binding; GTPase activity; integral component of membrane; intracellular anatomical structure; small GTPase mediated signal transduction; transmembrane transport
rab protein 3		Aphid-w12	0.176151	0.530013	ATP binding; ATPase-coupled transmembrane transporter activity; GTP binding; integral component of membrane; transmembrane transport
calcium/calmodulin-dependent protein kinase kinase 1		Aphid-w12	0.409215	0.129867	ATP binding; autophagy; cytoplasm; protein phosphorylation; protein serine/threonine kinase activity; serine family amino acid metabolic process; ubiquitin-like modifier activating enzyme activity
neurogenic locus protein delta		Aphid-w12	0.210403	0.451642	ATP binding; calcium ion binding; integral component of membrane; multicellular organism development; Notch signaling pathway; protein kinase activity; protein phosphorylation
EF-hand domain-containing protein D2		Aphid-w12	0.0120959	0.965874	ATP binding; calcium ion binding; protein phosphorylation; protein serine/threonine kinase activity; serine family amino acid metabolic process
heat shock protein 68		Aphid-w12	-0.242813	0.383219	ATP binding; carbohydrate binding; carbohydrate metabolic process; isomerase activity; nucleus
protein decapentaplegic		Aphid-w12	0.186156	0.506515	ATP binding; cell population proliferation; growth; growth factor activity; intracellular anatomical structure; MAP kinase activity; MAPK cascade; serine family amino acid metabolic process; transmembrane receptor protein serine/threonine kinase signaling pathway
soluble guanylate cyclase 88E		Aphid-w12	-0.567201	0.0274465	ATP binding; cGMP biosynthetic process; GTP metabolic process; guanylate cyclase activity; heme binding; intracellular anatomical structure; intracellular signal transduction; nucleic acid binding; purine nucleobase metabolic process; helicase activity
enhancer of split mgamma protein		Aphid-w12	0.303052	0.272218	ATP binding; condensin complex; DNA binding; mitotic chromosome condensation; nucleus; protein dimerization activity; regulation of transcription, DNA-templated
uncharacterized protein LOC100164471		Aphid-w12	0.18542	0.508225	ATP binding; cysteine-type peptidase activity; DNA binding; proteolysis; transposase activity; transposition, DNA-mediated; zinc ion binding
GATA zinc finger domain-containing protein 24		Aphid-w12	0.336081	0.220676	ATP binding; diacylglycerol kinase activity; glycerolipid metabolic process; phospholipid catabolic process; phosphorylation; protein kinase C-activating G protein-coupled receptor signaling pathway
uncharacterized protein LOC100166297		Aphid-w12	0.212359	0.44735	ATP binding; DNA binding; hydrolase activity
segmentation protein cap'n'collar		Aphid-w12	0.0801925	0.776336	ATP binding; DNA-binding transcription factor activity; metal ion binding; methionine adenosyltransferase activity; methionine metabolic process; nucleus; one-carbon metabolic process; regulation of transcription, DNA-templated; S-adenosylmethionine biosynthetic process; sequence-specific DNA binding; transcription regulator complex
zinc finger protein 395		Aphid-w12	-0.305644	0.267933	ATP binding; folic acid-containing compound biosynthetic process; formate-tetrahydrofolate ligase activity; glyoxylate metabolic process; methylenetetrahydrofolate dehydrogenase (NADP+) activity; obsolete oxidation-reduction process
serine/threonine-protein kinase MAK		Aphid-w12	-0.291313	0.292141	ATP binding; GTP binding; GTPase activity; mitochondrial matrix; positive regulation of translation; protein phosphorylation; protein serine/threonine kinase activity; ribosome binding; serine family amino acid metabolic process
protein tincar		Aphid-w12	-0.144053	0.608512	ATP binding; integral component of membrane
TEH4		Aphid-w12	-0.0669181	0.812693	ATP binding; integral component of membrane
receptor-type tyrosine-protein phosphatase kappa		Aphid-w12	-0.106436	0.705773	ATP binding; integral component of membrane; metalloendopeptidase activity; protein dephosphorylation; protein tyrosine phosphatase activity; proteolysis; tyrosine metabolic process; zinc ion binding
proline-rich receptor protein kinase PERK8		Aphid-w12	-0.240064	0.388792	ATP binding; integral component of membrane; peptidyl-tyrosine phosphorylation; protein tyrosine kinase activity
uncharacterized protein LOC100166234		Aphid-w12	0.10296	0.715005	ATP binding; integral component of membrane; protein phosphorylation; protein serine/threonine kinase activity; serine family amino acid metabolic process
TBC1 domain family member 24		Aphid-w12	0.39383	0.146377	ATP binding; intracellular anatomical structure; intracellular signal transduction; metal ion binding; protein kinase C activity; protein phosphorylation; serine family amino acid metabolic process
uncharacterized protein LOC100164376		Aphid-w12	-0.419697	0.119374	ATP binding; mediator complex; regulation of transcription by RNA polymerase II; transcription coregulator activity
protein vestigial		Aphid-w12	0.177991	0.525657	ATP binding; nucleic acid binding; nucleus; protein dimerization activity; regulation of transcription, DNA-templated
pre-mRNA-processing factor 40		Aphid-w12	-0.141954	0.6138	ATP binding; protein binding; protein phosphorylation; protein serine/threonine kinase activity; serine family amino acid metabolic process
14-3-3 protein epsilon		Aphid-w12	0.0194299	0.945205	ATP binding; protein domain specific binding; protein phosphorylation; protein serine/threonine kinase activity; serine family amino acid metabolic process
nuclear receptor-binding protein		Aphid-w12	-0.216374	0.438602	ATP binding; protein kinase activity; protein phosphorylation
uncharacterized protein LOC111027387		Aphid-w12	-0.173202	0.537032	ATP binding; protein kinase activity; protein phosphorylation
death-associated protein kinase related		Aphid-w12	-0.228752	0.412186	ATP binding; protein kinase activity; protein phosphorylation
uncharacterized protein LOC100167554		Aphid-w12	-0.189214	0.499429	ATP binding; protein phosphorylation; protein serine/threonine kinase activity; serine family amino acid metabolic process
flightin		Aphid-w12	0.415128	0.123874	ATP binding; protein phosphorylation; protein serine/threonine kinase activity; serine family amino acid metabolic process
SRSF protein kinase 3		Aphid-w12	-0.308455	0.263331	ATP binding; protein phosphorylation; protein serine/threonine kinase activity; serine family amino acid metabolic process
kinase C delta type		Aphid-w12	-0.0899285	0.749937	ATP binding; protein phosphorylation; protein serine/threonine kinase activity; serine family amino acid metabolic process
serine/threonine-protein kinase SIK2		Aphid-w12	-0.101284	0.71947	ATP binding; protein phosphorylation; protein serine/threonine kinase activity; serine family amino acid metabolic process
uncharacterized protein LOC100168377		Aphid-w12	-0.336274	0.220395	ATP binding; protein phosphorylation; protein serine/threonine kinase activity; serine family amino acid metabolic process
junctophilin-1		Aphid-w12	-0.0593553	0.833572	ATP-dependent peptidase activity; obsolete ATP-dependent proteolysis; proteolysis
LON peptidase N-terminal domain and RING finger protein 2		Aphid-w12	-0.28146	0.309507	ATP-dependent peptidase activity; protein binding; proteolysis; zinc ion binding
syndecan		Aphid-w12	0.0236909	0.933211	axon guidance; membrane
FK506-binding protein 3		Aphid-w12	-0.29945	0.278242	binding
uncharacterized protein LOC111040270		Aphid-w12	0.00743526	0.979019	binding
HEAT repeat-containing protein 6		Aphid-w12	-0.293503	0.28836	binding
uncharacterized protein LOC100574244		Aphid-w12	0.124008	0.659704	binding of sperm to zona pellucida; membrane; protein binding
uncharacterized protein LOC111037746		Aphid-w12	-0.0490383	0.862218	binding; integral component of membrane
uncharacterized protein LOC100168401		Aphid-w12	-0.234018	0.401207	binding; membrane
protein bowel		Aphid-w12	-0.0122774	0.965362	binding; membrane; symporter activity; transport
uncharacterized protein LOC107164709		Aphid-w12	-0.187703	0.502924	bis(5'-nucleosyl)-tetraphosphatase activity
lys-63-specific deubiquitinase BRCC36		Aphid-w12	0.214081	0.443588	BRCA1-A complex; BRISC complex; DNA repair; nucleic acid binding; protein binding; protein K63-linked deubiquitination; thiol-dependent deubiquitinase
partner of bursicon		Aphid-w12	0.00195281	0.994489	bursicon neuropeptide hormone complex; G protein-coupled receptor binding; neuropeptide hormone activity; neuropeptide signaling pathway
transient-receptor-potential protein		Aphid-w12	-0.324038	0.238698	calcium channel activity; calcium ion transmembrane transport; membrane
serine/threonine-protein phosphatase 2A regulatory subunit B'' subunit alpha		Aphid-w12	-0.207564	0.457909	calcium ion binding
neuronal calcium sensor 2		Aphid-w12	-0.307309	0.265202	calcium ion binding
caltractin		Aphid-w12	-0.230301	0.408941	calcium ion binding
pikachurin		Aphid-w12	0.173466	0.536402	calcium ion binding
EF-hand calcium-binding domain-containing protein 1		Aphid-w12	0.347439	0.204487	calcium ion binding
frequenin-1		Aphid-w12	-0.0113155	0.968074	calcium ion binding
annexin IX		Aphid-w12	-0.198422	0.478379	calcium ion binding; calcium-dependent phospholipid binding
cartilage oligomeric matrix protein		Aphid-w12	-0.497099	0.0593994	calcium ion binding; cell adhesion; DNA integration; insulin-like growth factor binding; insulin-like growth factor binding protein complex; nucleic acid binding; regulation of cell growth
gamma-sarcoglycan		Aphid-w12	-0.30497	0.269042	calcium ion binding; cell surface receptor signaling pathway; integral component of membrane; nucleus; phosphotyrosine residue binding; protein ubiquitination; regulation of signaling; sarcoglycan complex; ubiquitin-protein transferase activity; zinc ion binding
uncharacterized protein LOC100164676		Aphid-w12	-0.299459	0.278227	calcium ion binding; chitin binding; chitin metabolic process; cyclic nucleotide biosynthetic process; extracellular matrix structural constituent; integral component of membrane; intracellular anatomical structure; intracellular signal transduction; phosphorus-oxygen lyase activity; extracellular matrix
Kv channel-interacting protein 4		Aphid-w12	-0.546206	0.0351562	calcium ion binding; DNA-binding transcription repressor activity, RNA polymerase II-specific; double-stranded DNA binding; negative regulation of transcription by RNA polymerase II; nucleus
zinc finger protein ZXDC		Aphid-w12	-0.16705	0.551803	calcium ion binding; homophilic cell adhesion via plasma membrane adhesion molecules; integral component of membrane; nucleic acid binding; plasma membrane
formin protein 20		Aphid-w12	-0.22462	0.420911	calcium ion binding; integral component of membrane
solute carrier organic anion transporter family member 3A1		Aphid-w12	-0.544553	0.0358253	calcium ion binding; integral component of membrane; ion transport; plasma membrane; transporter activity
agrin		Aphid-w12	-0.0944508	0.73776	calcium ion binding; integral component of membrane; protein binding
F-box/LRR-repeat protein 16		Aphid-w12	0.0725173	0.79731	calcium ion binding; signal transduction; extracellular matrix
paired box protein Pax-5		Aphid-w12	0.163624	0.560104	calcium ion import; calcium ion transmembrane transport; low voltage-gated calcium channel activity; regulation of ion transmembrane transport; voltage-gated calcium channel complex
voltage-dependent L-type calcium channel subunit beta-1		Aphid-w12	0.142292	0.612947	calcium ion transmembrane transport; protein binding; voltage-gated calcium channel activity; voltage-gated calcium channel complex
synaptotagmin 1		Aphid-w12	-0.506762	0.0538733	calcium-dependent phospholipid binding; integral component of membrane; neurotransmitter secretion; synaptic vesicle
nuclear transcription factor Y subunit alpha		Aphid-w12	0.0671837	0.811962	calmodulin binding; CCAAT-binding factor complex; DNA binding; DNA-binding transcription factor activity; microtubule binding; neuron projection development; regulation of transcription, DNA-templated; spectrin; spectrin binding; tubulin complex; regulation of transcription DNA templated
small conductance calcium-activated potassium channel protein 2		Aphid-w12	-0.697931	0.00381223	calmodulin binding; integral component of membrane; potassium ion transport; small conductance calcium-activated potassium channel activity
retinal homeobox protein Rx1		Aphid-w12	-0.0316012	0.910982	camera-type eye development; DNA-binding transcription factor activity; nucleus; regulation of transcription, DNA-templated; sequence-specific DNA binding; transcription by RNA polymerase II; transcription regulator complex; visual perception
desert hedgehog protein		Aphid-w12	0.0466476	0.868881	carbohydrate binding; cell-cell signaling; extracellular space; intein-mediated protein splicing; multicellular organism development; peptidase activity; plasma membrane
protein quiver		Aphid-w12	-0.166837	0.552319	carbohydrate binding; integral component of membrane
abhydrolase domain-containing protein 2		Aphid-w12	0.00175569	0.995045	carbohydrate metabolic process; chitin binding; chitin metabolic process; extracellular region; hydrolase activity, acting on carbon-nitrogen (but not peptide) bonds
dentin sialophosphoprotein		Aphid-w12	0.0213042	0.939928	carbohydrate metabolic process; glycogen phosphorylase activity; pyridoxal phosphate binding
beta-14-N-acetylgalactosaminyltransferase bre-4		Aphid-w12	-0.242706	0.383434	carbohydrate metabolic process; integral component of membrane; transferase activity, transferring glycosyl groups
tetratricopeptide repeat protein 39C		Aphid-w12	0.164611	0.557708	carbohydrate metabolic process; integral component of membrane; transferase activity, transferring glycosyl groups
lysozyme 1		Aphid-w12	0.117646	0.676264	carbohydrate metabolic process; lysozyme activity
lipase member H		Aphid-w12	-0.291735	0.291409	carboxylic ester hydrolase activity; extracellular region; multicellular organism development; nucleus; protein ubiquitination; ubiquitin-dependent protein catabolic process; ubiquitin-protein transferase activity; zinc ion binding
uncharacterized protein LOC107163787		Aphid-w12	-0.597971	0.0185471	carboxypeptidase activity; membrane; metal ion binding; metallopeptidase activity; peptidyl-dipeptidase activity; proteolysis; structural constituent of cuticle
LD carboxypeptidase		Aphid-w12	-0.445918	0.0957179	carboxypeptidase activity; proteolysis
uncharacterized protein LOC100164170		Aphid-w12	-0.430358	0.109318	catalytic activity
excitatory amino acid transporter 1		Aphid-w12	-0.247792	0.373229	catalytic activity; cation transport; defense response to virus; dicarboxylic acid transport; endoplasmic reticulum membrane; integral component of membrane; iron-sulfur cluster binding; lipid droplet; sodium:dicarboxylate symporter activity; transmembrane transport
eclosion hormone		Aphid-w12	0.0494267	0.861137	catalytic activity; ecdysis, chitin-based cuticle; ecdysis-triggering hormone activity; integral component of membrane; metabolic process; neuropeptide signaling pathway
uncharacterized protein LOC100570129		Aphid-w12	-0.536824	0.0390819	catalytic activity; integral component of membrane; metabolic process
peptidyl-alpha-hydroxyglycine alpha-amidating lyase 2		Aphid-w12	-0.271952	0.326821	catalytic activity; integral component of membrane; peptide metabolic process; protein binding; transmembrane transport
uncharacterized protein LOC111030132		Aphid-w12	0.0225369	0.936458	catalytic activity; macromolecule metabolic process; metal ion binding; nucleotide binding; primary metabolic process
disco-interacting protein 2		Aphid-w12	0.0652524	0.817282	catalytic activity; metabolic process
ethylmalonyl-CoA decarboxylase		Aphid-w12	-0.185934	0.507029	catalytic activity; metabolic process
zinc finger protein 235		Aphid-w12	0.221072	0.428477	catalytic activity; metal ion binding; nucleic acid binding; polyamine biosynthetic process
intraflagellar transport protein 52		Aphid-w12	-0.238406	0.392176	catalytic activity; nucleoside metabolic process
nicotinic acetylcholine receptor alpha 7-2 subunit		Aphid-w12	-0.13982	0.619192	cation transmembrane transport; cell junction; extracellular ligand-gated ion channel activity; integral component of membrane; postsynaptic membrane
nicotinic acetylcholine receptor beta 1 subunit		Aphid-w12	0.0340022	0.904247	cation transmembrane transport; cell junction; extracellular ligand-gated ion channel activity; integral component of membrane; postsynaptic membrane; signal transduction; transmembrane signaling receptor activity
frizzled-5		Aphid-w12	-0.159648	0.569805	cation transport; integral component of membrane; multicellular organism development; neurotransmitter transport; neurotransmitter:sodium symporter activity; protein binding; transmembrane signaling receptor activity; Wnt signaling pathway
sodium- and chloride-dependent betaine transporter		Aphid-w12	-0.379161	0.163381	cation transport; integral component of membrane; neurotransmitter transport; neurotransmitter:sodium symporter activity; transmembrane transport
interferon regulatory factor 2-binding protein A		Aphid-w12	0.000243342	0.999313	Cdc73/Paf1 complex; histone modification; regulation of transcription, DNA-templated
neurogenin-3		Aphid-w12	-0.495808	0.0601678	cell adhesion mediated by integrin; protein dimerization activity; regulation of transcription, DNA-templated
leishmanolysin peptidase		Aphid-w12	0.172348	0.539073	cell adhesion; cell division; centrosome; katanin complex; membrane; metalloendopeptidase activity; microtubule; microtubule binding; microtubule severing; proteolysis; spindle pole; tubulin complex; mitotic cell cycle
G1/S-specific cyclin-D2		Aphid-w12	-0.144117	0.608352	cell cycle; nucleus
glutamate receptor ionotropic NMDA 2B		Aphid-w12	-0.119539	0.671322	cell junction; chemical synaptic transmission; extracellularly glutamate-gated ion channel activity; integral component of membrane; ion transmembrane transport; ionotropic glutamate receptor activity; ionotropic glutamate receptor signaling pathway; postsynaptic membrane
glutamate receptor ionotropic NMDA 3A		Aphid-w12	-0.108861	0.699355	cell periphery; chemical synaptic transmission; extracellularly glutamate-gated ion channel activity; ion transport; ionotropic glutamate receptor activity; membrane; signal transduction
protein doublesex		Aphid-w12	-0.215107	0.441353	cell population proliferation; DNA-binding transcription factor activity; growth; growth factor activity; nucleus; regulation of transcription, DNA-templated; sequence-specific DNA binding; steroid hormone mediated signaling pathway; transcription regulator complex; zinc ion binding; regulation of transcription DNA templated
inhibin beta chain		Aphid-w12	-0.26479	0.340218	cell population proliferation; extracellular region; growth; growth factor activity; signal transduction
merozoite surface antigen 2		Aphid-w12	0.108369	0.700655	cell population proliferation; growth; growth factor activity; integral component of membrane; signal transduction
uncharacterized protein LOC100572243		Aphid-w12	0.105502	0.708252	cell population proliferation; growth; growth factor activity; integral component of membrane; signal transduction
uncharacterized protein LOC111028545		Aphid-w12	0.203427	0.467119	cell redox homeostasis; electron transfer activity; integral component of membrane; obsolete cell; obsolete oxidation-reduction process; protein-disulfide reductase activity
protein mesh		Aphid-w12	-0.271997	0.326737	cell-matrix adhesion; integral component of membrane
protein Wnt-5b		Aphid-w12	0.341774	0.212464	cellular lipid metabolic process; extracellular matrix; multicellular organism development; O-acyltransferase activity; signaling receptor binding; Wnt signaling pathway
short stature homeobox protein 2		Aphid-w12	-0.147206	0.600605	cellular oxidant detoxification; egg chorion; heme binding; nucleus; obsolete oxidation-reduction process; peroxidase activity; regulation of transcription, DNA-templated; response to oxidative stress; sequence-specific DNA binding
zinc finger protein ZIC 4		Aphid-w12	-0.15328	0.585485	cellular oxidant detoxification; heme binding; metal ion binding; nucleic acid binding; obsolete oxidation-reduction process; peroxidase activity; response to oxidative stress
peroxiredoxin-2		Aphid-w12	-0.370536	0.173965	cellular oxidant detoxification; nucleic acid binding; obsolete oxidation-reduction process; peroxiredoxin activity
tubulin polyglutamylase TTLL6		Aphid-w12	-0.744	0.00147085	cellular protein modification process
probable tubulin polyglutamylase TTLL2		Aphid-w12	-0.573772	0.0253194	cellular protein modification process
PCNA-associated factor		Aphid-w12	-0.0305295	0.913991	cellular response to DNA damage stimulus; regulation of cell cycle
endoglucanase A		Aphid-w12	-0.140223	0.618173	cellulase activity; cellulose catabolic process; integral component of membrane; starch metabolic process; sucrose metabolic process
soluble guanylate cyclase 89Da		Aphid-w12	0.158797	0.571889	cGMP biosynthetic process; GTP metabolic process; guanylate cyclase activity; heme binding; intracellular anatomical structure; intracellular signal transduction; purine nucleobase metabolic process
head-specific guanylate cyclase		Aphid-w12	-0.228695	0.412306	cGMP biosynthetic process; GTP metabolic process; guanylate cyclase activity; heme binding; purine nucleobase metabolic process
muscarinic acetylcholine receptor DM1		Aphid-w12	0.0804581	0.775613	chemical synaptic transmission; G protein-coupled acetylcholine receptor activity; G protein-coupled acetylcholine receptor signaling pathway; G protein-coupled receptor signaling pathway, coupled to cyclic nucleotide second messenger; gastric acid secretion; integral component of plasma membrane; regulation of translational initiation; ribosome; translation initiation factor activity
neuropeptides capa receptor		Aphid-w12	0.126834	0.652396	chemical synaptic transmission; G protein-coupled receptor signaling pathway, coupled to cyclic nucleotide second messenger; integral component of membrane; neuromedin U receptor activity; neuropeptide signaling pathway
pyrokinin-1 receptor		Aphid-w12	-0.0384294	0.891842	chemical synaptic transmission; G protein-coupled receptor signaling pathway, coupled to cyclic nucleotide second messenger; integral component of membrane; neuromedin U receptor activity; neuropeptide signaling pathway; zinc ion binding
neuropeptide Y receptor type 6		Aphid-w12	-0.069952	0.80435	chemical synaptic transmission; G protein-coupled receptor signaling pathway, coupled to cyclic nucleotide second messenger; integral component of membrane; neuropeptide signaling pathway; neuropeptide Y receptor activity; obsolete oxidation-reduction process; oxidoreductase activity; transferase activity
neuropeptide Y receptor type 2		Aphid-w12	-0.231021	0.407438	chemical synaptic transmission; G protein-coupled receptor signaling pathway, coupled to cyclic nucleotide second messenger; integral component of membrane; neuropeptide signaling pathway; neuropeptide Y receptor activity; transposase activity; transposition, DNA-mediated
tachykinin peptides receptor 99D		Aphid-w12	-0.38887	0.151988	chemical synaptic transmission; G protein-coupled receptor signaling pathway, coupled to cyclic nucleotide second messenger; integral component of membrane; neuropeptide Y receptor activity; plasma membrane; tachykinin receptor activity; tachykinin receptor signaling pathway
cuticular protein analogous to peritrophins 3-B		Aphid-w12	-0.209126	0.454456	chitin binding; chitin metabolic process; extracellular region; metal ion binding; nucleic acid binding
galactosylgalactosylxylosylprotein 3-beta-glucuronosyltransferase P		Aphid-w12	-0.450666	0.0918174	chondroitin sulfate biosynthetic process; galactosylgalactosylxylosylprotein 3-beta-glucuronosyltransferase activity; membrane; zinc ion binding
paired mesoderm homeobox protein 2A		Aphid-w12	-0.238312	0.392369	chromatin remodeling; nuclear chromosome; regulation of transcription, DNA-templated; sequence-specific DNA binding
myb protein AA		Aphid-w12	0.113881	0.686128	chromatin; chromatin binding
DNA (cytosine-5)-methyltransferase 1		Aphid-w12	-0.123064	0.662152	chromatin; chromatin binding
U1 small nuclear ribonucleoprotein C		Aphid-w12	-0.112016	0.691033	commitment complex; DNA binding; mRNA 5'-splice site recognition; mRNA binding; spliceosomal snRNP assembly; U1 snRNA binding; U1 snRNP; U2-type prespliceosome; zinc ion binding
laccase-1		Aphid-w12	0.187124	0.504266	copper ion binding; integral component of membrane; obsolete oxidation-reduction process; oxidoreductase activity; RNA binding
peptidylglycine alpha-hydroxylating monooxygenase		Aphid-w12	0.12534	0.656255	copper ion binding; membrane; nucleic acid binding; nucleotide binding; obsolete oxidation-reduction process; oxidoreductase activity, acting on paired donors, with incorporation or reduction of molecular oxygen, reduced ascorbate as one donor, and incorporation of one atom of oxygen; peptide metabolic process
dopamine beta-hydroxylase		Aphid-w12	0.202118	0.47005	copper ion binding; obsolete oxidation-reduction process; oxidoreductase activity, acting on paired donors, with incorporation or reduction of molecular oxygen, reduced ascorbate as one donor, and incorporation of one atom of oxygen
chromosome transmission fidelity protein 8		Aphid-w12	0.196912	0.481802	Ctf18 RFC-like complex; mitotic sister chromatid cohesion
suppressor of tumorigenicity 14 protein		Aphid-w12	-0.131851	0.639492	cysteine-type peptidase activity; nucleic acid binding; proteolysis; serine-type endopeptidase activity
tRNA (cytidine(32)/guanosine(34)-2'-O)-methyltransferase		Aphid-w12	-0.0722017	0.798175	cytoplasm; cytoplasmic translation; tRNA methyltransferase activity; tRNA nucleoside ribose methylation
protein mothers against dpp		Aphid-w12	0.21041	0.451626	cytoplasm; DNA binding; DNA-binding transcription factor activity; metal ion binding; nucleus; protein binding; protein dephosphorylation; protein serine/threonine phosphatase activity; protein serine/threonine phosphatase complex; regulation of transcription, DNA-templated; transcription regulator complex; transforming growth factor beta receptor signaling pathway
uncharacterized protein LOC100573339		Aphid-w12	0.0425947	0.880193	cytoplasm; fructose metabolic process; GDP-mannose biosynthetic process; mannose metabolic process; phosphomannomutase activity
uncharacterized protein LOC100166829		Aphid-w12	-0.110642	0.694654	cytoplasm; glutamate 5-kinase activity; glutamate biosynthetic process; glutamate-5-semialdehyde dehydrogenase activity; obsolete oxidation-reduction process; phosphorylation; proline biosynthetic process; proteolysis; serine-type endopeptidase activity
uncharacterized protein LOC111038427		Aphid-w12	0.000539202	0.998478	cytoplasm; integral component of membrane; positive regulation of GTPase activity; guanyl-nucleotide exchange factor activity
uncharacterized protein LOC100167196		Aphid-w12	0.216586	0.438142	cytoplasm; L-methionine salvage from methylthioadenosine; nucleoside metabolic process; nucleus; S-methyl-5-thioadenosine phosphorylase activity
protein extra-macrochaetae		Aphid-w12	0.432183	0.107656	cytoplasm; negative regulation of transcription, DNA-templated; nucleus; protein dimerization activity
cytoplasmic protein NCK1		Aphid-w12	0.299855	0.27756	cytoplasm; nucleotide binding; obsolete SH3/SH2 adaptor activity; RNA binding; signal transduction
voltage-gated potassium channel subunit beta-2		Aphid-w12	0.0301319	0.915107	cytoplasm; potassium ion transmembrane transport; voltage-gated potassium channel activity; voltage-gated potassium channel complex
uncharacterized protein CG43867		Aphid-w12	0.0676222	0.810755	cytoskeleton
FERM and PDZ domain-containing protein 4		Aphid-w12	-0.0267564	0.924591	cytoskeleton; protein binding
transcriptional enhancer factor TEF-1		Aphid-w12	0.23705	0.394955	D-gluconate metabolic process; DNA binding; DNA-binding transcription factor activity; hippo signaling; pentose-phosphate shunt; phosphogluconate dehydrogenase (decarboxylating) activity; regulation of transcription, DNA-templated; transcription regulator complex
aprataxin protein		Aphid-w12	0.121762	0.665535	DNA 5'-adenosine monophosphate hydrolase activity; DNA binding; DNA repair; membrane
leucine-rich repeat extensin protein 1		Aphid-w12	-0.179575	0.521916	DNA binding
transcription factor Adf-1		Aphid-w12	-0.0146114	0.958782	DNA binding
transcription factor HES-2		Aphid-w12	0.554589	0.0319049	DNA binding; DNA integration; protein dimerization activity; regulation of transcription, DNA-templated
nuclear factor 1 X-type		Aphid-w12	-0.353332	0.196397	DNA binding; DNA replication; DNA-binding transcription factor activity; nucleus; regulation of transcription, DNA-templated; transcription regulator complex
transcription factor E2F6		Aphid-w12	0.523036	0.0454322	DNA binding; DNA-binding transcription factor activity; nucleus; protein dimerization activity; regulation of transcription, DNA-templated; transcription regulator complex
T-box transcription factor TBX20		Aphid-w12	-0.327772	0.233016	DNA binding; DNA-binding transcription factor activity; nucleus; regulation of transcription, DNA-templated; transcription regulator complex
segmentation protein Runt		Aphid-w12	0.301585	0.274662	DNA binding; DNA-binding transcription factor activity; nucleus; regulation of transcription, DNA-templated; transcription regulator complex
uncharacterized protein LOC107884099		Aphid-w12	0.0608133	0.829538	DNA binding; DNA-directed 5'-3' RNA polymerase activity; nucleolus; purine nucleobase metabolic process; pyrimidine nucleobase metabolic process; transcription, DNA-templated
muscarinic acetylcholine receptor M2		Aphid-w12	0.105506	0.708242	DNA binding; G protein-coupled receptor activity; G protein-coupled receptor signaling pathway; integral component of membrane; protein dimerization activity
GTP-binding protein Di-Ras2		Aphid-w12	0.453088	0.0898707	DNA binding; glycosphingolipid metabolic process; GTP binding; GTPase activity; integral component of membrane; intracellular anatomical structure; small GTPase mediated signal transduction; sphingomyelin phosphodiesterase activity
uncharacterized protein LOC100571649		Aphid-w12	0.170321	0.543928	DNA binding; integral component of membrane
glucose transporter type 1		Aphid-w12	-0.130922	0.641873	DNA binding; integral component of membrane; transmembrane transport; transmembrane transporter activity
homeobox protein engrailed-2		Aphid-w12	0.0538362	0.848875	DNA binding; membrane; obsolete cell; regulation of cellular process
transcription factor collier		Aphid-w12	0.195994	0.483888	DNA binding; metal ion binding; multicellular organism development; nucleus; regulation of transcription, DNA-templated
hemK methyltransferase family member 2		Aphid-w12	0.38535	0.156056	DNA binding; methylation; methyltransferase activity
ubiquinone biosynthesis protein COQ9		Aphid-w12	0.128633	0.647757	DNA binding; nuclease activity; nucleic acid phosphodiester bond hydrolysis; ubiquinone biosynthetic process
LOW QUALITY PROTEIN: uncharacterized protein LOC111035222		Aphid-w12	0.291297	0.292167	DNA binding; nucleus
uncharacterized protein LOC111032231		Aphid-w12	-0.0905731	0.748198	DNA binding; nucleus
uncharacterized protein LOC111036101		Aphid-w12	0.153684	0.584486	DNA binding; nucleus
transcription factor Sox-2		Aphid-w12	-0.298995	0.279009	DNA binding; nucleus; regulation of transcription, DNA-templated
BAI1-associated protein 3		Aphid-w12	0.0742593	0.792538	DNA binding; regulation of transcription, DNA-templated
telomerase reverse transcriptase		Aphid-w12	-0.0879241	0.755352	DNA binding; RNA-dependent DNA biosynthetic process; telomerase holoenzyme complex; telomerase RNA reverse transcriptase activity
mitochondrial assembly of ribosomal large subunit protein 1		Aphid-w12	0.0279195	0.921322	DNA binding; transposase activity; transposition, DNA-mediated
uncharacterized protein LOC111029340		Aphid-w12	0.0877681	0.755774	DNA duplex unwinding; DNA helicase activity; DNA repair; replication fork; telomere maintenance
potassium channel subfamily K member 15		Aphid-w12	-0.0519378	0.85415	DNA integration; integral component of membrane; nucleic acid binding; potassium channel activity; potassium ion transmembrane transport
zwei Ig domain protein zig-8		Aphid-w12	0.187615	0.503127	DNA integration; metal ion binding; nucleic acid binding
uncharacterized protein LOC100165939		Aphid-w12	-0.0782956	0.781507	DNA integration; nucleic acid binding
gag-pol polyprotein		Aphid-w12	-0.227512	0.414796	DNA integration; nucleic acid binding; transferase activity
uncharacterized protein LOC111029283		Aphid-w12	-0.517799	0.0480335	DNA integration; nucleic acid binding; zinc ion binding
intrastrand cross-link recognition protein		Aphid-w12	-0.227299	0.415243	DNA primase activity; DNA replication, synthesis of RNA primer; nucleolus; protein binding; replication fork; transcription, DNA-templated
uncharacterized protein LOC100570518		Aphid-w12	-0.48279	0.0683243	DNA repair; DNA replication; mitochondrion; structural constituent of cuticle
transcription factor Sox-10		Aphid-w12	0.118609	0.673749	DNA-binding transcription factor activity, RNA polymerase II-specific; regulation of transcription by RNA polymerase II
innexin inx7		Aphid-w12	-0.344637	0.208408	DNA-binding transcription factor activity; gap junction; integral component of membrane; ion transport; nucleus; regulation of transcription by RNA polymerase II; sequence-specific DNA binding; transcription regulator complex
transcriptional regulator ERG		Aphid-w12	0.0295102	0.916853	DNA-binding transcription factor activity; integral component of membrane; nucleus; regulation of transcription, DNA-templated; sequence-specific DNA binding; transcription regulator complex
doublesex- and mab-3-related transcription factor A2		Aphid-w12	0.210324	0.451816	DNA-binding transcription factor activity; integral component of membrane; nucleus; regulation of transcription, DNA-templated; sequence-specific DNA binding; transcription regulator complex; transmembrane transport; transmembrane transporter activity
required for meiotic nuclear division protein 1		Aphid-w12	0.111024	0.693646	DNA-binding transcription factor activity; integral component of membrane; nucleus; regulation of transcription, DNA-templated; sequence-specific DNA binding; transcription regulator complex; zinc ion binding
forkhead box protein I1-B		Aphid-w12	0.249581	0.369676	DNA-binding transcription factor activity; ligase activity; protein ubiquitination; regulation of transcription, DNA-templated; sequence-specific DNA binding; transcription regulator complex; ubiquitin-protein transferase activity
homeotic protein ultrabithorax		Aphid-w12	-0.110774	0.694305	DNA-binding transcription factor activity; multicellular organism development; nucleus; protein dimerization activity; regulation of transcription, DNA-templated; sequence-specific DNA binding; transcription regulator complex
homeotic protein proboscipedia		Aphid-w12	0.0613366	0.828091	DNA-binding transcription factor activity; multicellular organism development; nucleus; regulation of transcription, DNA-templated; sequence-specific DNA binding; transcription regulator complex
homeotic protein Sex combs reduced		Aphid-w12	0.055998	0.842874	DNA-binding transcription factor activity; multicellular organism development; nucleus; regulation of transcription, DNA-templated; sequence-specific DNA binding; transcription regulator complex
homeotic protein antennapedia		Aphid-w12	-0.438171	0.102331	DNA-binding transcription factor activity; multicellular organism development; nucleus; regulation of transcription, DNA-templated; sequence-specific DNA binding; transcription regulator complex
ecdysone-induced protein 78C		Aphid-w12	0.005858	0.983469	DNA-binding transcription factor activity; nucleus; regulation of transcription, DNA-templated; sequence-specific DNA binding; steroid hormone mediated signaling pathway; steroid hormone receptor activity; transcription regulator complex; zinc ion binding
nuclear receptor subfamily 2 group E member 1		Aphid-w12	-0.112883	0.688752	DNA-binding transcription factor activity; nucleus; regulation of transcription, DNA-templated; sequence-specific DNA binding; steroid hormone mediated signaling pathway; steroid hormone receptor activity; transcription regulator complex; zinc ion binding; regulation of transcription DNA templated
inhibitory POU protein		Aphid-w12	0.173054	0.537385	DNA-binding transcription factor activity; nucleus; regulation of transcription, DNA-templated; sequence-specific DNA binding; transcription regulator complex
GATA-binding factor A		Aphid-w12	0.154154	0.583324	DNA-binding transcription factor activity; nucleus; regulation of transcription, DNA-templated; sequence-specific DNA binding; transcription regulator complex; zinc ion binding
zygotic gap protein knirps		Aphid-w12	-0.0193518	0.945425	DNA-binding transcription factor activity; nucleus; regulation of transcription, DNA-templated; sequence-specific DNA binding; transcription regulator complex; zinc ion binding
optomotor-blind protein		Aphid-w12	0.000270348	0.999237	DNA-binding transcription factor activity; nucleus; regulation of transcription, DNA-templated; transcription regulator complex
T-box protein H15		Aphid-w12	-0.124238	0.659108	DNA-binding transcription factor activity; nucleus; regulation of transcription, DNA-templated; transcription regulator complex
uncharacterized protein LOC107169554		Aphid-w12	0.313393	0.255364	DNA-binding transcription factor activity; nucleus; regulation of transcription, DNA-templated; transcription regulator complex; zinc ion binding
glutamate-gated chloride channel		Aphid-w12	0.108439	0.700472	DNA-binding transcription repressor activity, RNA polymerase II-specific; double-stranded DNA binding; extracellular ligand-gated ion channel activity; integral component of membrane; ion transmembrane transport; negative regulation of transcription by RNA polymerase II; nucleus; plasma membrane
uncharacterized protein LOC107883363		Aphid-w12	-0.104187	0.711744	DNA-binding transcription repressor activity, RNA polymerase II-specific; double-stranded DNA binding; nucleus; regulation of transcription by RNA polymerase II
uncharacterized protein LOC100570719		Aphid-w12	-0.138555	0.622399	electron transfer activity; heme binding
enzymatic polyprotein endonuclease reverse		Aphid-w12	0.196647	0.482403	endonuclease activity; nucleic acid phosphodiester bond hydrolysis
vesicle-associated membrane protein-associated protein A		Aphid-w12	0.103113	0.714598	endoplasmic reticulum membrane; integral component of membrane
F-box/LRR-repeat protein 13		Aphid-w12	0.677519	0.00551704	extracellular region
uncharacterized protein LOC111026779		Aphid-w12	-0.341797	0.212432	extracellular region; hormone activity; integral component of membrane; signal transduction
thyrostimulin beta-5 subunit		Aphid-w12	-0.0318111	0.910393	extracellular region; hormone activity; signal transduction
protein Wnt-1		Aphid-w12	0.30579	0.267692	extracellular region; membrane; multicellular organism development; signaling receptor binding; Wnt signaling pathway
5-demethoxyubiquinone hydroxylase		Aphid-w12	-0.152006	0.588645	extrinsic component of mitochondrial inner membrane; obsolete oxidation-reduction process; oxidoreductase activity, acting on paired donors, with incorporation or reduction of molecular oxygen, NAD(P)H as one donor, and incorporation of one atom of oxygen; ubiquinone biosynthetic process
elongation of very long chain fatty acids protein 6		Aphid-w12	-0.267021	0.336012	fatty acid biosynthetic process; integral component of membrane; transferase activity
protein amalgam		Aphid-w12	-0.0988828	0.725882	flavin adenine dinucleotide binding; obsolete oxidation-reduction process; oxidoreductase activity, acting on CH-OH group of donors
melanocortin receptor 5		Aphid-w12	0.243164	0.382508	G protein-coupled receptor activity; G protein-coupled receptor signaling pathway; integral component of membrane
5-hydroxytryptamine receptor		Aphid-w12	0.344971	0.207939	G protein-coupled receptor activity; G protein-coupled receptor signaling pathway; integral component of membrane
prolactin-releasing peptide receptor		Aphid-w12	-0.519671	0.0470912	G protein-coupled receptor activity; G protein-coupled receptor signaling pathway; integral component of membrane
G-protein coupled receptor 161		Aphid-w12	-0.0896118	0.750792	G protein-coupled receptor activity; G protein-coupled receptor signaling pathway; integral component of membrane
uncharacterized protein LOC107172425		Aphid-w12	-0.117063	0.677787	G protein-coupled receptor activity; G protein-coupled receptor signaling pathway; integral component of membrane
tyramine receptor tyra-2		Aphid-w12	-0.203087	0.467879	G protein-coupled receptor activity; G protein-coupled receptor signaling pathway; integral component of membrane
5-hydroxytryptamine receptor 2B		Aphid-w12	-0.280634	0.31099	G protein-coupled receptor activity; G protein-coupled receptor signaling pathway; integral component of membrane; nucleus
homeobox protein B-H1		Aphid-w12	0.0927314	0.742383	G protein-coupled receptor activity; G protein-coupled receptor signaling pathway; integral component of membrane; nucleus; photoreceptor activity; phototransduction; protein-chromophore linkage; regulation of transcription, DNA-templated; sequence-specific DNA binding; visual perception
probable serine/threonine-protein kinase yakA		Aphid-w12	-0.0949897	0.736313	G protein-coupled receptor activity; G protein-coupled receptor signaling pathway; integral component of membrane; nucleus; regulation of transcription, DNA-templated; sequence-specific DNA binding
melanopsin-B		Aphid-w12	0.0533148	0.850323	G protein-coupled receptor activity; G protein-coupled receptor signaling pathway; integral component of membrane; photoreceptor activity; phototransduction; protein-chromophore linkage; visual perception
TRPL translocation defect protein 14		Aphid-w12	0.141248	0.615583	G protein-coupled receptor activity; G protein-coupled receptor signaling pathway; integral component of membrane; photoreceptor activity; phototransduction; protein-chromophore linkage; visual perception
protein prickle		Aphid-w12	-0.0799517	0.776992	G protein-coupled receptor activity; G protein-coupled receptor signaling pathway; integral component of membrane; zinc ion binding
guanine nucleotide-binding protein G(q) subunit alpha		Aphid-w12	0.0460587	0.870523	G protein-coupled receptor binding; G protein-coupled receptor signaling pathway; G-protein beta/gamma-subunit complex binding; GTP binding; GTPase activity
cardioacceleratory peptide receptor		Aphid-w12	0.054448	0.847176	G protein-coupled receptor signaling pathway, coupled to cyclic nucleotide second messenger; integral component of membrane; nuclear pore; plasma membrane; transport; vasopressin receptor activity
lutropin-choriogonadotropic hormone receptor		Aphid-w12	0.0924214	0.743218	G protein-coupled receptor signaling pathway, coupled to cyclic nucleotide second messenger; integral component of membrane; protein-hormone receptor activity
GDP-fucose transporter 1		Aphid-w12	-0.675711	0.00569305	GDP-fucose import into Golgi lumen; GDP-fucose transmembrane transporter activity; Golgi apparatus; integral component of membrane; NAD binding; obsolete oxidation-reduction process; oxidoreductase activity, acting on the CH-OH group of donors, NAD or NADP as acceptor
UDP-glucuronosyltransferase 2B7		Aphid-w12	-0.316935	0.249742	glucuronosyltransferase activity; integral component of membrane; proteasome regulatory particle, base subcomplex; ubiquitin-dependent protein catabolic process
protein phosphatase Slingshot		Aphid-w12	-0.364206	0.182013	Golgi transport complex; intra-Golgi vesicle-mediated transport
phosphatidylinositol N-acetylglucosaminyltransferase subunit C		Aphid-w12	0.0895879	0.750856	GPI anchor biosynthetic process; integral component of membrane; phosphatidylinositol N-acetylglucosaminyltransferase activity
GTP-binding protein GEM		Aphid-w12	-0.140748	0.616846	GTP binding; GTPase activity; intracellular protein transport; mitochondrial outer membrane; small GTPase mediated signal transduction
OS-D protein		Aphid-w12	0.257652	0.353875	GTP binding; intracellular anatomical structure; membrane; small GTPase mediated signal transduction
protein yippee 1		Aphid-w12	0.250926	0.367017	GTP binding; metal ion binding; nucleus; small GTPase mediated signal transduction
rap1 GTPase-activating protein 1		Aphid-w12	0.0355957	0.899779	GTPase activator activity; integral component of membrane; regulation of small GTPase mediated signal transduction; transmembrane transport; transmembrane transporter activity
centaurin-gamma-1A		Aphid-w12	-0.521284	0.0462907	GTPase activator activity; positive regulation of GTPase activity; protein binding
rho GTPase-activating protein 20		Aphid-w12	-0.271897	0.326922	GTPase activator activity; positive regulation of GTPase activity; regulation of small GTPase mediated signal transduction
ras-GEF domain-containing family member 1B		Aphid-w12	-0.114648	0.684115	guanyl-nucleotide exchange factor activity; intracellular anatomical structure; positive regulation of GTPase activity; small GTPase mediated signal transduction
cytochrome b5 reductase 4		Aphid-w12	-0.27315	0.324609	heme binding
dual specificity protein phosphatase Mpk3		Aphid-w12	0.0368314	0.896317	heme binding; inactivation of MAPK activity; integral component of membrane; iron ion binding; MAP kinase tyrosine/serine/threonine phosphatase activity; monooxygenase activity; obsolete oxidation-reduction process; oxidoreductase activity, acting on paired donors, with incorporation or reduction of molecular oxygen; protein dephosphorylation
cytochrome P450 307a1		Aphid-w12	-0.0844343	0.764805	heme binding; integral component of membrane; iron ion binding; monooxygenase activity; obsolete oxidation-reduction process; oxidoreductase activity, acting on paired donors, with incorporation or reduction of molecular oxygen
cytochrome P450 6a2		Aphid-w12	-0.00578864	0.983665	heme binding; iron ion binding; monooxygenase activity; obsolete oxidation-reduction process; oxidoreductase activity, acting on paired donors, with incorporation or reduction of molecular oxygen
beta-TrCP		Aphid-w12	0.0563431	0.841917	heme binding; iron ion binding; obsolete oxidation-reduction process; oxidoreductase activity, acting on paired donors, with incorporation or reduction of molecular oxygen; protein dimerization activity
zinc finger protein 511		Aphid-w12	0.127522	0.65062	histone acetylation; histone acetyltransferase activity; histone acetyltransferase complex; metal ion binding; nucleic acid binding; regulation of transcription, DNA-templated
uncharacterized protein LOC111029242		Aphid-w12	-0.221435	0.427701	histone acetylation; MOZ/MORF histone acetyltransferase complex; negative regulation of cell population proliferation; positive regulation of GTPase activity; regulation of Rho protein signal transduction; zinc ion binding; guanyl-nucleotide exchange factor activity
uncharacterized protein LOC111039541		Aphid-w12	-0.209137	0.454431	histone H3 deacetylation; NAD-dependent histone deacetylase activity (H3-K14 specific); nucleus; protein binding; regulation of transcription, DNA-templated
WAS/WASL-interacting protein family member 1		Aphid-w12	-0.208548	0.455733	hydrolase activity
acid sphingomyelinase phosphodiesterase 3a		Aphid-w12	0.243392	0.382048	hydrolase activity
inositol polyphosphate 5-phosphatase K		Aphid-w12	0.365424	0.180446	hydrolase activity; integral component of membrane; phosphatidylinositol dephosphorylation; transmembrane transport; transmembrane transporter activity
uncharacterized protein LOC100167701		Aphid-w12	0.107738	0.702325	hydrolase activity; metal ion binding; nucleic acid binding
somatomedin-B and thrombospondin type-1 domain-containing protein		Aphid-w12	0.169502	0.545896	immune response; polysaccharide binding; receptor-mediated endocytosis; scavenger receptor activity; signal transduction
inositol-trisphosphate 3-kinase B		Aphid-w12	-0.121656	0.665811	inositol phosphate biosynthetic process; kinase activity
uncharacterized protein LOC100573017		Aphid-w12	-0.41394	0.125062	integral component of membrane
uncharacterized protein LOC100168613		Aphid-w12	0.46774	0.0787152	integral component of membrane
uncharacterized protein LOC107162131		Aphid-w12	-0.45344	0.0895906	integral component of membrane
uncharacterized protein LOC100159902		Aphid-w12	0.291576	0.291684	integral component of membrane
ACYPI002725		Aphid-w12	-0.24846	0.3719	integral component of membrane
uncharacterized protein LOC111034411		Aphid-w12	-0.388038	0.152943	integral component of membrane
steroid dehydrogenase		Aphid-w12	-0.169599	0.545661	integral component of membrane
uncharacterized protein LOC107164205		Aphid-w12	0.23674	0.395593	integral component of membrane
dyslexia susceptibility 1 candidate gene 1 protein		Aphid-w12	-0.521521	0.0461736	integral component of membrane
transmembrane protein 120		Aphid-w12	-0.451683	0.0909964	integral component of membrane
uncharacterized protein LOC107162671		Aphid-w12	0.112819	0.68892	integral component of membrane
uncharacterized protein LOC100160448		Aphid-w12	-0.0719372	0.798901	integral component of membrane
uncharacterized protein LOC100160953		Aphid-w12	-0.309654	0.261383	integral component of membrane
lipid droplet-associated hydrolase		Aphid-w12	-0.411914	0.127107	integral component of membrane
nephrin		Aphid-w12	-0.308547	0.263181	integral component of membrane
hornerin		Aphid-w12	-0.318233	0.247701	integral component of membrane
uncharacterized protein LOC111030813		Aphid-w12	-0.0664325	0.814031	integral component of membrane
uncharacterized protein LOC100159742		Aphid-w12	-0.434185	0.105855	integral component of membrane
uncharacterized protein LOC100574872		Aphid-w12	-0.320972	0.243427	integral component of membrane
cleft lip and palate transmembrane protein 1		Aphid-w12	-0.206763	0.459684	integral component of membrane
uncharacterized protein LOC111031691		Aphid-w12	-0.505641	0.0544945	integral component of membrane
uncharacterized protein LOC111032111		Aphid-w12	0.162713	0.562322	integral component of membrane
uncharacterized protein LOC107173390		Aphid-w12	0.0626837	0.82437	integral component of membrane
LOW QUALITY PROTEIN: uncharacterized protein LOC100572846		Aphid-w12	-0.287289	0.299162	integral component of membrane
uncharacterized protein LOC100572339		Aphid-w12	-0.241787	0.385294	integral component of membrane
uncharacterized protein LOC100573900		Aphid-w12	-0.511153	0.0514909	integral component of membrane
uncharacterized protein LOC111035334		Aphid-w12	-0.235037	0.3991	integral component of membrane
pro-neuregulin-3 membrane-bound		Aphid-w12	-0.0676177	0.810768	integral component of membrane
uncharacterized protein LOC111031969		Aphid-w12	0.300673	0.276188	integral component of membrane
uncharacterized protein LOC100165401		Aphid-w12	-0.50666	0.0539297	integral component of membrane
vesicular inhibitory amino acid transporter		Aphid-w12	-0.0873641	0.756867	integral component of membrane
uncharacterized protein LOC100163518		Aphid-w12	0.253808	0.361352	integral component of membrane
uncharacterized protein LOC111043187		Aphid-w12	-0.0427234	0.879834	integral component of membrane
out at first protein		Aphid-w12	0.0746207	0.791549	integral component of membrane
neural proliferation differentiation and control protein 1		Aphid-w12	-0.158323	0.573053	integral component of membrane
protein singed wings 2		Aphid-w12	0.267101	0.335863	integral component of membrane
neural cell adhesion molecule 1		Aphid-w12	0.156341	0.577927	integral component of membrane
receptor expression-enhancing protein 1		Aphid-w12	-0.0657524	0.815904	integral component of membrane
protein tipE		Aphid-w12	-0.230754	0.407995	integral component of membrane
TEH3		Aphid-w12	-0.0420517	0.881711	integral component of membrane
D-beta-hydroxybutyrate dehydrogenase		Aphid-w12	-0.213996	0.443772	integral component of membrane
uncharacterized protein LOC100166998		Aphid-w12	0.0933554	0.740705	integral component of membrane
uncharacterized protein LOC107162028		Aphid-w12	0.40755	0.131589	integral component of membrane
uncharacterized protein LOC111039023		Aphid-w12	-0.66203	0.00717363	integral component of membrane; intracellular anatomical structure; intracellular signal transduction; protein deubiquitination; thiol-dependent deubiquitinase; ubiquitin-dependent protein catabolic process
membralin		Aphid-w12	-0.00606196	0.982894	integral component of membrane; intracellular anatomical structure; zinc ion binding
transient receptor potential cation channel subfamily V member 5		Aphid-w12	0.183012	0.513846	integral component of membrane; ion channel activity; ion transmembrane transport; protein binding
vacuole membrane protein 1		Aphid-w12	-0.0509893	0.856788	integral component of membrane; ion transport
serine-enriched protein		Aphid-w12	-0.0516916	0.854834	integral component of membrane; late endosome membrane; lysosomal membrane; metal ion binding; obsolete oxidation-reduction process; oxidoreductase activity; protein binding
zinc finger CCCH domain-containing protein 11A		Aphid-w12	-0.0612469	0.82834	integral component of membrane; metal ion binding
uncharacterized protein LOC111040612		Aphid-w12	0.00744949	0.978979	integral component of membrane; metal ion binding; nucleic acid binding
zinc finger protein 250		Aphid-w12	-0.216858	0.437553	integral component of membrane; metal ion binding; nucleic acid binding; protein binding; transmembrane transport; transmembrane transporter activity
solute carrier family 26 member 10		Aphid-w12	-0.174748	0.533347	integral component of membrane; metal ion binding; nucleic acid binding; secondary active sulfate transmembrane transporter activity; sulfate transmembrane transport
allatostatin-A receptor		Aphid-w12	0.522562	0.0456633	integral component of membrane; metal ion transmembrane transporter activity; metal ion transport; transmembrane transport
protein catecholamines up		Aphid-w12	-0.11835	0.674424	integral component of membrane; metal ion transmembrane transporter activity; metal ion transport; transmembrane transport
carboxypeptidase M		Aphid-w12	-0.225502	0.419042	integral component of membrane; metallocarboxypeptidase activity; proteolysis; zinc ion binding
endothelin-converting enzyme		Aphid-w12	0.0868494	0.75826	integral component of membrane; metalloendopeptidase activity; proteolysis
monocarboxylate transporter 2		Aphid-w12	-0.101352	0.719291	integral component of membrane; metallopeptidase activity; peptidyl-dipeptidase activity; proteolysis; transmembrane transport
prominin protein		Aphid-w12	-0.266547	0.336903	integral component of membrane; mitotic cell cycle checkpoint signaling; RZZ complex
equilibrative nucleoside transporter 4		Aphid-w12	0.0669425	0.812626	integral component of membrane; monoamine transmembrane transporter activity; monoamine transport; nucleoside transmembrane transport; nucleoside transmembrane transporter activity
protein Wnt-2		Aphid-w12	-0.0629786	0.823555	integral component of membrane; multicellular organism development; nucleic acid binding; signaling receptor binding; Wnt signaling pathway; zinc ion binding; extracellular matrix
uncharacterized protein LOC100162667		Aphid-w12	-0.371034	0.173342	integral component of membrane; N-acetylmuramoyl-L-alanine amidase activity; peptidoglycan biosynthetic process; peptidoglycan catabolic process; protein binding; regulation of neuronal synaptic plasticity
NAD(P) transhydrogenase		Aphid-w12	0.455172	0.0882199	integral component of membrane; NAD(P)+ transhydrogenase (AB-specific) activity; NADP binding; nicotinamide metabolic process; nicotinate nucleotide metabolic process; obsolete oxidation-reduction process; proton transmembrane transport; transmembrane transporter activity
noggin		Aphid-w12	0.0550184	0.845592	integral component of membrane; negative regulation of BMP signaling pathway; negative regulation of cell differentiation
uncharacterized protein LOC107163444		Aphid-w12	-0.0585985	0.835667	integral component of membrane; nucleic acid binding
CUGBP Elav family member 2		Aphid-w12	-0.109407	0.697914	integral component of membrane; nucleic acid binding; nucleotide binding
heterogeneous nuclear ribonucleoprotein L		Aphid-w12	0.00445711	0.987422	integral component of membrane; nucleotide binding
uncharacterized protein LOC111038098		Aphid-w12	0.18225	0.515631	integral component of membrane; nucleus; regulation of transcription, DNA-templated; sequence-specific DNA binding
tubulin-specific chaperone C		Aphid-w12	-0.193975	0.488492	integral component of membrane; post-chaperonin tubulin folding pathway; transmembrane transport; tubulin binding; tubulin complex
TWiK family of potassium channels protein 7		Aphid-w12	-0.29231	0.290415	integral component of membrane; potassium channel activity; potassium ion transmembrane transport
F-box/LRR-repeat protein 14		Aphid-w12	0.0103031	0.97093	integral component of membrane; protein binding
leucine-rich repeat-containing protein 15		Aphid-w12	-0.262478	0.34461	integral component of membrane; protein binding
receptor-mediated endocytosis protein 6		Aphid-w12	-0.199639	0.475628	integral component of membrane; protein binding; protein dephosphorylation; protein tyrosine phosphatase activity; tyrosine metabolic process
BTB/POZ domain-containing protein KCTD8		Aphid-w12	-0.046952	0.868032	integral component of membrane; protein binding; protein homooligomerization
protein toll		Aphid-w12	0.0284532	0.919822	integral component of membrane; protein binding; signal transduction
one cut domain family member 2		Aphid-w12	-0.240558	0.387787	integral component of membrane; protein binding; transport; transporter activity
uncharacterized protein LOC103310769		Aphid-w12	-0.423604	0.115618	integral component of membrane; protein-cysteine S-palmitoyltransferase activity; zinc ion binding
inactive rhomboid protein 1		Aphid-w12	-0.354994	0.194152	integral component of membrane; proteolysis; serine-type endopeptidase activity
brain-specific serine protease 4		Aphid-w12	-0.339001	0.216439	integral component of membrane; proteolysis; serine-type endopeptidase activity
uncharacterized protein LOC111031811		Aphid-w12	0.0087792	0.975228	integral component of membrane; proteolysis; serine-type endopeptidase activity
uncharacterized protein LOC111032853		Aphid-w12	0.0385701	0.891449	integral component of membrane; regulation of transcription, DNA-templated
zeta-sarcoglycan		Aphid-w12	-0.19067	0.496071	integral component of membrane; sarcoglycan complex
uncharacterized protein LOC111028858		Aphid-w12	-0.334945	0.222338	integral component of membrane; structural constituent of cuticle
regulator of hypoxia-inducible factor 1		Aphid-w12	-0.336385	0.220232	integral component of membrane; transferase activity, transferring acyl groups other than amino-acyl groups
sodium/potassium/calcium exchanger 5		Aphid-w12	0.0407336	0.885396	integral component of membrane; transmembrane transport
uncharacterized protein LOC111027904		Aphid-w12	-0.263538	0.342592	integral component of membrane; transmembrane transport
uncharacterized protein LOC111037029		Aphid-w12	-0.211068	0.45018	integral component of membrane; transmembrane transport; transmembrane transporter activity
uncharacterized protein LOC100161014		Aphid-w12	-0.185629	0.50774	integral component of membrane; transmembrane transport; transmembrane transporter activity
solute carrier family 2 facilitated glucose transporter member 8		Aphid-w12	-0.26339	0.342874	integral component of membrane; transmembrane transport; transmembrane transporter activity
neuroligin-4 X-linked		Aphid-w12	0.183124	0.513583	integral component of membrane; transmembrane transport; transmembrane transporter activity
major facilitator superfamily domain-containing protein 12		Aphid-w12	-0.31182	0.257886	integral component of membrane; transmembrane transport; transporter activity
vesicle-associated membrane protein 2		Aphid-w12	-0.280467	0.311289	integral component of membrane; vesicle-mediated transport
mushroom body large-type Kenyon cell-specific protein 1		Aphid-w12	-0.259848	0.349641	integral component of membrane; zinc ion binding
uncharacterized protein LOC107173064		Aphid-w12	0.0465438	0.86917	integral component of membrane; zinc ion binding
uncharacterized protein LOC107165293		Aphid-w12	-0.224551	0.421056	integral component of nuclear inner membrane
riboflavin transporter 2		Aphid-w12	0.0438937	0.876565	integral component of plasma membrane; riboflavin transmembrane transporter activity; riboflavin transport
golgin subfamily A member 6 protein 22		Aphid-w12	-0.407086	0.132072	intracellular anatomical structure; intracellular protein transport; vesicle-mediated transport
uncharacterized protein LOC107166532		Aphid-w12	0.107055	0.704133	intracellular anatomical structure; intracellular signal transduction; nucleic acid binding; zinc ion binding
brain tumor protein		Aphid-w12	0.310592	0.259865	intracellular anatomical structure; nucleic acid binding; protein binding; regulation of transcription, DNA-templated; zinc ion binding
uncharacterized protein LOC100165611		Aphid-w12	-0.285671	0.302013	intracellular anatomical structure; protein binding; regulation of transcription, DNA-templated
phosphatidylinositol transfer protein alpha		Aphid-w12	-0.155081	0.581034	intracellular anatomical structure; transport
probable nuclear hormone receptor HR38		Aphid-w12	-0.0296314	0.916513	intracellular receptor signaling pathway; nuclear receptor activity; nucleus; protein binding; regulation of transcription, DNA-templated; sequence-specific DNA binding; steroid hormone mediated signaling pathway; steroid hormone receptor activity; zinc ion binding
nuclear receptor subfamily 2 group F member 1-B		Aphid-w12	-0.0578428	0.83776	intracellular receptor signaling pathway; nuclear receptor activity; nucleus; regulation of transcription, DNA-templated; sequence-specific DNA binding; steroid hormone mediated signaling pathway; steroid hormone receptor activity; zinc ion binding
uncharacterized protein LOC111041888		Aphid-w12	0.453207	0.0897761	ion binding; protein binding
brain-specific angiogenesis inhibitor 1-associated protein 2 protein 2		Aphid-w12	-0.0776652	0.783227	kinase activity; phosphorylation; plasma membrane organization
MAM and LDL-receptor class A domain-containing protein 1		Aphid-w12	-0.394407	0.145734	membrane
uncharacterized protein LOC100569007		Aphid-w12	-0.155491	0.580022	membrane
uncharacterized protein LOC100573090		Aphid-w12	0.0475538	0.866354	membrane
uncharacterized protein LOC100161772		Aphid-w12	-0.122344	0.664022	membrane
uncharacterized protein LOC111039438		Aphid-w12	-0.196388	0.482991	membrane
uncharacterized protein LOC111030713		Aphid-w12	-0.182355	0.515385	membrane
uncharacterized protein LOC100574655		Aphid-w12	-0.394259	0.145898	membrane
uncharacterized protein LOC100164134		Aphid-w12	0.0427111	0.879868	membrane
vacuolar protein sorting-associated protein 26B		Aphid-w12	0.12672	0.65269	membrane
ACYPI007898		Aphid-w12	0.158219	0.573308	membrane
CCR4-NOT transcription complex subunit 2		Aphid-w12	0.284471	0.304137	membrane; nucleus; regulation of transcription, DNA-templated
TWiK family of potassium channels protein 18		Aphid-w12	-0.0264174	0.925543	membrane; potassium channel activity; potassium ion transmembrane transport
ribonuclease ZC3H12A		Aphid-w12	-0.136641	0.62726	metal ion binding
protein abrupt		Aphid-w12	0.0215204	0.93932	metal ion binding
cytosolic purine 5'-nucleotidase		Aphid-w12	0.369715	0.174996	metal ion binding
methionine aminopeptidase 1D		Aphid-w12	-0.0407696	0.885295	metal ion binding; metalloaminopeptidase activity; protein initiator methionine removal; proteolysis
neuroendocrine protein 7B2		Aphid-w12	-0.119094	0.672481	metal ion binding; neuropeptide signaling pathway; secretory granule
protein ovo		Aphid-w12	-0.183096	0.513649	metal ion binding; nucleic acid binding
zinc finger protein 521		Aphid-w12	-0.0677145	0.810501	metal ion binding; nucleic acid binding
uncharacterized protein LOC100159791		Aphid-w12	-0.149876	0.593939	metal ion binding; nucleic acid binding
protein glass		Aphid-w12	0.441583	0.0993808	metal ion binding; nucleic acid binding
Krueppel factor 4		Aphid-w12	0.207312	0.458468	metal ion binding; nucleic acid binding
PR domain zinc finger protein 16		Aphid-w12	-0.305988	0.267367	metal ion binding; nucleic acid binding; regulation of transcription, DNA-templated
zinc finger protein 473		Aphid-w12	-0.335662	0.221288	metal ion binding; nucleus; regulation of transcription, DNA-templated; sequence-specific DNA binding
homeobox protein six1		Aphid-w12	-0.285869	0.301664	metal ion binding; nucleus; regulation of transcription, DNA-templated; sequence-specific DNA binding
rabankyrin-5		Aphid-w12	-0.315106	0.252635	metal ion binding; protein binding
uncharacterized protein LOC107168927		Aphid-w12	0.111531	0.692311	metal ion binding; ribonuclease T2 activity; RNA binding; RNA phosphodiester bond hydrolysis, endonucleolytic
phospholipase DDHD2		Aphid-w12	0.387795	0.153223	metal ion binding; transposase activity; transposition, DNA-mediated
A disintegrin and metalloproteinase with thrombospondin motifs 1		Aphid-w12	-0.452495	0.0903442	metalloendopeptidase activity; proteolysis
dynein beta chain ciliary		Aphid-w12	0.414987	0.124015	microtubule; microtubule motor activity; microtubule-based movement
broad-complex core protein		Aphid-w12	0.134287	0.633261	mitochondrial electron transport, NADH to ubiquinone; mitochondrion; NADH dehydrogenase (ubiquinone) activity; sodium ion transport; ubiquinone biosynthetic process; proton transmembrane transport
segmentation polarity homeobox protein engrailed		Aphid-w12	-0.16555	0.555431	multicellular organism development; nucleus; regulation of transcription, DNA-templated; sequence-specific DNA binding
diencephalon/mesencephalon homeobox protein 1		Aphid-w12	0.18068	0.519317	multicellular organism development; nucleus; regulation of transcription, DNA-templated; sequence-specific DNA binding
C-terminal-binding protein		Aphid-w12	-0.515974	0.0489654	NAD binding; obsolete oxidation-reduction process; oxidoreductase activity, acting on the CH-OH group of donors, NAD or NADP as acceptor
NAD-dependent histone deacetylase Sir2		Aphid-w12	-0.291949	0.291039	NAD+ binding
MKL/myocardin protein 1		Aphid-w12	-0.329044	0.231099	negative regulation of transcription by RNA polymerase III; nucleus
zinc finger protein ush		Aphid-w12	-0.395894	0.144085	nucleic acid binding
uncharacterized protein LOC107161532		Aphid-w12	-0.35468	0.194574	nucleic acid binding
AT-rich interactive domain-containing protein 3A		Aphid-w12	-0.389174	0.15164	nucleic acid binding
zinc finger protein GLI3		Aphid-w12	0.100086	0.722667	nucleic acid binding
uncharacterized protein LOC111042620		Aphid-w12	-0.411192	0.127841	nucleic acid binding
zinc finger protein rotund		Aphid-w12	-0.00793485	0.97761	nucleic acid binding
uncharacterized protein LOC111041217		Aphid-w12	0.188757	0.500484	nucleic acid binding
uncharacterized protein LOC107162099		Aphid-w12	-0.403229	0.136132	nucleic acid binding
zinc finger protein 735		Aphid-w12	-0.228877	0.411924	nucleic acid binding
uncharacterized protein LOC100166169		Aphid-w12	-0.121506	0.666199	nucleic acid binding
spindle assembly abnormal protein 6		Aphid-w12	-0.236596	0.395888	nucleic acid binding
uncharacterized protein LOC100574972		Aphid-w12	-0.0340427	0.904133	nucleic acid binding
uncharacterized protein LOC107164011		Aphid-w12	-0.0524031	0.852856	nucleic acid binding
uncharacterized protein LOC100161574		Aphid-w12	-0.0473548	0.866909	nucleic acid binding
Transposase ISXO2 domain-containing protein		Aphid-w12	-0.0688035	0.807506	nucleic acid binding
zinc finger protein 3		Aphid-w12	0.155598	0.579757	nucleic acid binding
RNA-binding protein 24		Aphid-w12	-0.169897	0.544946	nucleic acid binding; nucleotide binding
RNA-binding protein fusilli		Aphid-w12	-0.0566978	0.840934	nucleic acid binding; nucleotide binding
zinc finger CCCH domain-containing protein 10		Aphid-w12	0.100462	0.721664	nucleic acid binding; nucleotide binding; zinc ion binding
zinc finger protein 664		Aphid-w12	0.549471	0.0338619	nucleic acid binding; nucleus; zinc ion binding
IDLSRF peptide		Aphid-w12	-0.0650885	0.817734	nucleic acid binding; protein binding
dachshund		Aphid-w12	-0.119144	0.672353	nucleic acid binding; protein dimerization activity
serine-rich adhesin for platelets		Aphid-w12	-0.0887391	0.753149	nucleic acid binding; protein dimerization activity
uncharacterized protein LOC100569394		Aphid-w12	-0.20803	0.456878	nucleic acid binding; regulation of transcription by RNA polymerase II
zinc finger protein ZIC 5		Aphid-w12	0.301694	0.274479	nucleic acid binding; regulation of transcription, DNA-templated
TBC1 domain family member 22B		Aphid-w12	-0.139938	0.618895	nucleic acid binding; transposase activity; transposition, DNA-mediated
RNA-directed DNA polymerase from mobile element jockey		Aphid-w12	-0.166308	0.553596	nucleic acid binding; zinc ion binding
peregrin		Aphid-w12	-0.129659	0.645119	nucleic acid binding; zinc ion binding
uncharacterized protein LOC100571237		Aphid-w12	-0.00722397	0.979615	nucleotide binding; obsolete coenzyme binding; oxidoreductase activity, acting on the aldehyde or oxo group of donors, NAD or NADP as acceptor; small molecule metabolic process; carbohydrate metabolic process
calcium/calmodulin-dependent protein kinase type II subunit gamma		Aphid-w12	-0.176351	0.52954	nucleotide binding; phosphorylation; protein kinase activity
ubiquitin carboxyl-terminal hydrolase 3		Aphid-w12	0.13659	0.62739	nucleus; protein deubiquitination; regulation of transcription, DNA-templated; sequence-specific DNA binding; ubiquitin-dependent protein catabolic process; zinc ion binding; thiol-dependent deubiquitinase
homeobox protein Nkx-6.1		Aphid-w12	0.293751	0.287934	nucleus; proteolysis; regulation of transcription, DNA-templated; sequence-specific DNA binding; serine-type endopeptidase activity
protein giant-lens		Aphid-w12	0.456005	0.0875656	nucleus; regulation of transcription, DNA-templated
homeobox protein EMX2		Aphid-w12	-0.429533	0.110074	nucleus; regulation of transcription, DNA-templated; sequence-specific DNA binding
protein FAM102A		Aphid-w12	-0.0557971	0.843431	nucleus; regulation of transcription, DNA-templated; sequence-specific DNA binding
homeobox protein H2.0		Aphid-w12	-0.0895639	0.750921	nucleus; regulation of transcription, DNA-templated; sequence-specific DNA binding
homeobox protein Nkx-2.1		Aphid-w12	-0.0142027	0.959934	nucleus; regulation of transcription, DNA-templated; sequence-specific DNA binding
homeobox protein EMX1		Aphid-w12	-0.0610098	0.828995	nucleus; regulation of transcription, DNA-templated; sequence-specific DNA binding
zinc finger homeobox protein 3		Aphid-w12	-0.276149	0.319112	nucleus; regulation of transcription, DNA-templated; sequence-specific DNA binding; zinc ion binding
LIM/homeobox protein Lhx9		Aphid-w12	-0.286508	0.300537	nucleus; regulation of transcription, DNA-templated; sequence-specific DNA binding; zinc ion binding
LIM homeobox transcription factor 1-beta		Aphid-w12	0.67781	0.00548914	nucleus; regulation of transcription, DNA-templated; sequence-specific DNA binding; zinc ion binding
LIM/homeobox protein Lhx5		Aphid-w12	0.259148	0.350987	nucleus; regulation of transcription, DNA-templated; sequence-specific DNA binding; zinc ion binding
LIM/homeobox protein Lhx2		Aphid-w12	-0.0871435	0.757464	nucleus; regulation of transcription, DNA-templated; sequence-specific DNA binding; zinc ion binding
bicaudal D-related protein		Aphid-w12	-0.250818	0.367229	obsolete oxidation-reduction process; oxidoreductase activity
glucose dehydrogenase		Aphid-w12	-0.268955	0.332389	obsolete oxidation-reduction process; oxidoreductase activity, acting on CH-OH group of donors
inositol polyphosphate 1-phosphatase		Aphid-w12	-0.224928	0.420257	phosphatidylinositol phosphate biosynthetic process
potassium voltage-gated channel protein eag		Aphid-w12	-0.425362	0.113954	phosphorelay sensor kinase activity; phosphorelay signal transduction system; phosphorylation; potassium ion transport; protein histidine kinase complex; transmembrane transport; voltage-gated potassium channel activity; voltage-gated potassium channel complex
protein Teyrha-meyrha		Aphid-w12	-0.173868	0.535442	positive regulation of canonical Wnt signaling pathway; protein ubiquitination
transcription factor mef2A		Aphid-w12	0.0254419	0.928286	positive regulation of transcription by RNA polymerase II; protein dimerization activity; RNA polymerase II transcription regulatory region sequence-specific DNA binding
potassium voltage-gated channel protein Shaker		Aphid-w12	-0.295407	0.285097	potassium ion transport; protein binding; protein homooligomerization; transmembrane transport; voltage-gated potassium channel activity; voltage-gated potassium channel complex
sodium/potassium-transporting ATPase subunit beta-2		Aphid-w12	-0.268123	0.333945	potassium ion transport; sodium ion transport; sodium:potassium-exchanging ATPase complex
potassium voltage-gated channel subfamily H member 6		Aphid-w12	-0.109998	0.696353	potassium ion transport; voltage-gated potassium channel activity; voltage-gated potassium channel complex
zinc finger protein basonuclin-2		Aphid-w12	-0.551971	0.032895	protein binding
protein Shroom		Aphid-w12	-0.502139	0.0564678	protein binding
carboxyl-terminal PDZ ligand of neuronal nitric oxide synthase protein		Aphid-w12	0.322561	0.240969	protein binding
uncharacterized protein LOC100574713		Aphid-w12	-0.242544	0.383761	protein binding
WD repeat-containing protein 47		Aphid-w12	0.181993	0.516232	protein binding
protein msta		Aphid-w12	-0.439439	0.101228	protein binding
uncharacterized protein LOC100574593		Aphid-w12	-0.348439	0.203099	protein binding
leucine-rich repeats and immunoglobulin domains protein 1		Aphid-w12	0.0615273	0.827564	protein binding
syntaxin-binding protein 5		Aphid-w12	-0.332301	0.226237	protein binding
uncharacterized protein LOC107164144		Aphid-w12	-0.382709	0.159154	protein binding
netrin-A		Aphid-w12	-0.499749	0.0578446	protein binding
dmX protein 2		Aphid-w12	0.129885	0.644538	protein binding
SOX domain-containing protein dichaete		Aphid-w12	0.0802385	0.776211	protein binding
kelch protein 17		Aphid-w12	-0.176366	0.529504	protein binding
rho GTPase-activating protein 21		Aphid-w12	-0.151436	0.590058	protein binding
jmjC domain-containing histone demethylation protein 1		Aphid-w12	0.136013	0.628861	protein binding
neural cell adhesion molecule 2		Aphid-w12	0.135808	0.629382	protein binding
connectin		Aphid-w12	0.156641	0.577188	protein binding
PDZ and LIM domain protein 3		Aphid-w12	0.259716	0.349896	protein binding
protein TANC2		Aphid-w12	-0.209945	0.45265	protein binding
protein groucho-1		Aphid-w12	-0.110775	0.694303	protein binding
telomerase Cajal body protein 1		Aphid-w12	0.00254186	0.992827	protein binding
membrane-associated guanylate kinase WW and PDZ domain-containing protein 3		Aphid-w12	-0.0455299	0.871998	protein binding
uncharacterized protein LOC107161369		Aphid-w12	0.0762085	0.787206	protein binding
BMP-binding endothelial regulator protein		Aphid-w12	0.0730558	0.795834	protein binding; protein ubiquitination; ubiquitin-protein transferase activity; zinc ion binding
tyrosine-protein phosphatase Lar		Aphid-w12	-0.408417	0.13069	protein dephosphorylation; protein tyrosine phosphatase activity; tyrosine metabolic process
ubiquitin carboxyl-terminal hydrolase 2		Aphid-w12	-0.10038	0.721882	protein deubiquitination; ubiquitin-dependent protein catabolic process; thiol-dependent deubiquitinase
twist-related protein 2		Aphid-w12	-0.187037	0.504469	protein dimerization activity
transcription factor AP-4		Aphid-w12	-0.183808	0.511985	protein dimerization activity
uncharacterized protein LOC100165959		Aphid-w12	-0.00622595	0.982431	protein dimerization activity
uncharacterized protein LOC107882788		Aphid-w12	0.0958027	0.734131	protein dimerization activity
MOB kinase activator 2		Aphid-w12	0.035933	0.898834	protein dimerization activity
aryl hydrocarbon receptor protein 1		Aphid-w12	-0.389136	0.151684	protein dimerization activity; regulation of transcription, DNA-templated
uncharacterized protein LOC111037106		Aphid-w12	-0.192937	0.490866	protein heterodimerization activity
uncharacterized protein LOC111026326		Aphid-w12	-0.255038	0.358951	protein polyglutamylation
venom serine carboxypeptidase		Aphid-w12	-0.0860289	0.760482	proteolysis; serine-type carboxypeptidase activity
uncharacterized protein LOC111030850		Aphid-w12	-0.31498	0.252836	proteolysis; serine-type endopeptidase activity
serine proteinase stubble		Aphid-w12	0.198462	0.478287	proteolysis; serine-type endopeptidase activity
uncharacterized protein LOC111039809		Aphid-w12	-0.345295	0.207484	proteolysis; serine-type endopeptidase activity
GAS2 protein 1		Aphid-w12	-0.153886	0.583987	regulation of cell cycle
paired amphipathic helix protein Sin3b		Aphid-w12	0.381195	0.160949	regulation of transcription, DNA-templated; ribosome; ribosome biogenesis; structural constituent of ribosome; translation
iroquois-class homeodomain protein irx-1-A		Aphid-w12	0.100779	0.720817	regulation of transcription, DNA-templated; sequence-specific DNA binding
homeobox protein Hox-C4		Aphid-w12	0.365698	0.180094	regulation of transcription, DNA-templated; sequence-specific DNA binding
homeobox protein SIX6		Aphid-w12	-0.192597	0.491646	regulation of transcription, DNA-templated; sequence-specific DNA binding
homeobox protein zampogna		Aphid-w12	0.159674	0.569741	regulation of transcription, DNA-templated; sequence-specific DNA binding
slowpoke-binding protein		Aphid-w12	-0.0433396	0.878113	RNA splicing
plexin A3		Aphid-w12	-0.0749767	0.790574	semaphorin receptor activity; semaphorin-plexin signaling pathway
uncharacterized protein LOC100163133		Aphid-w12	-0.00307997	0.991308	signal transduction
rho GTPase-activating protein 7		Aphid-w12	0.309398	0.261798	signal transduction
neuromedin-U receptor 2		Aphid-w12	0.0505309	0.858064	signal transduction
SLIT-ROBO Rho GTPase-activating protein 1		Aphid-w12	0.149208	0.595604	signal transduction
larval cuticle protein A2B		Aphid-w12	-0.077923	0.782524	structural constituent of cuticle
glycine-rich cell wall structural protein 1.8		Aphid-w12	0.144484	0.60743	structural constituent of cuticle
heparan sulfate glucosamine 3-O-sulfotransferase 5		Aphid-w12	-0.178059	0.525496	sulfotransferase activity
SUN domain-containing protein 2		Aphid-w12	0.0171383	0.951661	transcription coactivator activity; transcription regulator complex; positive regulation of transcription DNA-templated
ADP-ribosylation factor protein 13B		Aphid-w12	-0.152626	0.587105	transposase activity; transposition, DNA-mediated
uncharacterized protein LOC111029075		Aphid-w12	-0.331415	0.227553
proline-rich receptor protein kinase PERK9		Aphid-w12	-0.193344	0.489933
protein naked cuticle		Aphid-w12	0.331017	0.228146
uncharacterized protein LOC100169156		Aphid-w12	-0.153855	0.584063
uncharacterized protein LOC107165021		Aphid-w12	-0.258628	0.351991
uncharacterized protein LOC100571189		Aphid-w12	0.290159	0.294145
uncharacterized protein LOC111037492		Aphid-w12	-0.013349	0.962341
uncharacterized protein LOC107884647		Aphid-w12	0.330899	0.228323
uncharacterized protein LOC100568882		Aphid-w12	-0.272161	0.326433
papain inhibitor		Aphid-w12	-0.423995	0.115246
uncharacterized protein LOC111042278		Aphid-w12	-0.0888526	0.752842
uncharacterized protein LOC111033942		Aphid-w12	-0.247763	0.373287
protein PAT1		Aphid-w12	-0.522322	0.0457807
uncharacterized protein LOC103308649		Aphid-w12	0.198681	0.477793
uncharacterized protein LOC111037975		Aphid-w12	-0.531908	0.0412648
sal protein 3		Aphid-w12	-0.3787	0.163935
protein BTG2		Aphid-w12	0.27858	0.314693
uncharacterized protein LOC100570895		Aphid-w12	-0.6189	0.0138961
uncharacterized protein LOC111041156		Aphid-w12	0.176054	0.530244
uncharacterized protein LOC100572792		Aphid-w12	0.372658	0.17132
uncharacterized protein LOC111040735		Aphid-w12	-0.472928	0.075014
extracellular serine/threonine protein CG31145		Aphid-w12	0.473634	0.0745196
uncharacterized protein LOC100158702		Aphid-w12	0.569071	0.0268282
uncharacterized protein LOC111036222		Aphid-w12	-0.324767	0.237582
uncharacterized protein LOC111031851		Aphid-w12	-0.417147	0.121872
uncharacterized protein LOC111036202		Aphid-w12	-0.132816	0.63702
uncharacterized protein LOC111038282		Aphid-w12	-0.0463953	0.869584
atrophin-1		Aphid-w12	-0.0877432	0.755841
uncharacterized protein LOC111037298		Aphid-w12	-0.61038	0.0156654
protein mab-21		Aphid-w12	0.00270774	0.992359
uncharacterized protein LOC111032994		Aphid-w12	-0.394304	0.145849
uncharacterized protein LOC111029103		Aphid-w12	0.122557	0.663468
dynactin 150 kDa		Aphid-w12	0.322444	0.241149
uncharacterized protein LOC111039092		Aphid-w12	0.316994	0.249649
uncharacterized protein LOC100569063		Aphid-w12	-0.344787	0.208198
dymeclin		Aphid-w12	-0.211125	0.450055
uncharacterized protein LOC111039946		Aphid-w12	0.534365	0.0401628
integrator complex subunit 5		Aphid-w12	-0.125287	0.656393
poly(A) RNA polymerase gld-2		Aphid-w12	0.0837344	0.766705
uncharacterized protein LOC100572954		Aphid-w12	0.0567282	0.840849
uncharacterized protein LOC103307633		Aphid-w12	-0.409801	0.129264
uncharacterized protein LOC107166716		Aphid-w12	0.310794	0.259538
uncharacterized protein LOC100161897		Aphid-w12	0.409169	0.129914
uncharacterized protein LOC100162898		Aphid-w12	0.19845	0.478314
transcription factor egl-13		Aphid-w12	-0.20089	0.472808
uncharacterized protein LOC111036356		Aphid-w12	0.0686962	0.807801
headcase protein		Aphid-w12	-0.0649368	0.818152
transcriptional activator cubitus interruptus		Aphid-w12	0.0822718	0.770678
uncharacterized protein LOC107882352		Aphid-w12	0.360947	0.186249
locomotion-related protein Hikaru genki		Aphid-w12	-0.15186	0.589006
uncharacterized protein LOC111034333		Aphid-w12	-0.0174993	0.950643
uncharacterized protein LOC111033920		Aphid-w12	0.329515	0.230392
probable protein phosphatase DDB_G0282105		Aphid-w12	-0.353038	0.196794
protein yippee 5		Aphid-w12	0.507627	0.0533976
meteorin protein		Aphid-w12	-0.206772	0.459666
uncharacterized protein LOC111039487		Aphid-w12	0.332748	0.225575
multiple coagulation factor deficiency protein 2		Aphid-w12	-0.242719	0.383407
uncharacterized protein LOC107884776		Aphid-w12	-0.124715	0.657873
uncharacterized protein LOC107167411		Aphid-w12	0.219083	0.432749
uncharacterized protein LOC100164203		Aphid-w12	-0.22879	0.412107
coiled-coil domain-containing protein AGAP005037		Aphid-w12	-0.0123009	0.965296
uncharacterized protein LOC103307897		Aphid-w12	0.0464612	0.8694
suppressor protein SRP40		Aphid-w12	-0.152157	0.588268
uncharacterized protein LOC100167403		Aphid-w12	-0.0380144	0.893004
conserved oligomeric Golgi complex subunit 4		Aphid-w12	0.11824	0.674711
uncharacterized protein LOC111042129		Aphid-w12	-0.164471	0.558049
uncharacterized protein LOC107882658		Aphid-w12	0.227702	0.414394
uncharacterized protein LOC111039382		Aphid-w12	-0.0500892	0.859293
uncharacterized protein LOC100571853		Aphid-w12	-0.234072	0.401095
uncharacterized protein LOC107162670		Aphid-w12	-0.101046	0.720107
uncharacterized protein LOC111038184		Aphid-w12	0.253168	0.362606
uncharacterized protein LOC107163351		Aphid-w12	0.262871	0.34386
uncharacterized protein LOC111043020		Aphid-w12	-0.315224	0.252448
uncharacterized protein LOC111041056		Aphid-w12	0.230236	0.409077
homeobox protein B-H2		Aphid-w12	-0.350274	0.200569
uncharacterized protein LOC111035455		Aphid-w12	0.0477173	0.865899
radial spoke head protein 3		Aphid-w12	-0.0633124	0.822634
chemosensory protein 8		Aphid-w12	0.0840857	0.765751
uncharacterized protein LOC111029083		Aphid-w12	-0.00902586	0.974532
protein spaetzle 4		Aphid-w12	-0.11163	0.692049
DCN1 protein 4		Aphid-w12	-0.248571	0.371679
protein NDNF		Aphid-w12	-0.0428041	0.879608
ATP-dependent RNA helicase dbp4		Aphid-w12	-0.0353641	0.900428
formin-J		Aphid-w12	-0.167243	0.551338
uncharacterized protein LOC111037045		Aphid-w12	-0.0468167	0.868409
peroxisomal membrane protein PEX16		Aphid-w12	-0.144069	0.608471
uncharacterized protein LOC111035276		Aphid-w12	0.215479	0.440544
uncharacterized protein LOC111026427		Aphid-w12	0.135711	0.629629
uncharacterized protein LOC111027641		Aphid-w12	-0.0539522	0.848552
transforming growth factor-beta-induced protein ig-h3		Aphid-w12	0.191968	0.493087
uncharacterized protein LOC107168226		Aphid-w12	-0.148972	0.596193
neuroligin-1		Aphid-w12	-0.0605175	0.830356
LOW QUALITY PROTEIN: uncharacterized protein LOC107161496		Aphid-w12	-0.28594	0.301538
LOW QUALITY PROTEIN: uncharacterized protein LOC111033802		Aphid-w12	0.146805	0.601608
protein FAM188B2		Aphid-w12	-0.494195	0.0611377
uncharacterized PE-PGRS family protein PE_PGRS20		Aphid-w12	0.150875	0.591454
uncharacterized protein LOC100569340		Aphid-w12	0.0632707	0.822749
uncharacterized protein LOC107883669		Aphid-w12	-0.133591	0.635038
uncharacterized protein LOC107884799		Aphid-w12	-0.369663	0.175062
uncharacterized protein LOC111033397		Aphid-w12	0.165101	0.55652
uncharacterized protein LOC111042288		Aphid-w12	-0.258493	0.352251
zinc finger protein 628		Aphid-w12	-0.0739714	0.793326
zinc finger protein 512B	ApHdef-A10	Aphid-w13	-0.583467	0.0224123	integral component of membrane; intracellular anatomical structure; intracellular protein transport; membrane fusion; metal ion binding; nucleic acid binding; SNAP receptor activity; vesicle-mediated transport
NADH dehydrogenase (ubiquinone) 1 beta subcomplex 2 8kDa	ApHdef-A3	Aphid-w13	-0.520335	0.0467605	mitochondrial respiratory chain complex I; structural constituent of cuticle
ras-related protein Rab-40C		Aphid-w13	-0.134131	0.63366	4 iron, 4 sulfur cluster binding; ATP binding; cytoplasm; GTP binding; GTPase activity; iron-sulfur cluster assembly; metal ion binding; small GTPase mediated signal transduction
NADH-ubiquinone oxidoreductase subunit 8		Aphid-w13	-0.213225	0.445456	4 iron, 4 sulfur cluster binding; cytoplasm; cytoplasmic translation; membrane; obsolete oxidation-reduction process; oxidoreductase activity, acting on NAD(P)H; tRNA methyltransferase activity; tRNA nucleoside ribose methylation
signal recognition particle subunit SRP72		Aphid-w13	-0.240386	0.388138	7S RNA binding; protein binding; signal recognition particle, endoplasmic reticulum targeting; SRP-dependent cotranslational protein targeting to membrane
cofilin/actin-depolymerizing factor		Aphid-w13	-0.204829	0.463986	actin binding; actin cytoskeleton; actin filament depolymerization
asparagine--tRNA ligase cytoplasmic		Aphid-w13	-0.0670197	0.812414	alanine metabolic process; asparagine-tRNA ligase activity; asparaginyl-tRNA aminoacylation; aspartate metabolic process; ATP binding; cytoplasm; nucleic acid binding
probable NADH dehydrogenase 1 alpha subcomplex subunit 12		Aphid-w13	-0.226479	0.416974	aspartic-type endopeptidase activity; DNA integration; electron transfer activity; membrane; mitochondrial electron transport, NADH to ubiquinone; NADH dehydrogenase (ubiquinone) activity; nucleic acid binding; proteolysis; proton transmembrane transport; sodium ion transport; ubiquinone biosynthetic process
uncharacterized protein LOC111037292		Aphid-w13	-0.0372126	0.895249	ATP binding; ATPase-coupled transmembrane transporter activity; integral component of membrane; metabolic process; transmembrane transport
serine--tRNA ligase cytoplasmic		Aphid-w13	-0.343027	0.210682	ATP binding; cytoplasm; glycine metabolic process; L-serine metabolic process; rRNA (adenine-N6,N6-)-dimethyltransferase activity; rRNA methylation; serine-tRNA ligase activity; seryl-tRNA aminoacylation; threonine metabolic process
glyoxylate reductase/hydroxypyruvate reductase		Aphid-w13	-0.30208	0.273836	ATP binding; DNA duplex unwinding; DNA helicase activity; DNA recombination; DNA repair; NAD binding; obsolete oxidation-reduction process; oxidoreductase activity, acting on the CH-OH group of donors, NAD or NADP as acceptor; replication fork; telomere maintenance
serine/threonine-protein kinase GE16371		Aphid-w13	-0.431951	0.107867	ATP binding; intracellular anatomical structure; intracellular signal transduction; protein phosphorylation; protein serine/threonine kinase activity; serine family amino acid metabolic process
protein rogdi		Aphid-w13	-0.387016	0.154121	ATP binding; ligase activity; metabolic process
ATP synthase subunit gamma		Aphid-w13	-0.220304	0.430124	ATP synthesis coupled proton transport; G protein-coupled peptide receptor activity; G protein-coupled receptor signaling pathway, coupled to cyclic nucleotide second messenger; integral component of membrane; oxidative phosphorylation; proton-transporting ATP synthase activity, rotational mechanism; proton-transporting ATP synthase complex, catalytic core F(1); proton-transporting ATPase activit…
ATP synthase subunit d		Aphid-w13	-0.436308	0.103968	ATP synthesis coupled proton transport; mitochondrial proton-transporting ATP synthase complex, coupling factor F(o); proton transmembrane transporter activity
S-formylglutathione hydrolase		Aphid-w13	-0.0506203	0.857815	binding; formaldehyde catabolic process; membrane; methane metabolic process; S-formylglutathione hydrolase activity
uncharacterized protein LOC100168641		Aphid-w13	-0.141977	0.613742	binding; macromolecule metabolic process; membrane; primary metabolic process
uncharacterized protein LOC100159287		Aphid-w13	-0.437614	0.102819	calcium ion binding; GTP binding; integral component of membrane
cytochrome b-c1 complex subunit 2		Aphid-w13	0.0281617	0.920641	catalytic activity; metal ion binding; nucleic acid binding; nucleotide binding
peroxiredoxin 1		Aphid-w13	-0.506536	0.0539985	cell redox homeostasis; cellular oxidant detoxification; obsolete oxidation-reduction process; peroxidase activity; peroxiredoxin activity; response to oxidative stress
KAT8 regulatory NSL complex subunit 2		Aphid-w13	-0.0942478	0.738306	cellular oxidant detoxification; egg chorion; heme binding; histone acetyltransferase complex; obsolete oxidation-reduction process; peroxidase activity; response to oxidative stress
uncharacterized protein LOC107168959		Aphid-w13	-0.201395	0.471674	cellular protein modification process; palmitoyl-(protein) hydrolase activity
COP9 signalosome complex subunit 7b		Aphid-w13	-0.0348951	0.901743	COP9 signalosome
tubulin alpha-1 chain		Aphid-w13	-0.411005	0.128032	cytoplasm; GTP binding; GTPase activity; integral component of membrane; microtubule; microtubule-based process; structural constituent of cytoskeleton
polyadenylate-binding protein 4		Aphid-w13	-0.157649	0.574709	cytoplasm; negative regulation of transcription, DNA-templated; nucleotide binding; nucleus; protein dimerization activity; RNA binding
proteasome subunit alpha type-7-1		Aphid-w13	-0.286356	0.300804	cytoplasm; nucleus; proteasome core complex, alpha-subunit complex; regulation of transcription, DNA-templated; sequence-specific DNA binding; threonine-type endopeptidase activity; ubiquitin-dependent protein catabolic process
40S ribosomal protein S27		Aphid-w13	-0.313308	0.255501	cytosolic small ribosomal subunit; metal ion binding; ribosomal small subunit assembly; structural constituent of ribosome; translation
UV excision repair protein RAD23		Aphid-w13	-0.260338	0.348701	damaged DNA binding; nucleotide-excision repair; nucleus; proteasome-mediated ubiquitin-dependent protein catabolic process
integral membrane protein DGCR2/IDD		Aphid-w13	-0.295538	0.284874	DNA binding; integral component of membrane; metal ion binding; protein binding; regulation of transcription, DNA-templated
dehydrogenase/reductase SDR family member 11		Aphid-w13	-0.271165	0.328278	DNA integration; nucleic acid binding; obsolete oxidation-reduction process; oxidoreductase activity
60S ribosomal protein L6		Aphid-w13	-0.285868	0.301664	DNA integration; nucleic acid binding; ribosome; ribosome biogenesis; structural constituent of ribosome; translation
uncharacterized protein LOC107170147		Aphid-w13	-0.0352506	0.900746	fatty-acyl-CoA reductase (alcohol-forming) activity; integral component of membrane; obsolete oxidation-reduction process
fumarate hydratase		Aphid-w13	-0.248733	0.371357	fumarate hydratase activity; fumarate metabolic process; reductive tricarboxylic acid cycle; tricarboxylic acid cycle enzyme complex
phosphoglycerate mutase 1		Aphid-w13	-0.366938	0.17851	gluconeogenesis; glycolytic process; phosphoglycerate mutase activity
UDP-glucuronosyltransferase 1-5		Aphid-w13	-0.0293436	0.917321	glucuronosyltransferase activity; integral component of membrane; metabolic process
serine hydroxymethyltransferase cytosolic		Aphid-w13	-0.126678	0.652797	glycine biosynthetic process; glycine hydroxymethyltransferase activity; L-serine metabolic process; pyridoxal phosphate binding; tetrahydrofolate interconversion
ADP-ribosylation factor 2		Aphid-w13	0.173946	0.535257	GTP binding; intracellular anatomical structure; small GTPase mediated signal transduction
protoheme IX farnesyltransferase		Aphid-w13	-0.207632	0.45776	heme O biosynthetic process; integral component of membrane; mitochondrial membrane; protoheme IX farnesyltransferase activity
acyl-protein thioesterase 12		Aphid-w13	-0.234712	0.399771	hydrolase activity
leucine-rich repeat-containing protein 59		Aphid-w13	-0.214379	0.442938	hydrolase activity, acting on glycosyl bonds; membrane; metabolic process
NADH dehydrogenase 1 alpha subcomplex subunit 11		Aphid-w13	-0.356189	0.192549	integral component of membrane
uncharacterized protein LOC111030376		Aphid-w13	0.160275	0.56827	integral component of membrane
UPF0389 protein CG9231		Aphid-w13	0.0212357	0.940121	integral component of membrane
transmembrane protein 242		Aphid-w13	-0.297525	0.281493	integral component of membrane
uncharacterized protein LOC111033881		Aphid-w13	-0.329135	0.230963	integral component of membrane
uncharacterized protein LOC100569865		Aphid-w13	-0.307031	0.265656	integral component of membrane
mpv17 protein 2		Aphid-w13	0.00142481	0.995979	integral component of membrane
ATP synthase subunit f		Aphid-w13	-0.180839	0.518942	integral component of membrane; metal ion binding; nucleic acid binding
ancient ubiquitous protein 1		Aphid-w13	-0.238969	0.391027	integral component of membrane; protein binding
feline leukemia virus subgroup C receptor-related protein 2		Aphid-w13	-0.00130103	0.996328	integral component of membrane; protein dimerization activity; transmembrane transport
procollagen-lysine2-oxoglutarate 5-dioxygenase 2		Aphid-w13	-0.29521	0.285434	integral component of membrane; proton transmembrane transport; regulation of pH; solute:proton antiporter activity
epsilon-sarcoglycan		Aphid-w13	0.0113	0.968118	integral component of membrane; sarcoglycan complex
mediator of RNA polymerase II transcription subunit 10		Aphid-w13	-0.392152	0.14826	mediator complex; regulation of transcription by RNA polymerase II; transcription coregulator activity
pre-mRNA-splicing factor SPF27		Aphid-w13	-0.0636472	0.82171	mRNA processing
splicing factor 3A subunit 2		Aphid-w13	-0.207561	0.457916	multicellular organism development; nucleic acid binding; nucleus; signaling receptor binding; Wnt signaling pathway; zinc ion binding; extracellular matrix
protein FAM49B		Aphid-w13	-0.0918968	0.74463	nucleic acid binding
uncharacterized protein LOC100162938		Aphid-w13	0.0210758	0.940571	nucleic acid binding
THAP domain-containing protein 2		Aphid-w13	0.106949	0.704415	nucleic acid binding
RNA-binding protein 28		Aphid-w13	-0.373031	0.170858	nucleic acid binding; nucleotide binding
mago nashi		Aphid-w13	-0.134036	0.633901	nucleus
12 kDa FK506-binding protein		Aphid-w13	-0.310018	0.260794	peptidyl-prolyl cis-trans isomerase activity; protein folding; protein peptidyl-prolyl isomerization
26S proteasome non-ATPase regulatory subunit 7		Aphid-w13	-0.277409	0.316817	proteasome regulatory particle; protein binding
WD repeat-containing protein 43		Aphid-w13	-0.223837	0.422574	protein binding
uncharacterized protein LOC100164012		Aphid-w13	-0.182882	0.51415	protein binding
splicing factor 3A subunit 1		Aphid-w13	-0.131466	0.64048	protein binding; RNA binding; RNA processing
developmental gene 1062 protein		Aphid-w13	-0.111073	0.693517	protein dimerization activity
14-3-3 protein zeta		Aphid-w13	-0.3379	0.218031	protein domain specific binding
uncharacterized protein LOC111028864		Aphid-w13	-0.22954	0.410534	ribosome; ribosome biogenesis; structural constituent of ribosome; translation
40S ribosomal protein S19		Aphid-w13	-0.314796	0.253128	ribosome; ribosome biogenesis; structural constituent of ribosome; translation
60S ribosomal protein L36		Aphid-w13	-0.00938633	0.973515	ribosome; ribosome biogenesis; structural constituent of ribosome; translation
60S ribosomal protein L18a		Aphid-w13	0.0883224	0.754275	ribosome; ribosome biogenesis; structural constituent of ribosome; translation
40S ribosomal protein S13		Aphid-w13	-0.115126	0.682862	ribosome; ribosome biogenesis; structural constituent of ribosome; translation; zinc ion binding
uncharacterized protein LOC103309333		Aphid-w13	-0.104373	0.71125	transposase activity; transposition, DNA-mediated
tropomyosin-1		Aphid-w13	-0.198743	0.477651	troponin complex
F-actin-methionine sulfoxide oxidase MICAL3		Aphid-w13	-0.063382	0.822442	zinc ion binding
nucleoplasmin protein ANO39		Aphid-w13	-0.0892194	0.751852
syntaxin-18		Aphid-w13	-0.379993	0.162383
exosome complex exonuclease RRP44		Aphid-w13	-0.577577	0.0241462
dynein assembly factor 3 axonemal		Aphid-w13	0.0155767	0.956061
uncharacterized protein LOC107164805		Aphid-w13	0.24336	0.382114
transcription factor tau subunit sfc1		Aphid-w13	-0.344766	0.208227
high affinity cAMP-specific and IBMX-insensitive 3'5'-cyclic phosphodiesterase 8		Aphid-w13	-0.243714	0.3814
uncharacterized protein LOC111033936		Aphid-w13	-0.302468	0.273188
mediator of RNA polymerase II transcription subunit 28		Aphid-w13	-0.175211	0.532247
myotubularin-related protein 9		Aphid-w13	0.0999859	0.722935
uncharacterized protein LOC107168151	ApHdef-A10	Aphid-w14	-0.381355	0.160759	ATP binding; integral component of membrane; protein phosphorylation; protein serine/threonine kinase activity; serine family amino acid metabolic process
laccase-5	ApHdef-A10	Aphid-w14	-0.633659	0.0112011	copper ion binding; obsolete oxidation-reduction process; oxidoreductase activity
basic proline-rich protein	ApHdef-A2	Aphid-w14	-0.481482	0.0691857	chitin binding; chitin metabolic process; extracellular region; RNA splicing; small nuclear ribonucleoprotein complex
uncharacterized protein LOC100158963	ApHdef-A8	Aphid-w14	-0.48013	0.0700845	extracellular space
lactoperoxidase	ApHdef-A8	Aphid-w14	-0.497074	0.059414	heme binding; obsolete oxidation-reduction process; peroxidase activity; response to oxidative stress
uncharacterized protein LOC100167400	ApHdef-A8	Aphid-w14	-0.485507	0.0665596	integral component of membrane
uncharacterized protein LOC107168154	ApHdef-A8	Aphid-w14	-0.203104	0.467842	membrane
extensin-2	ApHdef-A8	Aphid-w14	-0.379305	0.163208	nucleic acid binding; protein dimerization activity
osiris 6	ApHdef-A8	Aphid-w14	-0.278265	0.315264
uncharacterized protein LOC107171871	ApHdef-A9	Aphid-w14	-0.170139	0.544364	integral component of membrane
uncharacterized protein LOC100168188	ApHdef-A9	Aphid-w14	-0.469018	0.0777919	integral component of membrane; obsolete oxidation-reduction process; oxidoreductase activity; transferase activity
uncharacterized protein LOC111027233	ApHdef-A9	Aphid-w14	-0.372161	0.171938
sorbin and SH3 domain-containing protein 2		Aphid-w14	-0.576015	0.0246227	actin filament organization; protein binding
uncharacterized protein LOC100159025		Aphid-w14	-0.298741	0.279436	ATP binding; ATPase-coupled transmembrane transporter activity; integral component of membrane; metabolic process; transmembrane transport
kinesin protein KIF12		Aphid-w14	0.0431461	0.878653	ATP binding; carbohydrate metabolic process; isomerase activity; microtubule; microtubule binding; microtubule motor activity; microtubule-based movement; tubulin complex
attractin protein 1		Aphid-w14	-0.0938212	0.739452	ATP binding; integral component of membrane; protein binding; protein phosphorylation; protein serine/threonine kinase activity; serine family amino acid metabolic process
decaprenyl-diphosphate synthase subunit 1		Aphid-w14	-0.475457	0.0732557	ATP binding; isoprenoid biosynthetic process; transferase activity
wee1 protein kinase 2		Aphid-w14	-0.346264	0.206125	ATP binding; protein kinase activity; protein phosphorylation
STE20-related kinase adapter protein alpha		Aphid-w14	-0.433316	0.106635	ATP binding; protein phosphorylation; protein serine/threonine kinase activity; serine family amino acid metabolic process
thrombospondin type-1 domain-containing protein 4		Aphid-w14	-0.412437	0.126577	calcium ion binding; calcium-dependent phospholipid binding; metalloendopeptidase activity; proteolysis; zinc ion binding; extracellular matrix
cadherin-89D		Aphid-w14	-0.475185	0.0734429	calcium ion binding; homophilic cell adhesion via plasma membrane adhesion molecules; integral component of membrane; plasma membrane
protocadherin Fat 4		Aphid-w14	-0.342001	0.21214	calcium ion binding; homophilic cell adhesion via plasma membrane adhesion molecules; integral component of membrane; plasma membrane
translocating chain-associated membrane protein 1		Aphid-w14	-0.739053	0.00164399	catalytic activity; integral component of membrane
ribonuclease P protein subunit p25		Aphid-w14	-0.233055	0.403203	cellular oxidant detoxification; heme binding; integral component of membrane; nucleic acid binding; obsolete oxidation-reduction process; peroxidase activity; response to oxidative stress
atrial natriuretic peptide-converting enzyme		Aphid-w14	-0.407814	0.131315	cytoplasm; integral component of membrane; L-methionine salvage from methylthioadenosine; L-methionine salvage from S-adenosylmethionine; nucleus; protein binding; proteolysis; serine-type endopeptidase activity; S-methyl-5-thioribose-1-phosphate isomerase activity
uncharacterized protein LOC107164864		Aphid-w14	-0.254078	0.360825	DNA binding; DNA-directed 5'-3' RNA polymerase activity; nucleolus; purine nucleobase metabolic process; pyrimidine nucleobase metabolic process; signal transduction; signaling receptor binding; transcription, DNA-templated
protein artemis		Aphid-w14	-0.276133	0.31914	DNA binding; nucleus; regulation of transcription, DNA-templated
uncharacterized protein LOC100163469		Aphid-w14	-0.118026	0.675271	DNA-binding transcription factor activity; metal ion binding; nucleus; protein binding; regulation of transcription by RNA polymerase II; RNA polymerase II transcription regulatory region sequence-specific DNA binding; transcription regulator complex
uncharacterized protein LOC107165173		Aphid-w14	-0.263959	0.341792	extracellular ligand-gated ion channel activity; integral component of membrane; ion transmembrane transport
protein Skeletor		Aphid-w14	-0.203842	0.466191	extracellular space
tRNA-dihydrouridine(16/17) synthase		Aphid-w14	-0.615208	0.0146428	flavin adenine dinucleotide binding; nucleic acid binding; obsolete oxidation-reduction process; tRNA dihydrouridine synthase activity; tRNA processing
uncharacterized protein LOC100574673		Aphid-w14	-0.449632	0.0926569	GTP binding; GTPase activity; integral component of membrane; regulation of translational elongation; ribosome; translation elongation factor activity
probable cytochrome P450 49a1		Aphid-w14	-0.583995	0.0222617	heme binding; iron ion binding; monooxygenase activity; nucleus; obsolete oxidation-reduction process; oxidoreductase activity, acting on paired donors, with incorporation or reduction of molecular oxygen
uncharacterized protein LOC107164519		Aphid-w14	-0.545504	0.0354393	integral component of membrane
uncharacterized protein LOC100164009		Aphid-w14	-0.539377	0.0379827	integral component of membrane
uncharacterized protein LOC100168252		Aphid-w14	-0.288898	0.296343	integral component of membrane
uncharacterized protein LOC100570992		Aphid-w14	-0.405386	0.133851	integral component of membrane
uncharacterized protein LOC111043023		Aphid-w14	-0.246228	0.376352	integral component of membrane
otopetrin-2		Aphid-w14	-0.264196	0.341343	integral component of membrane
uncharacterized protein LOC100161176		Aphid-w14	-0.255311	0.35842	integral component of membrane
uncharacterized protein LOC100159731		Aphid-w14	-0.445574	0.0960051	integral component of membrane; mediator complex; regulation of transcription by RNA polymerase II; transcription coregulator activity
uncharacterized protein LOC107164310		Aphid-w14	-0.464717	0.0809311	integral component of membrane; nucleic acid binding; protein dimerization activity
phosphatidylinositol synthase		Aphid-w14	-0.175995	0.530385	integral component of membrane; phospholipid biosynthetic process; phosphotransferase activity, for other substituted phosphate groups
chitin synthase 1		Aphid-w14	-0.772164	0.000742607	integral component of membrane; protein dimerization activity; transferase activity, transferring hexosyl groups
heparan sulfate 2-O-sulfotransferase pipe		Aphid-w14	-0.688777	0.00451535	integral component of membrane; sulfotransferase activity
biogenesis of lysosome-related organelles complex 1 subunit 4		Aphid-w14	-0.180924	0.518743	integral component of membrane; zinc ion binding
zinc finger FYVE domain-containing protein 9		Aphid-w14	-0.304608	0.26964	metal ion binding
follistatin-A		Aphid-w14	-0.284898	0.30338	metal ion binding; nucleic acid binding; protein binding
hormone receptor 4		Aphid-w14	-0.477929	0.0715655	nucleic acid binding
odorant binding protein 5		Aphid-w14	-0.28101	0.310314	odorant binding
apolipoprotein D		Aphid-w14	-0.181273	0.517922	pigment binding
serine protease inhibitor dipetalogastin		Aphid-w14	-0.653941	0.00818175	protein binding
uncharacterized protein LOC100569598		Aphid-w14	0.0349383	0.901622	protein binding
V-type proton ATPase subunit D		Aphid-w14	-0.333973	0.223766	proton transmembrane transporter activity; proton-transporting V-type ATPase, V0 domain; proton transmembrane transport
uncharacterized protein LOC100573770		Aphid-w14	-0.718106	0.00256814
endothelial lipase		Aphid-w14	-0.490819	0.063205
integrator complex subunit 6		Aphid-w14	-0.16616	0.553954
uncharacterized protein LOC107885397		Aphid-w14	-0.512832	0.0506006
E3 ubiquitin-protein ligase XIAP		Aphid-w14	-0.411321	0.12771
C-type lectin		Aphid-w14	-0.503565	0.0556583
uncharacterized protein LOC100570047		Aphid-w14	-0.42483	0.114456
microcephalin		Aphid-w14	-0.15636	0.577879
uncharacterized protein LOC111039212		Aphid-w14	-0.414487	0.124514
uncharacterized protein LOC111039285		Aphid-w14	-0.0219535	0.9381
uncharacterized protein LOC107883525		Aphid-w14	-0.379245	0.16328
uncharacterized protein LOC107163869		Aphid-w14	-0.253632	0.361697
uncharacterized protein LOC100166868		Aphid-w14	-0.0663478	0.814264
uncharacterized protein LOC107882192		Aphid-w14	-0.1157	0.681357
zinc finger matrin-type protein CG9776		Aphid-w14	-0.18654	0.505621
outer dense fiber protein 3	ApHdef-A10	Aphid-w15	-0.303655	0.271217	nucleus; regulation of transcription, DNA-templated; sequence-specific DNA binding
uncharacterized protein LOC111035215	ApHdef-A3	Aphid-w15	-0.796186	0.000383183	DNA binding
protein spinster	ApHdef-A9	Aphid-w15	-0.31923	0.24614	cyclic nucleotide biosynthetic process; integral component of membrane; nucleotide binding; phosphorus-oxygen lyase activity; transmembrane transport
cytochrome P450 4C1	ApHdef-A9	Aphid-w15	-0.0814108	0.77302	heme binding; iron ion binding; obsolete oxidation-reduction process; oxidoreductase activity, acting on paired donors, with incorporation or reduction of molecular oxygen
uncharacterized protein LOC107164765	ApHdef-A9	Aphid-w15	-0.31542	0.252137
ras-related and estrogen-regulated growth inhibitor		Aphid-w15	-0.200647	0.473357	3',5'-cyclic-nucleotide phosphodiesterase activity; GTP binding; GTPase activity; intracellular anatomical structure; membrane; purine nucleobase metabolic process; small GTPase mediated signal transduction; visual perception
ABC transporter G family member 23		Aphid-w15	-0.263055	0.343511	apoptotic DNA fragmentation; ATP binding; ATPase; cytoplasm; nucleus
katanin p60 ATPase-containing subunit A1		Aphid-w15	-0.597256	0.0187247	ATP binding; cell division; centrosome; cytoplasm; microtubule; microtubule binding; microtubule severing; microtubule-severing ATPase activity; spindle pole; tubulin complex; mitotic cell cycle
cGMP-dependent protein kinase isozyme 2 forms cD4/T1/T3A/T3B		Aphid-w15	-0.617052	0.014266	ATP binding; cGMP binding; cGMP-dependent protein kinase activity; protein phosphorylation; serine family amino acid metabolic process
uncharacterized protein LOC107163712		Aphid-w15	-0.446435	0.0952879	ATP binding; integral component of membrane; intracellular anatomical structure; intracellular signal transduction; metal ion binding; protein kinase C activity; protein phosphorylation; serine family amino acid metabolic process
collagen alpha-1(III) chain		Aphid-w15	-0.572013	0.0258762	autophagy; chitin binding; chitin metabolic process; extracellular region; phagophore assembly site membrane
uncharacterized protein LOC107167920		Aphid-w15	-0.375151	0.168247	calcium ion binding
cAMP-dependent protein kinase type I regulatory subunit		Aphid-w15	-0.541865	0.0369341	cAMP binding; cAMP-dependent protein kinase complex; cAMP-dependent protein kinase regulator activity; nucleic acid binding; protein dimerization activity; regulation of protein kinase activity
alpha-N-acetylgalactosaminidase		Aphid-w15	-0.29648	0.283268	carbohydrate metabolic process; hydrolase activity, hydrolyzing O-glycosyl compounds
sodium-dependent nutrient amino acid transporter 1		Aphid-w15	-0.155991	0.578789	cation transport; neurotransmitter transport; neurotransmitter:sodium symporter activity
collagen alpha-1(I) chain		Aphid-w15	-0.45227	0.0905252	cell adhesion; extracellular matrix; structural molecule activity
uncharacterized protein LOC111033915		Aphid-w15	0.00109562	0.996908	cell redox homeostasis; integral component of membrane; obsolete cell
diuretic hormone receptor		Aphid-w15	0.128945	0.646954	cell surface receptor signaling pathway; diuretic hormone receptor activity; G protein-coupled receptor activity; G protein-coupled receptor signaling pathway; hormone-mediated signaling pathway; integral component of membrane; transmembrane transport; transmembrane transporter activity
peroxidase		Aphid-w15	-0.57483	0.024989	cellular oxidant detoxification; heme binding; integral component of membrane; obsolete oxidation-reduction process; obsolete peroxidase reaction; peroxidase activity; response to oxidative stress
cuticular protein analogous to peritrophins 3-C		Aphid-w15	-0.380275	0.162046	chitin binding; chitin metabolic process; extracellular region; nucleic acid binding; zinc ion binding
uncharacterized protein LOC100161930		Aphid-w15	0.220024	0.430726	Cul3-RING ubiquitin ligase complex; integral component of membrane; ion homeostasis; protein ubiquitination
modular serine protease		Aphid-w15	-0.0143708	0.95946	cysteine-type peptidase activity; proteolysis
DNA polymerase epsilon subunit 2		Aphid-w15	-0.682737	0.005033	DNA binding; DNA polymerase complex; DNA replication; DNA-directed DNA polymerase activity; RNA binding; RNA-dependent DNA biosynthetic process; RNA-directed DNA polymerase activity
phospholipid transfer protein C2CD2L		Aphid-w15	-0.289527	0.295245	DNA duplex unwinding; DNA helicase activity; DNA repair; replication fork; telomere maintenance
uncharacterized protein LOC111040488		Aphid-w15	-0.337273	0.218939	DNA integration; nucleic acid binding
MICAL protein 2		Aphid-w15	-0.697093	0.0038727	endocytic recycling; small GTPase binding
glycine receptor subunit alpha-2		Aphid-w15	-0.0951626	0.735849	extracellular ligand-gated ion channel activity; integral component of membrane; ion transport
elongation of very long chain fatty acids protein AAEL008004		Aphid-w15	-0.0914724	0.745774	fatty acid biosynthetic process; integral component of membrane; protein dimerization activity; transferase activity
fatty acyl-CoA reductase CG5065		Aphid-w15	-0.219334	0.43221	fatty-acyl-CoA reductase (alcohol-forming) activity; integral component of membrane; obsolete oxidation-reduction process; zinc ion binding
dopamine receptor 1		Aphid-w15	-0.255059	0.35891	G protein-coupled receptor activity; G protein-coupled receptor signaling pathway; integral component of membrane
phosphoenolpyruvate carboxykinase		Aphid-w15	-0.40755	0.13159	gluconeogenesis; GTP binding; phosphoenolpyruvate carboxykinase (GTP) activity; tricarboxylic acid cycle
Ig and fibronectin type-III domain-containing protein 1		Aphid-w15	-0.119196	0.672217	glucuronosyltransferase activity; integral component of membrane; metabolic process; protein binding
phospholipase B1 membrane-associated		Aphid-w15	-0.6624	0.00712995	hydrolase activity, acting on ester bonds; integral component of membrane
uncharacterized protein LOC100159895		Aphid-w15	-0.134264	0.633321	hydrolase activity; metal ion binding; mRNA cis splicing, via spliceosome; mRNA transport; nuclear cap binding complex; RNA cap binding
androgen-dependent TFPI-regulating protein		Aphid-w15	-0.452183	0.0905949	integral component of membrane
scavenger receptor class B member 1		Aphid-w15	-0.526354	0.0438389	integral component of membrane
phosphatidylinositol 4-kinase type 2-alpha		Aphid-w15	-0.12725	0.651322	integral component of membrane; kinase activity; phosphorylation
nose resistant to fluoxetine protein 6		Aphid-w15	-0.30264	0.272902	integral component of membrane; transferase activity, transferring acyl groups other than amino-acyl groups
protein goliath		Aphid-w15	0.00954359	0.973072	integral component of membrane; zinc ion binding
leucine-rich repeat and death domain-containing protein 1		Aphid-w15	-0.00454837	0.987165	metal ion binding; nucleic acid binding; protein binding
uncharacterized protein LOC100168920		Aphid-w15	-0.288636	0.296801	metallopeptidase activity; proteolysis; zinc ion binding
7SK snRNA methylphosphate capping enzyme		Aphid-w15	-0.353726	0.195863	methyltransferase activity
serine-threonine kinase receptor-associated protein		Aphid-w15	0.1414	0.615198	protein binding
uncharacterized protein LOC111030440		Aphid-w15	-0.1934	0.489805	proteolysis; serine-type endopeptidase activity
uncharacterized protein LOC111033981		Aphid-w15	-0.301389	0.27499
uncharacterized protein LOC100159110		Aphid-w15	-0.0145319	0.959006
uncharacterized protein LOC111040643		Aphid-w15	-0.219517	0.431815
uncharacterized protein LOC111032160		Aphid-w15	0.0798872	0.777168
odorant binding protein 4	ApHdef-A10	Aphid-w16	-0.746073	0.00140283	odorant binding
uncharacterized LOC100163107	ApHdef-A10	Aphid-w16	-0.789117	0.000469555
uncharacterized protein LOC111041433	ApHdef-A10	Aphid-w16	-0.753993	0.00116585
ubiquitin-related modifier 1	ApHdef-A5	Aphid-w16	0.299062	0.278896	cytosol; protein urmylation; tRNA thio-modification; tRNA wobble uridine modification
uncharacterized protein LOC100165032	ApHdef-A8	Aphid-w16	-0.581409	0.023007
signal peptidase complex catalytic subunit SEC11A		Aphid-w16	-0.57256	0.0257019	acid-amino acid ligase activity; ATP binding; endoplasmic reticulum membrane; integral component of membrane; NEDD8 activating enzyme activity; protein neddylation; serine-type peptidase activity; signal peptide processing
basic phospholipase A2 pseudexin A chain		Aphid-w16	-0.210121	0.452263	arachidonic acid secretion; calcium ion binding; phospholipase A2 activity; phospholipid catabolic process
trafficking protein particle complex subunit 2		Aphid-w16	-0.239909	0.389109	ATP binding; coenzyme A biosynthetic process; cytoplasm; endoplasmic reticulum to Golgi vesicle-mediated transport; pantothenate biosynthetic process; pantothenate kinase activity; phosphorylation; TRAPP complex
tyrosine-protein kinase hopscotch		Aphid-w16	-0.411564	0.127462	ATP binding; cytoskeleton; intracellular signal transduction; membrane; non-membrane spanning protein tyrosine kinase activity; peptidyl-tyrosine phosphorylation
serine/threonine-protein kinase 3		Aphid-w16	-0.34622	0.206188	ATP binding; protein phosphorylation; protein serine/threonine kinase activity; serine family amino acid metabolic process; signal transduction
maltase A3		Aphid-w16	-0.440569	0.100251	carbohydrate metabolic process; catalytic activity; nucleic acid binding
histidine triad protein 4		Aphid-w16	-0.522027	0.0459251	catalytic activity
uncharacterized protein KIAA1143		Aphid-w16	-0.447109	0.0947292	chitin binding; chitin metabolic process; extracellular region
intraflagellar transport protein 57		Aphid-w16	-0.314228	0.254032	chitin binding; chitin metabolic process; extracellular region
GTP cyclohydrolase 1		Aphid-w16	-0.493219	0.0617304	cytoplasm; folic acid biosynthetic process; GTP binding; GTP cyclohydrolase I activity; GTPase activity; tetrahydrofolate biosynthetic process
TATA-box-binding protein		Aphid-w16	-0.381175	0.160973	DNA binding; DNA-templated transcription, initiation
signal recognition particle receptor subunit alpha		Aphid-w16	-0.812645	0.000231295	DNA binding; GTP binding; GTPase activity; nucleosome; nucleus; protein heterodimerization activity; signal recognition particle binding; signal recognition particle receptor complex; signal recognition particle, endoplasmic reticulum targeting; SRP-dependent cotranslational protein targeting to membrane
ultraspiracle		Aphid-w16	-0.294235	0.287102	DNA binding; nucleus; regulation of transcription, DNA-templated; steroid hormone mediated signaling pathway; steroid hormone receptor activity; zinc ion binding
uncharacterized protein LOC107173896		Aphid-w16	-0.472623	0.0752276	DNA integration; nucleic acid binding
DNA-directed RNA polymerase III subunit RPC7		Aphid-w16	-0.326532	0.234892	DNA-directed 5'-3' RNA polymerase activity; nucleolus; purine nucleobase metabolic process; pyrimidine nucleobase metabolic process; regulation of transcription by RNA polymerase III
elongation of very long chain fatty acids protein 4		Aphid-w16	-0.449974	0.0923784	fatty acid biosynthetic process; integral component of membrane; transferase activity
pyridoxine/pyridoxamine 5'-phosphate oxidase		Aphid-w16	-0.519398	0.047228	FMN binding; glutathione metabolic process; integral component of membrane; leukotriene metabolic process; prostaglandin metabolic process; pyridoxamine-phosphate oxidase activity; pyridoxine biosynthetic process; taurine metabolic process
tyrosine-protein kinase receptor TYRO3		Aphid-w16	-0.279829	0.312438	glucuronosyltransferase activity; integral component of membrane; metabolic process
dynamin-1 protein		Aphid-w16	-0.695284	0.00400591	GTP binding
protein C10		Aphid-w16	-0.506891	0.0538023	GTPase regulator activity; regulation of catalytic activity
transmembrane protein 87B		Aphid-w16	-0.258683	0.351884	histone H3 deacetylation; integral component of membrane; NAD-dependent histone deacetylase activity (H3-K14 specific); nucleus; regulation of transcription, DNA-templated
adipocyte plasma membrane-associated protein		Aphid-w16	-0.673136	0.00595138	indole biosynthetic process; strictosidine synthase activity; terpenoid biosynthetic process
transmembrane protein 41B		Aphid-w16	-0.673097	0.00595545	integral component of membrane
mediator of RNA polymerase II transcription subunit 11		Aphid-w16	-0.139948	0.618868	mediator complex; regulation of transcription by RNA polymerase II; transcription coregulator activity
uncharacterized protein LOC100569973		Aphid-w16	-0.407105	0.132052	membrane
protein PTCD3		Aphid-w16	-0.508878	0.0527153	mitochondrial translation; mitochondrion; ribosomal small subunit binding; rRNA binding
uncharacterized protein LOC100571126		Aphid-w16	-0.260001	0.349348	nucleic acid binding
39S ribosomal protein L23		Aphid-w16	-0.393231	0.147048	nucleotide binding; ribosome; ribosome biogenesis; structural constituent of ribosome; translation
WD repeat-containing protein 54		Aphid-w16	-0.258623	0.351999	nucleus; protein binding; regulation of transcription, DNA-templated
stress-induced-phosphoprotein 1		Aphid-w16	-0.474528	0.0738979	protein binding
uncharacterized protein LOC111030389		Aphid-w16	-0.307776	0.264438	protein dimerization activity
uncharacterized protein LOC107167389		Aphid-w16	-0.404816	0.134451	proteolysis; serine-type peptidase activity
arrestin		Aphid-w16	-0.205788	0.461851	signal transduction
uncharacterized protein LOC100163191		Aphid-w16	-0.558101	0.0306123
uncharacterized protein LOC100166220		Aphid-w16	-0.590261	0.0205322
uncharacterized protein LOC100160106		Aphid-w16	-0.622205	0.013253
uncharacterized protein LOC111038125		Aphid-w16	-0.548211	0.034357
uncharacterized protein LOC111035431		Aphid-w16	-0.350692	0.199996
mesencephalic astrocyte-derived neurotrophic factor		Aphid-w16	-0.479705	0.070369
single-strand selective monofunctional uracil DNA glycosylase		Aphid-w16	-0.489801	0.0638379
uncharacterized protein LOC107167484		Aphid-w16	-0.542864	0.0365191
uncharacterized protein LOC107165216		Aphid-w16	-0.480558	0.0697992
uncharacterized protein LOC111036072		Aphid-w16	-0.258151	0.35291
uncharacterized protein LOC100164219		Aphid-w16	-0.204147	0.465509
NADH dehydrogenase 1 beta subcomplex subunit 5		Aphid-w16	-0.533422	0.040583
uncharacterized protein LOC111042722		Aphid-w16	-0.258269	0.352683
craniofacial development protein 2	ApHdef-A1	Aphid-w17	0.169861	0.545033	catalytic activity; nucleic acid metabolic process
apoptosis-stimulating of p53 protein 1	ApHdef-A1	Aphid-w17	0.234302	0.400618	protein binding
autophagy-related protein 13	ApHdef-A11	Aphid-w17	0.865719	3.03799e-05	Atg1/ULK1 kinase complex; autophagy; RNA binding
chromodomain-helicase-DNA-binding protein 7	ApHdef-A11	Aphid-w17	0.169285	0.546417	ATP binding; hydrolase activity, acting on acid anhydrides; nucleus; protein binding
nicotinamide/nicotinic acid mononucleotide adenylyltransferase 1	ApHdef-A11	Aphid-w17	0.401109	0.138399	ATP binding; NAD biosynthetic process; nicotinamide metabolic process; nicotinamide-nucleotide adenylyltransferase activity; nicotinate nucleotide biosynthetic process; nicotinate-nucleotide adenylyltransferase activity; zinc ion binding
POU domain protein CF1A	ApHdef-A11	Aphid-w17	-0.0464586	0.869408	brain development; DNA-binding transcription factor activity; nucleus; regulation of transcription by RNA polymerase II; sequence-specific DNA binding; transcription regulator complex
mucin-3A	ApHdef-A11	Aphid-w17	-0.299298	0.278498	calcium ion binding; integral component of membrane; obsolete oxidation-reduction process; oxidoreductase activity; zinc ion binding
patronin	ApHdef-A11	Aphid-w17	0.243161	0.382514	calmodulin binding; microtubule binding; tubulin complex
cAMP-dependent protein kinase inhibitor beta	ApHdef-A11	Aphid-w17	0.150406	0.59262	cAMP-dependent protein kinase complex; cAMP-dependent protein kinase inhibitor activity; integral component of membrane; negative regulation of protein kinase activity
uncharacterized protein LOC100162732	ApHdef-A11	Aphid-w17	-0.232381	0.404603	carbohydrate metabolic process; cell wall macromolecule catabolic process; chitin binding; chitin catabolic process; chitinase activity; extracellular region; nucleic acid binding; transposase activity; transposition, DNA-mediated
catenin delta-2	ApHdef-A11	Aphid-w17	0.501626	0.0567615	catalytic activity; metabolic process; obsolete membrane part
probable G-protein coupled receptor Mth 5	ApHdef-A11	Aphid-w17	0.295287	0.285302	cell surface receptor signaling pathway; integral component of membrane; transmembrane signaling receptor activity
probable low-specificity L-threonine aldolase 2	ApHdef-A11	Aphid-w17	0.63158	0.0115539	cellular amino acid metabolic process; lyase activity
zinc finger SWIM domain-containing protein 8	ApHdef-A11	Aphid-w17	0.457793	0.0861737	cellular metabolic process; kinase activity
protein transport protein Sec24B	ApHdef-A11	Aphid-w17	0.145586	0.604661	COPII vesicle coat; endoplasmic reticulum to Golgi vesicle-mediated transport; intracellular protein transport; zinc ion binding
protein transport protein Sec16B	ApHdef-A11	Aphid-w17	0.11074	0.694395	COPII vesicle coating; Golgi membrane
cytidine deaminase	ApHdef-A11	Aphid-w17	-0.204316	0.465132	cytidine deaminase activity; cytidine deamination; pyrimidine nucleobase metabolic process; zinc ion binding
zinc finger protein 1	ApHdef-A11	Aphid-w17	-0.00812218	0.977081	DNA binding; metal ion binding; nucleus
leucine-rich repeat and immunoglobulin domain-containing nogo receptor-interacting protein 1	ApHdef-A11	Aphid-w17	0.114162	0.685392	DNA integration; integral component of membrane; nucleic acid binding; protein binding
RNA-binding protein 25	ApHdef-A11	Aphid-w17	0.450707	0.0917839	DNA integration; mRNA processing; nucleic acid binding; nucleotide binding
uncharacterized protein LOC107162514	ApHdef-A11	Aphid-w17	-0.1486	0.59712	DNA repair
zinc finger protein 120	ApHdef-A11	Aphid-w17	0.186635	0.5054	DNA-binding transcription factor activity; metal ion binding; nucleic acid binding; nucleus; regulation of transcription, DNA-templated; transcription regulator complex
hepatic leukemia factor	ApHdef-A11	Aphid-w17	-0.242599	0.383649	DNA-binding transcription factor activity; regulation of transcription, DNA-templated; sequence-specific DNA binding; transcription regulator complex
vesicular acetylcholine transporter	ApHdef-A11	Aphid-w17	0.106281	0.706185	drug transport; integral component of membrane; transmembrane transport; xenobiotic transmembrane transporter activity
NACHT and WD repeat domain-containing protein 2	ApHdef-A11	Aphid-w17	0.517658	0.0481053	GDP-dissociation inhibitor activity; intracellular protein transport; obsolete oxidation-reduction process; oxidoreductase activity; protein binding; protein geranylgeranylation; Rab-protein geranylgeranyltransferase complex; regulation of catalytic activity; small GTPase mediated signal transduction
beta-amyloid protein	ApHdef-A11	Aphid-w17	0.276782	0.317958	heparin binding; integral component of membrane; transition metal ion binding
uncharacterized protein LOC107167462	ApHdef-A11	Aphid-w17	0.0801137	0.776551	integral component of membrane
uncharacterized protein LOC111042065	ApHdef-A11	Aphid-w17	-0.116266	0.679873	integral component of membrane
uncharacterized protein LOC100568808	ApHdef-A11	Aphid-w17	0.351326	0.199127	integral component of membrane; intracellular anatomical structure; kinase activity; phosphatidylinositol phosphate biosynthetic process; phosphatidylinositol-mediated signaling
PHD finger protein rhinoceros	ApHdef-A11	Aphid-w17	0.260218	0.348931	integral component of membrane; nucleic acid binding; viral life cycle; zinc ion binding
transmembrane protein 132B	ApHdef-A11	Aphid-w17	-0.310449	0.260096	integral component of membrane; peptidyl-tyrosine dephosphorylation; protein tyrosine phosphatase activity; tyrosine metabolic process
uncharacterized protein LOC107161918	ApHdef-A11	Aphid-w17	-0.033028	0.906979	integral component of membrane; protein binding
peroxisome assembly protein 12	ApHdef-A11	Aphid-w17	-0.042611	0.880148	integral component of peroxisomal membrane; protein C-terminus binding; protein targeting to peroxisome; signal transduction; zinc ion binding
MPA13 allergen	ApHdef-A11	Aphid-w17	-0.0673937	0.811384	lipid binding; transport; transporter activity
uncharacterized protein LOC100165535	ApHdef-A11	Aphid-w17	0.335426	0.221634	lipid metabolic process; O-acyltransferase activity
uncharacterized protein LOC100166133	ApHdef-A11	Aphid-w17	0.189866	0.497924	metal ion binding
zinc finger protein 608	ApHdef-A11	Aphid-w17	0.281347	0.309709	metal ion binding; nucleic acid binding; regulation of DNA replication
carboxypeptidase B	ApHdef-A11	Aphid-w17	-0.258312	0.352599	metallocarboxypeptidase activity; proteolysis; zinc ion binding
NADH-ubiquinone oxidoreductase subunit 9	ApHdef-A11	Aphid-w17	-0.129886	0.644535	mitochondrial electron transport, NADH to ubiquinone; NADH dehydrogenase (ubiquinone) activity; sodium ion transport; ubiquinone biosynthetic process; proton transmembrane transport
AF4/FMR2 family member 1	ApHdef-A11	Aphid-w17	-0.0244211	0.931157	nucleic acid binding
uncharacterized protein LOC111029830	ApHdef-A11	Aphid-w17	0.235759	0.397611	nucleic acid binding; zinc ion binding
uncharacterized protein LOC111032990	ApHdef-A11	Aphid-w17	-0.14297	0.611237	nucleotide binding
protein alan shepard	ApHdef-A11	Aphid-w17	-0.237315	0.394412	nucleotide binding; RNA binding
autism susceptibility gene 2 protein	ApHdef-A11	Aphid-w17	0.203656	0.466605	protein binding
bromodomain-containing protein 4	ApHdef-A11	Aphid-w17	0.368811	0.176135	protein binding
ER membrane protein complex subunit 2	ApHdef-A11	Aphid-w17	-0.0504107	0.858398	protein binding
midnolin-B	ApHdef-A11	Aphid-w17	-0.371345	0.172953	protein binding
protein numb	ApHdef-A11	Aphid-w17	0.0743581	0.792267	protein binding
mucin-17	ApHdef-A11	Aphid-w17	-0.136487	0.627652	protein binding; structural constituent of cuticle
protein lin-7	ApHdef-A11	Aphid-w17	0.178091	0.525419	protein binding; transposase activity; transposition, DNA-mediated
defense protein l(2)34Fc	ApHdef-A11	Aphid-w17	-0.159254	0.57077
extensin	ApHdef-A11	Aphid-w17	-0.258403	0.352425
golgin subfamily A member 6 protein 6	ApHdef-A11	Aphid-w17	-0.164771	0.55732
LOW QUALITY PROTEIN: uncharacterized protein LOC107164198	ApHdef-A11	Aphid-w17	0.158423	0.572808
neurotrophin 1	ApHdef-A11	Aphid-w17	-0.115419	0.682092
nuclear pore complex protein NUP62	ApHdef-A11	Aphid-w17	-0.504279	0.0552559
proline-rich extensin protein EPR1	ApHdef-A11	Aphid-w17	0.257581	0.354013
shootin-1	ApHdef-A11	Aphid-w17	0.804887	0.000295135
signaling mucin HKR1	ApHdef-A11	Aphid-w17	0.04704	0.867787
uncharacterized protein KIAA0754	ApHdef-A11	Aphid-w17	-0.446657	0.0951037
uncharacterized protein LOC100160518	ApHdef-A11	Aphid-w17	-0.101436	0.719066
uncharacterized protein LOC100569334	ApHdef-A11	Aphid-w17	-0.187134	0.504242
uncharacterized protein LOC103308219	ApHdef-A11	Aphid-w17	0.343431	0.210111
uncharacterized protein LOC107161894	ApHdef-A11	Aphid-w17	0.427648	0.111816
uncharacterized protein LOC107165135	ApHdef-A11	Aphid-w17	-0.183707	0.512222
uncharacterized protein LOC107168547	ApHdef-A11	Aphid-w17	0.0328672	0.90743
uncharacterized protein LOC107174152	ApHdef-A11	Aphid-w17	-0.0580419	0.837209
uncharacterized protein LOC107882155	ApHdef-A11	Aphid-w17	0.192504	0.491859
uncharacterized protein LOC107882654	ApHdef-A11	Aphid-w17	0.0453103	0.872611
uncharacterized protein LOC111031462	ApHdef-A11	Aphid-w17	0.0652481	0.817294
uncharacterized protein LOC111033932	ApHdef-A11	Aphid-w17	0.250209	0.368433
uncharacterized protein LOC111034615	ApHdef-A11	Aphid-w17	0.0514154	0.855603
uncharacterized protein LOC111035930	ApHdef-A11	Aphid-w17	0.0581123	0.837014
uncharacterized protein LOC111039292	ApHdef-A11	Aphid-w17	0.0102988	0.970942
uncharacterized protein LOC111039885	ApHdef-A11	Aphid-w17	-0.190886	0.495573
uncharacterized protein LOC111042808	ApHdef-A11	Aphid-w17	0.0367829	0.896453
UPF0489 protein C5orf22	ApHdef-A11	Aphid-w17	0.123987	0.659758
vegetative cell wall protein gp1	ApHdef-A11	Aphid-w17	-0.236571	0.39594
uncharacterized protein LOC107162689	ApHdef-A2	Aphid-w17	-0.234508	0.400193
uncharacterized protein LOC111033054	ApHdef-A6	Aphid-w17	0.398206	0.141545
platelet-activating factor acetylhydrolase	ApHdef-A7	Aphid-w17	0.399082	0.140591	1-alkyl-2-acetylglycerophosphocholine esterase activity; 1-alkyl-2-acetylglycerophosphocholine esterase complex; glycerolipid metabolic process; lipid catabolic process; nucleic acid binding; protein dimerization activity
CDGSH iron-sulfur domain-containing protein 2	ApHdef-A7	Aphid-w17	0.110439	0.695189	2 iron, 2 sulfur cluster binding; cell cycle; DRM complex; transcription, DNA-templated
uncharacterized protein LOC107161828	ApHdef-A7	Aphid-w17	0.29995	0.2774	2 iron, 2 sulfur cluster binding; obsolete oxidation-reduction process; oxidative phosphorylation; proton transmembrane transport; respiratory chain complex III; ubiquinol-cytochrome-c reductase activity
uncharacterized protein LOC100161444	ApHdef-A7	Aphid-w17	0.0907838	0.74763	7S RNA binding; endoplasmic reticulum signal peptide binding; metal ion binding; signal recognition particle, endoplasmic reticulum targeting; SRP-dependent cotranslational protein targeting to membrane
xylosyltransferase oxt	ApHdef-A7	Aphid-w17	0.374703	0.168797	acetylglucosaminyltransferase activity; chondroitin sulfate biosynthetic process; membrane; protein xylosyltransferase activity
testicular acid phosphatase	ApHdef-A7	Aphid-w17	0.255855	0.357359	acid phosphatase activity; hexachlorocyclohexane metabolic process; riboflavin metabolic process
syntaxin	ApHdef-A7	Aphid-w17	0.119858	0.670489	acrosome reaction; cell differentiation; integral component of membrane; intracellular anatomical structure; intracellular protein transport; membrane fusion; SNAP receptor activity; vesicle-mediated transport
formin protein CG32138	ApHdef-A7	Aphid-w17	0.587183	0.0213683	actin binding; actin cytoskeleton organization; metallopeptidase activity; proteolysis; zinc ion binding; small GTPase binding
uncharacterized protein DDB_G0282133	ApHdef-A7	Aphid-w17	0.298414	0.27999	actin filament binding; meiotic nuclear membrane microtubule tethering complex; metal ion binding; obsolete cytoskeletal anchoring at nuclear membrane
abl interactor 1	ApHdef-A7	Aphid-w17	0.106586	0.705377	actin polymerization or depolymerization; cytoplasm
sporozoite surface protein 2	ApHdef-A7	Aphid-w17	0.0660278	0.815145	adenine phosphoribosyltransferase activity; adenine salvage; cytoplasm; nucleoside metabolic process
S-adenosylmethionine decarboxylase proenzyme 2	ApHdef-A7	Aphid-w17	0.132841	0.636958	adenosylmethionine decarboxylase activity; arginine metabolic process; proline metabolic process; spermidine biosynthetic process; spermine biosynthetic process
adenylate kinase isoenzyme 6	ApHdef-A7	Aphid-w17	0.243217	0.382403	adenylate kinase activity; ATP binding; ATP metabolic process; ATPase; nucleotide phosphorylation; nucleus; purine nucleobase metabolic process
negative elongation factor A	ApHdef-A7	Aphid-w17	0.0700244	0.804151	amino sugar metabolic process; ATP binding; carbohydrate phosphorylation; cellular glucose homeostasis; fructose metabolic process; galactose metabolic process; gluconeogenesis; glucose binding; glycolytic process; hexokinase activity; mannose metabolic process; negative regulation of transcription elongation from RNA polymerase II promoter; NELF complex; starch metabolic process; streptomycin bi…
scaffold protein salvador	ApHdef-A7	Aphid-w17	0.0206274	0.941833	apoptotic process; hippo signaling; integral component of membrane; intracellular anatomical structure; regulation of cell population proliferation; molecular adaptor activity
SH3 domain-containing RING finger protein 3	ApHdef-A7	Aphid-w17	0.249931	0.368983	apoptotic process; nucleic acid binding; protein binding; regulation of JNK cascade; zinc ion binding
uncharacterized protein LOC100165532	ApHdef-A7	Aphid-w17	0.0310283	0.91259	aspartic-type endopeptidase activity; protein binding; proteolysis
helicase ARIP4	ApHdef-A7	Aphid-w17	0.249079	0.37067	ATP binding
neuron navigator 2	ApHdef-A7	Aphid-w17	0.178185	0.525197	ATP binding
ubiquitin-conjugating enzyme E2 H	ApHdef-A7	Aphid-w17	0.129677	0.645072	ATP binding
ATP-dependent helicase brm	ApHdef-A7	Aphid-w17	0.212649	0.446714	ATP binding; ATPase; ATP-dependent chromatin remodeling; histone binding; protein kinase activity; protein phosphorylation; regulation of transcription, DNA-templated; SWI/SNF complex
nucleobindin-2	ApHdef-A7	Aphid-w17	0.0961411	0.733224	ATP binding; calcium ion binding; cytoplasm; hydrolase activity; protein catabolic process
calcium/calmodulin-dependent protein kinase type II alpha chain	ApHdef-A7	Aphid-w17	-0.00612651	0.982712	ATP binding; calmodulin binding; calmodulin-dependent protein kinase activity; protein phosphorylation; serine family amino acid metabolic process
DEP domain-containing protein DDB_G0279099	ApHdef-A7	Aphid-w17	-0.144776	0.606695	ATP binding; chitin binding; chitin metabolic process; extracellular region; protein phosphorylation; protein serine/threonine kinase activity; serine family amino acid metabolic process; signal transduction
transmembrane and ubiquitin domain-containing protein 1	ApHdef-A7	Aphid-w17	0.0351495	0.90103	ATP binding; CMP salvage; integral component of membrane; nucleoside kinase activity; phosphorylation; protein binding; UMP salvage
PAB-dependent poly(A)-specific ribonuclease subunit PAN3	ApHdef-A7	Aphid-w17	0.315106	0.252636	ATP binding; eukaryotic 43S preinitiation complex; eukaryotic 48S preinitiation complex; eukaryotic translation initiation factor 3 complex; formation of translation preinitiation complex; mRNA processing; nuclear-transcribed mRNA poly(A) tail shortening; PAN complex; P-body; positive regulation of cytoplasmic mRNA processing body assembly; regulation of translational initiation; ribosome; transl…
activin receptor type-2B	ApHdef-A7	Aphid-w17	0.340503	0.214281	ATP binding; extracellular space; integral component of membrane; metal ion binding; serine family amino acid metabolic process; transmembrane receptor protein serine/threonine kinase activity; transmembrane receptor protein serine/threonine kinase signaling pathway; signal transduction
arf-GAP domain and FG repeat-containing protein 1	ApHdef-A7	Aphid-w17	0.149809	0.594107	ATP binding; GTPase activator activity; helicase activity; nucleic acid binding; positive regulation of GTPase activity
uncharacterized protein LOC100159492	ApHdef-A7	Aphid-w17	0.0452351	0.872821	ATP binding; integral component of membrane; magnesium ion binding; nucleotide biosynthetic process; pentose-phosphate shunt; protein kinase activity; protein phosphorylation; purine nucleobase metabolic process; ribonucleoside monophosphate biosynthetic process; ribose phosphate diphosphokinase activity
probable Dol-P-Man:Man(7)GlcNAc(2)-PP-Dol alpha-16-mannosyltransferase	ApHdef-A7	Aphid-w17	0.0844121	0.764865	ATP binding; integral component of membrane; protein phosphorylation; protein serine/threonine kinase activity; serine family amino acid metabolic process; transferase activity, transferring glycosyl groups
homeodomain-interacting protein kinase 2	ApHdef-A7	Aphid-w17	0.283207	0.306385	ATP binding; integral component of membrane; protein phosphorylation; protein serine/threonine kinase activity; serine family amino acid metabolic process; transport
GATA zinc finger domain-containing protein 10	ApHdef-A7	Aphid-w17	0.14139	0.615223	ATP binding; intracellular signal transduction; metal ion binding; Notch signaling pathway; nuclear speck; positive regulation of transcription by RNA polymerase II; protein phosphorylation; protein serine/threonine kinase activity; serine family amino acid metabolic process; transcription coactivator activity; transcription regulator complex; small GTPase binding
cytosolic carboxypeptidase protein 5	ApHdef-A7	Aphid-w17	0.847939	6.51792e-05	ATP binding; metallocarboxypeptidase activity; protein phosphorylation; protein serine/threonine kinase activity; proteolysis; serine family amino acid metabolic process; zinc ion binding
protein unc-79	ApHdef-A7	Aphid-w17	0.178776	0.523802	ATP binding; peptidyl-tyrosine phosphorylation; protein binding; protein tyrosine kinase activity
cyclin-dependent kinase 12	ApHdef-A7	Aphid-w17	0.0858219	0.761043	ATP binding; protein kinase activity; protein phosphorylation
TRAF2 and NCK-interacting protein kinase	ApHdef-A7	Aphid-w17	0.242591	0.383667	ATP binding; protein kinase activity; protein phosphorylation
uncharacterized protein C12orf43	ApHdef-A7	Aphid-w17	0.449057	0.0931265	ATP binding; protein kinase activity; protein phosphorylation
dual specificity protein kinase CLK2	ApHdef-A7	Aphid-w17	0.390631	0.149979	ATP binding; protein phosphorylation; protein serine/threonine kinase activity; serine family amino acid metabolic process
serine/threonine-protein kinase PAK mbt	ApHdef-A7	Aphid-w17	0.322714	0.240733	ATP binding; protein phosphorylation; protein serine/threonine kinase activity; serine family amino acid metabolic process
protein wings apart	ApHdef-A7	Aphid-w17	0.265589	0.338709	ATPase inhibitor activity; mitochondrion; negative regulation of ATPase activity
poly(U)-binding-splicing factor half pint	ApHdef-A7	Aphid-w17	0.352732	0.19721	ATPase-coupled transmembrane transporter activity; nucleotide binding; proton transmembrane transport; RNA binding; vacuolar proton-transporting V-type ATPase complex
ubiquitin protein ATG12	ApHdef-A7	Aphid-w17	-0.0294503	0.917021	autophagosome assembly; cytoplasm; DNA binding; nuclease activity; nucleic acid phosphodiester bond hydrolysis
uncharacterized protein LOC100169041	ApHdef-A7	Aphid-w17	0.196719	0.482239	autophagy
Retrovirus-related Pol polyprotein from transposon 17.6	ApHdef-A7	Aphid-w17	0.123904	0.659975	binding
uncharacterized protein LOC107163061	ApHdef-A7	Aphid-w17	0.150937	0.591299	binding
uncharacterized protein PF11_0213	ApHdef-A7	Aphid-w17	-0.0326198	0.908124	binding
protein regulator of cytokinesis 1	ApHdef-A7	Aphid-w17	0.0332745	0.906287	binding; cellular process
transcription factor Sp4	ApHdef-A7	Aphid-w17	0.325984	0.235725	bone morphogenesis; carbohydrate metabolic process; catalytic activity; cellular response to organic cyclic compound; metal ion binding; post-anal tail morphogenesis; RNA polymerase II transcription regulatory region sequence-specific DNA binding
methyltransferase C9orf114	ApHdef-A7	Aphid-w17	0.437424	0.102985	brain development; DNA binding; DNA-binding transcription factor activity, RNA polymerase II-specific; eye development; nucleus; regulation of transcription by RNA polymerase II
store-operated calcium entry regulator STIMATE	ApHdef-A7	Aphid-w17	0.0549208	0.845863	calcium ion binding; integral component of membrane; transmembrane transport
neurocalcin	ApHdef-A7	Aphid-w17	0.0964835	0.732306	calcium ion binding; NAD(P)H oxidase H2O2-forming activity; obsolete oxidation-reduction process
mediator of RNA polymerase II transcription subunit 25	ApHdef-A7	Aphid-w17	0.241855	0.385155	carbohydrate metabolic process
uncharacterized protein LOC107164211	ApHdef-A7	Aphid-w17	-0.133857	0.63436	carbohydrate metabolic process; cell wall macromolecule catabolic process; chitin binding; chitin catabolic process; chitinase activity; integral component of membrane; metal ion binding; nucleic acid binding
transcriptional protein SWT1	ApHdef-A7	Aphid-w17	0.15139	0.590174	carbohydrate metabolic process; chitin metabolic process; hydrolase activity, hydrolyzing O-glycosyl compounds
GTPase-activating protein BEM2/IPL2	ApHdef-A7	Aphid-w17	0.606055	0.0166275	carbohydrate metabolic process; glyoxylate metabolic process; L-malate dehydrogenase activity; malate metabolic process; pyruvate metabolic process; reductive tricarboxylic acid cycle
uncharacterized protein LOC111037594	ApHdef-A7	Aphid-w17	-0.251305	0.366269	carbohydrate metabolic process; hydrolase activity, acting on carbon-nitrogen (but not peptide) bonds; nitrogen compound metabolic process
N-acetyl-D-glucosamine kinase	ApHdef-A7	Aphid-w17	0.217506	0.436152	cardiolipin biosynthetic process; CDP-diacylglycerol biosynthetic process; mitochondrial inner membrane; phosphatidate cytidylyltransferase activity
trimethyllysine dioxygenase	ApHdef-A7	Aphid-w17	0.135796	0.629412	carnitine biosynthetic process; iron ion binding; L-ascorbic acid binding; lysine catabolic process; obsolete oxidation-reduction process; trimethyllysine dioxygenase activity
cystathionine gamma-lyase	ApHdef-A7	Aphid-w17	0.244935	0.378943	catalytic activity; pyridoxal phosphate binding
WW domain-binding protein 2	ApHdef-A7	Aphid-w17	0.138982	0.621315	catalytic activity; trehalose biosynthetic process
zinc finger protein 423	ApHdef-A7	Aphid-w17	0.153045	0.586069	cation transmembrane transport; cation transmembrane transporter activity; integral component of membrane; metal ion binding; nucleic acid binding
FERM domain-containing protein 4A	ApHdef-A7	Aphid-w17	0.278295	0.31521	cellular ketone body metabolic process; hydroxymethylglutaryl-CoA lyase activity; isoleucine catabolic process; leucine catabolic process; valine catabolic process
translation initiation factor eIF-2B subunit delta	ApHdef-A7	Aphid-w17	0.198996	0.477081	cellular metabolic process
tumor susceptibility gene 101 protein	ApHdef-A7	Aphid-w17	0.139629	0.619677	cellular protein modification process; protein transport
transcription initiation factor IIA subunit 1	ApHdef-A7	Aphid-w17	0.328504	0.231911	checkpoint clamp complex; DNA damage checkpoint signaling; DNA repair; nucleolus; transcription factor TFIIA complex; transcription initiation from RNA polymerase II promoter
filamentous growth regulator 23	ApHdef-A7	Aphid-w17	-0.208538	0.455754	chitin binding; chitin metabolic process; extracellular region
mucin-5AC	ApHdef-A7	Aphid-w17	-0.269962	0.330512	chitin binding; chitin metabolic process; extracellular region
uncharacterized protein LOC107162875	ApHdef-A7	Aphid-w17	-0.279204	0.313566	chitin binding; chitin metabolic process; extracellular region
uncharacterized protein LOC111037170	ApHdef-A7	Aphid-w17	0.80093	0.000332851	chitin binding; chitin metabolic process; extracellular region; membrane; metal ion binding; nucleic acid binding; protein binding; proteolysis; receptor-mediated endocytosis; scavenger receptor activity; serine-type endopeptidase activity; signal transduction
acetylcholinesterase 2	ApHdef-A7	Aphid-w17	0.325569	0.236358	cholinesterase activity
inhibitor of growth protein 2	ApHdef-A7	Aphid-w17	-0.0796288	0.777872	chromatin; chromatin binding; chromatin organization; negative regulation of cell population proliferation; nucleus; regulation of apoptotic process; regulation of cellular senescence
tumor necrosis factor alpha-induced protein 8 protein	ApHdef-A7	Aphid-w17	0.206466	0.460344	chromatin; chromatin binding; DNA binding; nucleus; regulation of apoptotic process
uncharacterized protein LOC107169416	ApHdef-A7	Aphid-w17	0.295929	0.284207	chromosome, centromeric region; meiotic chromosome segregation; nucleus
protein transport protein Sec24D	ApHdef-A7	Aphid-w17	0.113242	0.687808	COPII vesicle coat; endoplasmic reticulum to Golgi vesicle-mediated transport; intracellular protein transport; zinc ion binding
protein TFG	ApHdef-A7	Aphid-w17	0.276015	0.319356	COPII vesicle coating; identical protein binding; integral component of membrane; lipid binding
cytochrome c oxidase assembly protein COX11	ApHdef-A7	Aphid-w17	0.16512	0.556475	copper ion binding; integral component of membrane
cyclin C	ApHdef-A7	Aphid-w17	-0.105819	0.70741	cyclin-dependent protein serine/threonine kinase regulator activity; integral component of membrane; mediator complex; regulation of protein kinase activity; regulation of cell cycle
ras-related protein Rab-7L1	ApHdef-A7	Aphid-w17	0.0691279	0.806614	cytosol; Golgi to endosome transport; GTP binding; GTPase activity; regulation of protein transport; retrograde transport, plasma membrane to Golgi; small GTPase mediated signal transduction; trans-Golgi network; vesicle
AT-rich interactive domain-containing protein 4B	ApHdef-A7	Aphid-w17	0.0448548	0.873882	DNA binding
sex determination protein fruitless	ApHdef-A7	Aphid-w17	0.40864	0.130459	DNA binding
uncharacterized protein DDB_G0291812	ApHdef-A7	Aphid-w17	-0.272866	0.325132	DNA binding; DNA integration; nucleus; zinc ion binding
chromatin complexes subunit BAP18	ApHdef-A7	Aphid-w17	0.17714	0.52767	DNA binding; G protein-coupled receptor activity; G protein-coupled receptor signaling pathway; integral component of membrane; photoreceptor activity; phototransduction; protein-chromophore linkage; visual perception
polycomb protein Asx	ApHdef-A7	Aphid-w17	0.273632	0.323722	DNA binding; integral component of membrane; zinc ion binding
uncharacterized protein LOC111028898	ApHdef-A7	Aphid-w17	0.0336331	0.905281	DNA binding; nuclease activity
uncharacterized protein LOC111041786	ApHdef-A7	Aphid-w17	0.250817	0.367231	DNA binding; nuclease activity
uncharacterized protein LOC100569021	ApHdef-A7	Aphid-w17	-0.0808023	0.774676	DNA binding; nuclease activity; nucleic acid phosphodiester bond hydrolysis
upstream stimulatory factor 2	ApHdef-A7	Aphid-w17	0.148952	0.596241	DNA binding; nucleosome; nucleus; protein heterodimerization activity
histone-lysine N-methyltransferase 2D	ApHdef-A7	Aphid-w17	0.13851	0.622513	DNA binding; nucleus
uncharacterized protein LOC100167868	ApHdef-A7	Aphid-w17	0.417303	0.121718	DNA binding; nucleus
uncharacterized protein LOC111038798	ApHdef-A7	Aphid-w17	0.226518	0.416891	DNA binding; nucleus
transcription initiation factor TFIID subunit 10	ApHdef-A7	Aphid-w17	0.163957	0.559295	DNA integration; DNA-templated transcription, initiation; mitochondrial electron transport, NADH to ubiquinone; mitochondrial respiratory chain complex I; nucleic acid binding; nucleus
uncharacterized protein LOC100569114	ApHdef-A7	Aphid-w17	-0.0258594	0.927112	DNA integration; integral component of membrane; nucleic acid binding
KRAB-A domain-containing protein 2	ApHdef-A7	Aphid-w17	0.0857735	0.761174	DNA integration; nucleic acid binding
nuclear pore complex protein DDB_G0274915	ApHdef-A7	Aphid-w17	0.0959515	0.733732	DNA integration; nucleic acid binding
uncharacterized protein LOC103310445	ApHdef-A7	Aphid-w17	0.14424	0.608043	DNA integration; nucleic acid binding
SSXT-domain containing protein	ApHdef-A7	Aphid-w17	0.319766	0.245303	DNA integration; nucleic acid binding; protein binding; transcription coactivator activity; transcription regulator complex; positive regulation of transcription DNA-templated
DNA polymerase delta subunit 3	ApHdef-A7	Aphid-w17	0.226933	0.416016	DNA replication; intracellular signal transduction; nucleus
transcription initiation factor TFIID subunit 4	ApHdef-A7	Aphid-w17	0.0847455	0.763961	DNA-binding transcription factor activity; DNA-templated transcription, initiation; metal ion binding; nucleic acid binding; protein heterodimerization activity; regulation of transcription, DNA-templated; transcription factor TFIID complex
zinc finger protein squeeze	ApHdef-A7	Aphid-w17	0.144757	0.606744	DNA-binding transcription factor activity; GTP binding; metal ion binding; nucleic acid binding; nucleus; regulation of transcription, DNA-templated; small GTPase mediated signal transduction; transcription regulator complex
GATA-binding factor C	ApHdef-A7	Aphid-w17	0.0438401	0.876715	DNA-binding transcription factor activity; hemopoiesis; nucleus; regulation of transcription, DNA-templated; sequence-specific DNA binding; transcription regulator complex; zinc ion binding
uncharacterized protein LOC100167435	ApHdef-A7	Aphid-w17	0.118067	0.675164	DNA-binding transcription factor activity; nucleus; positive regulation of GTPase activity; regulation of Rho protein signal transduction; regulation of transcription, DNA-templated; sequence-specific DNA binding; transcription regulator complex; zinc ion binding; guanyl-nucleotide exchange factor activity
transcription factor kayak	ApHdef-A7	Aphid-w17	0.195803	0.484321	DNA-binding transcription factor activity; nucleus; regulation of transcription by RNA polymerase II; sequence-specific DNA binding; transcription regulator complex
orphan steroid hormone receptor 2	ApHdef-A7	Aphid-w17	-0.0430406	0.878948	DNA-binding transcription factor activity; nucleus; regulation of transcription, DNA-templated; sequence-specific DNA binding; steroid hormone mediated signaling pathway; steroid hormone receptor activity; transcription regulator complex; zinc ion binding
transcription factor MafK	ApHdef-A7	Aphid-w17	0.153196	0.585694	DNA-binding transcription factor activity; nucleus; regulation of transcription, DNA-templated; sequence-specific DNA binding; transcription regulator complex
alpha-protein kinase 1	ApHdef-A7	Aphid-w17	0.266008	0.337918	DNA-binding transcription factor activity; nucleus; regulation of transcription, DNA-templated; sequence-specific DNA binding; transcription regulator complex; regulation of transcription DNA templated
nuclear hormone receptor FTZ-F1	ApHdef-A7	Aphid-w17	0.00468573	0.986777	DNA-binding transcription factor activity; nucleus; regulation of transcription, DNA-templated; sequence-specific DNA binding; transcription regulator complex; zinc ion binding
uncharacterized protein LOC100167424	ApHdef-A7	Aphid-w17	0.418035	0.120998	DNA-binding transcription factor activity; protein dimerization activity; regulation of transcription, DNA-templated; sequence-specific DNA binding; transcription regulator complex
CCAAT/enhancer-binding protein gamma	ApHdef-A7	Aphid-w17	0.121922	0.665118	DNA-binding transcription factor activity; regulation of transcription, DNA-templated; sequence-specific DNA binding; transcription regulator complex
transcription factor AP-1	ApHdef-A7	Aphid-w17	0.430006	0.10964	DNA-binding transcription factor activity; regulation of transcription, DNA-templated; sequence-specific DNA binding; transcription regulator complex
box A-binding factor	ApHdef-A7	Aphid-w17	-0.103537	0.713471	DNA-binding transcription factor activity; regulation of transcription, DNA-templated; sequence-specific DNA binding; transcription regulator complex; zinc ion binding
probable basic-leucine zipper transcription factor D	ApHdef-A7	Aphid-w17	0.121448	0.66635	DNA-binding transcription factor activity; regulation of transcription, DNA-templated; transcription regulator complex
transcription factor SPT20	ApHdef-A7	Aphid-w17	0.253001	0.362934	DNA-binding transcription factor activity; regulation of transcription, DNA-templated; transcription regulator complex
uncharacterized protein LOC111030812	ApHdef-A7	Aphid-w17	0.0940941	0.738719	DNA-binding transcription repressor activity, RNA polymerase II-specific; double-stranded DNA binding; negative regulation of transcription by RNA polymerase II; nucleus
transcription termination factor 3	ApHdef-A7	Aphid-w17	0.187581	0.503206	double-stranded DNA binding; mitochondrion; regulation of transcription, DNA-templated
bestrophin-2	ApHdef-A7	Aphid-w17	0.141864	0.614026	endoplasmic reticulum lumen; integral component of membrane; protein secretion
flocculation protein FLO11	ApHdef-A7	Aphid-w17	-0.163251	0.561013	extracellular space
nitric oxide synthase salivary gland	ApHdef-A7	Aphid-w17	0.849124	6.21325e-05	FMN binding; membrane; metal ion binding; nitric oxide biosynthetic process; nitric-oxide synthase activity; obsolete oxidation-reduction process
inosine-5'-monophosphate dehydrogenase	ApHdef-A7	Aphid-w17	0.384939	0.156535	GMP biosynthetic process; IMP dehydrogenase activity; metal ion binding; mitochondrial inner membrane peptidase complex; nucleotide binding; obsolete oxidation-reduction process; purine nucleobase metabolic process
lysosome-associated membrane glycoprotein 5	ApHdef-A7	Aphid-w17	0.181054	0.518438	GTP binding; GTPase activity; integral component of membrane
ras-related protein Rab-5C	ApHdef-A7	Aphid-w17	0.138147	0.623434	GTP binding; GTPase activity; integral component of membrane; intracellular anatomical structure; small GTPase mediated signal transduction
protein DGCR14	ApHdef-A7	Aphid-w17	0.25866	0.351928	GTP binding; intracellular anatomical structure; membrane; small GTPase mediated signal transduction
AT-rich interactive domain-containing protein 1A	ApHdef-A7	Aphid-w17	-0.174309	0.534394	heme binding; iron ion binding; LIM domain binding; monooxygenase activity; nucleus; obsolete oxidation-reduction process; obsolete transcription factor activity, transcription factor binding; oxidoreductase activity, acting on paired donors, with incorporation or reduction of molecular oxygen; regulation of transcription by RNA polymerase II
lysine-specific demethylase 6A	ApHdef-A7	Aphid-w17	0.123811	0.660215	histone demethylase activity (H3-K27 specific); histone H3-K27 demethylation; metal ion binding; regulation of gene expression
location of vulva defective 1	ApHdef-A7	Aphid-w17	0.104347	0.711319	immune response; membrane; polysaccharide binding; scavenger receptor activity; signal transduction
adenylate cyclase terminal-differentiation specific	ApHdef-A7	Aphid-w17	-0.173441	0.536461	integral component of membrane
lysosomal-associated transmembrane protein 4A	ApHdef-A7	Aphid-w17	0.174765	0.533308	integral component of membrane
protein nubbin	ApHdef-A7	Aphid-w17	0.235621	0.397895	integral component of membrane
protein patched	ApHdef-A7	Aphid-w17	0.193948	0.488553	integral component of membrane
protein YIF1B	ApHdef-A7	Aphid-w17	-0.0281518	0.920669	integral component of membrane
protein YIPF6	ApHdef-A7	Aphid-w17	-0.0521622	0.853526	integral component of membrane
proton-coupled amino acid transporter protein CG1139	ApHdef-A7	Aphid-w17	0.335064	0.222163	integral component of membrane
tumor suppressor candidate 2	ApHdef-A7	Aphid-w17	0.153868	0.584031	integral component of membrane
uncharacterized protein DDB_G0271606	ApHdef-A7	Aphid-w17	-0.154084	0.583497	integral component of membrane
uncharacterized protein LOC100159429	ApHdef-A7	Aphid-w17	0.205492	0.462511	integral component of membrane
uncharacterized protein LOC100161746	ApHdef-A7	Aphid-w17	0.141542	0.614838	integral component of membrane
uncharacterized protein LOC100163923	ApHdef-A7	Aphid-w17	0.401507	0.137971	integral component of membrane
uncharacterized protein LOC107161389	ApHdef-A7	Aphid-w17	0.175034	0.532667	integral component of membrane
glycerol-3-phosphate acyltransferase	ApHdef-A7	Aphid-w17	0.0975271	0.72951	integral component of membrane; metabolic process; transferase activity, transferring acyl groups
activating signal cointegrator 1 complex subunit 2	ApHdef-A7	Aphid-w17	0.189265	0.499311	integral component of membrane; metal ion binding; nucleic acid binding; protein binding
zinc finger protein chinmo	ApHdef-A7	Aphid-w17	0.118186	0.674853	integral component of membrane; metal ion binding; nucleic acid binding; protein dimerization activity
uncharacterized protein LOC111034274	ApHdef-A7	Aphid-w17	0.363668	0.182708	integral component of membrane; nucleic acid binding; zinc ion binding
serine palmitoyltransferase 2	ApHdef-A7	Aphid-w17	0.222423	0.425588	integral component of membrane; nucleus; pyridoxal phosphate binding; regulation of transcription, DNA-templated; sequence-specific DNA binding; transferase activity
phosphatidylinositol N-acetylglucosaminyltransferase subunit H	ApHdef-A7	Aphid-w17	0.0129098	0.963579	integral component of membrane; phosphatidylinositol N-acetylglucosaminyltransferase activity
pre-mRNA-splicing factor CWC25	ApHdef-A7	Aphid-w17	0.173809	0.535584	integral component of membrane; phospholipid metabolic process; transferase activity, transferring acyl groups
carboxypeptidase N subunit 2	ApHdef-A7	Aphid-w17	-0.0476921	0.865969	integral component of membrane; protein binding
homocysteine-responsive endoplasmic reticulum-resident ubiquitin domain member 2 protein	ApHdef-A7	Aphid-w17	-0.0932033	0.741114	integral component of membrane; protein binding
uncharacterized protein KIAA2026	ApHdef-A7	Aphid-w17	0.214731	0.44217	integral component of membrane; protein binding
uncharacterized protein LOC100573877	ApHdef-A7	Aphid-w17	0.111321	0.692863	integral component of membrane; protein binding
E3 ubiquitin-protein ligase AMFR	ApHdef-A7	Aphid-w17	0.311771	0.257965	integral component of membrane; protein binding; zinc ion binding
mitochondrial inner membrane protein COX18	ApHdef-A7	Aphid-w17	0.471237	0.0762063	integral component of membrane; protein insertion into membrane
uncharacterized protein LOC111038135	ApHdef-A7	Aphid-w17	-0.0427563	0.879742	integral component of membrane; protein transport
calcium homeostasis endoplasmic reticulum protein	ApHdef-A7	Aphid-w17	0.262319	0.344912	integral component of membrane; RNA binding; RNA processing
RNA polymerase II elongation factor ELL	ApHdef-A7	Aphid-w17	0.323828	0.239019	integral component of membrane; transcription elongation factor complex; transcription elongation from RNA polymerase II promoter
GPI mannosyltransferase 4	ApHdef-A7	Aphid-w17	-0.081257	0.773438	integral component of membrane; transferase activity, transferring glycosyl groups
uncharacterized protein LOC111042988	ApHdef-A7	Aphid-w17	0.0569944	0.840111	integral component of membrane; transmembrane transport
mitochondrial ornithine transporter 1	ApHdef-A7	Aphid-w17	-0.0798054	0.777391	integral component of membrane; transport
uncharacterized protein LOC107163580	ApHdef-A7	Aphid-w17	0.0861995	0.760019	integral component of membrane; vesicle-mediated transport
E3 ubiquitin-protein ligase RNF13	ApHdef-A7	Aphid-w17	0.418629	0.120416	integral component of membrane; zinc ion binding
hepatocyte growth factor-regulated tyrosine kinase substrate	ApHdef-A7	Aphid-w17	0.168021	0.549461	intracellular anatomical structure; intracellular protein transport; metal ion binding
phosphatidylinositol 4-phosphate 3-kinase C2 domain-containing subunit alpha	ApHdef-A7	Aphid-w17	-0.0388363	0.890704	intracellular anatomical structure; kinase activity; phosphatidylinositol binding; phosphatidylinositol phosphate biosynthetic process; phosphatidylinositol-mediated signaling
juxtaposed with another zinc finger protein 1	ApHdef-A7	Aphid-w17	0.0869351	0.758028	intracellular anatomical structure; metal ion binding; nucleic acid binding; transport; transporter activity
myb protein Z	ApHdef-A7	Aphid-w17	0.364921	0.181092	intracellular anatomical structure; protein dimerization activity; transport; transporter activity
GRIP and coiled-coil domain-containing protein 2	ApHdef-A7	Aphid-w17	0.0179369	0.949411	ion binding; membrane; nucleotide binding
DNA-dependent protein kinase catalytic subunit	ApHdef-A7	Aphid-w17	0.0685921	0.808087	kinase activity
apolipophorins	ApHdef-A7	Aphid-w17	0.167246	0.551329	lipid transport; lipid transporter activity
mediator of RNA polymerase II transcription subunit 29	ApHdef-A7	Aphid-w17	0.248441	0.371938	mediator complex; protein binding
mediator of RNA polymerase II transcription subunit 6	ApHdef-A7	Aphid-w17	0.0732671	0.795255	mediator complex; regulation of transcription by RNA polymerase II; sulfuric ester hydrolase activity; transcription coregulator activity
bromodomain-containing protein DDB_G0280777	ApHdef-A7	Aphid-w17	0.0972786	0.730175	membrane
cAMP-regulated phosphoprotein 21	ApHdef-A7	Aphid-w17	0.40105	0.138462	membrane
eukaryotic translation initiation factor 4 gamma 3	ApHdef-A7	Aphid-w17	-0.00179624	0.994931	membrane
cysteine proteinase CG12163	ApHdef-A7	Aphid-w17	0.0694736	0.805664	metabolic process; uridylyltransferase activity
PAX-interacting protein 1	ApHdef-A7	Aphid-w17	0.277714	0.316263	metal ion binding
uncharacterized protein LOC111036545	ApHdef-A7	Aphid-w17	0.296278	0.283612	metal ion binding
uncharacterized protein LOC111043026	ApHdef-A7	Aphid-w17	-0.01821	0.948641	metal ion binding
zinc finger CCCH domain-containing protein 4	ApHdef-A7	Aphid-w17	0.566144	0.0278009	metal ion binding
MOG interacting and ectopic P-granules protein 1	ApHdef-A7	Aphid-w17	0.238649	0.391679	metal ion binding; nucleic acid binding
serine/threonine-protein kinase pakD	ApHdef-A7	Aphid-w17	0.0918634	0.74472	metal ion binding; nucleic acid binding
uncharacterized protein LOC111030724	ApHdef-A7	Aphid-w17	0.0996225	0.723906	metal ion binding; nucleic acid binding
zinc finger protein 300	ApHdef-A7	Aphid-w17	0.286021	0.301395	metal ion binding; nucleic acid binding
centrosome-associated zinc finger protein CP190	ApHdef-A7	Aphid-w17	0.225651	0.418724	metal ion binding; nucleic acid binding; protein binding
TRAF3-interacting protein 1	ApHdef-A7	Aphid-w17	-0.0934037	0.740575	microtubule binding; tubulin complex
protein NDUFAF4	ApHdef-A7	Aphid-w17	-0.0764463	0.786556	mitochondrial respiratory chain complex I assembly; regulation of transcription by RNA polymerase II
ATP synthase mitochondrial F1 complex assembly factor 1	ApHdef-A7	Aphid-w17	0.205717	0.462009	mitochondrion; protein-containing complex assembly
MAU2 chromatid cohesion factor	ApHdef-A7	Aphid-w17	0.341738	0.212515	mitotic sister chromatid cohesion; obsolete oxidation-reduction process; oxidoreductase activity; protein binding; transferase activity
cleavage stimulation factor subunit 2	ApHdef-A7	Aphid-w17	0.10989	0.696637	mRNA cleavage and polyadenylation specificity factor complex; mRNA polyadenylation; nucleotide binding; RNA binding
LOW QUALITY PROTEIN: uncharacterized protein LOC111032502	ApHdef-A7	Aphid-w17	0.50445	0.05516	mRNA cleavage; mRNA cleavage factor complex; mRNA polyadenylation; termination of RNA polymerase II transcription
uncharacterized protein LOC111034284	ApHdef-A7	Aphid-w17	0.276481	0.318506	neuropeptide signaling pathway; nucleic acid binding; nucleotide binding; secretory granule
nuclear receptor coactivator 2	ApHdef-A7	Aphid-w17	0.133331	0.635703	nuclear receptor coactivator activity; nucleus; transcription regulator complex; positive regulation of transcription DNA-templated
probable RNA-binding protein 46	ApHdef-A7	Aphid-w17	0.491269	0.0629265	nucleic acid binding
protein sister of odd and bowel	ApHdef-A7	Aphid-w17	0.176576	0.529005	nucleic acid binding
scaffold attachment factor B1	ApHdef-A7	Aphid-w17	0.339325	0.215972	nucleic acid binding
tRNA selenocysteine 1-associated protein 1	ApHdef-A7	Aphid-w17	0.0635105	0.822087	nucleic acid binding
uncharacterized protein LOC100573238	ApHdef-A7	Aphid-w17	0.252182	0.364542	nucleic acid binding
uncharacterized protein LOC107173848	ApHdef-A7	Aphid-w17	0.434449	0.105619	nucleic acid binding
uncharacterized protein LOC111030207	ApHdef-A7	Aphid-w17	0.527022	0.0435231	nucleic acid binding
uncharacterized protein LOC111033211	ApHdef-A7	Aphid-w17	0.16292	0.561816	nucleic acid binding
RNA-binding motif protein X-linked 2	ApHdef-A7	Aphid-w17	0.124363	0.658785	nucleic acid binding; nucleotide binding
protein argonaute 1C	ApHdef-A7	Aphid-w17	0.143018	0.611117	nucleic acid binding; protein binding
carbohydrate-responsive element-binding protein	ApHdef-A7	Aphid-w17	0.241369	0.386141	nucleic acid binding; protein dimerization activity
TRAF-type zinc finger domain-containing protein 1	ApHdef-A7	Aphid-w17	-0.131009	0.641652	nucleic acid binding; protein dimerization activity
uncharacterized protein LOC107168581	ApHdef-A7	Aphid-w17	-0.0444916	0.874896	nucleic acid binding; zinc ion binding
zinc finger RNA-binding protein	ApHdef-A7	Aphid-w17	0.128393	0.648376	nucleic acid binding; zinc ion binding
CCR4-NOT transcription complex subunit 4	ApHdef-A7	Aphid-w17	0.304854	0.269235	nucleotide binding; RNA binding; zinc ion binding
myocyte-specific enhancer factor 2	ApHdef-A7	Aphid-w17	0.253335	0.362279	nucleus; positive regulation of transcription by RNA polymerase II; protein dimerization activity; proteolysis; RNA polymerase II transcription regulatory region sequence-specific DNA binding; serine-type endopeptidase activity
PX domain-containing protein kinase protein	ApHdef-A7	Aphid-w17	0.0774996	0.783679	phosphatidylinositol binding
beclin 1-associated autophagy-related key regulator	ApHdef-A7	Aphid-w17	0.206523	0.460217	positive regulation of autophagy
prefoldin subunit 6	ApHdef-A7	Aphid-w17	0.070392	0.803141	prefoldin complex; protein folding; unfolded protein binding
formin protein 13	ApHdef-A7	Aphid-w17	0.089751	0.750416	proteasome core complex; proteolysis involved in cellular protein catabolic process; threonine-type endopeptidase activity
activating transcription factor 7-interacting protein 1	ApHdef-A7	Aphid-w17	0.186073	0.506706	protein binding
activating transcription factor 7-interacting protein 2	ApHdef-A7	Aphid-w17	0.177419	0.527009	protein binding
Golgi reassembly-stacking protein 2	ApHdef-A7	Aphid-w17	0.0269212	0.924127	protein binding
kazal-type proteinase inhibitor	ApHdef-A7	Aphid-w17	0.205902	0.461599	protein binding
piwi protein Siwi	ApHdef-A7	Aphid-w17	0.215043	0.441491	protein binding
protein transport protein Sec31A	ApHdef-A7	Aphid-w17	0.136935	0.626514	protein binding
RNA polymerase II-associated protein 3	ApHdef-A7	Aphid-w17	0.390002	0.150695	protein binding
STAM-binding protein	ApHdef-A7	Aphid-w17	0.0754622	0.789247	protein binding
UBA domain-containing protein 1	ApHdef-A7	Aphid-w17	-0.0687186	0.807739	protein binding
uncharacterized protein LOC100161662	ApHdef-A7	Aphid-w17	0.486296	0.0660536	protein binding
uncharacterized protein LOC111040473	ApHdef-A7	Aphid-w17	-0.0820721	0.771221	protein binding
tubulin-folding cofactor B	ApHdef-A7	Aphid-w17	0.145923	0.603817	protein binding; structural constituent of cuticle
OTU domain-containing protein 5-B	ApHdef-A7	Aphid-w17	0.168269	0.548862	protein deubiquitination; thiol-dependent deubiquitinase
salivary protein MYS2	ApHdef-A7	Aphid-w17	0.328582	0.231794	protein deubiquitination; thiol-dependent deubiquitinase
transcriptional regulatory protein AlgP	ApHdef-A7	Aphid-w17	0.215564	0.440361	protein deubiquitination; ubiquitin-dependent protein catabolic process; zinc ion binding; thiol-dependent deubiquitinase
uncharacterized protein LOC100162746	ApHdef-A7	Aphid-w17	0.000926084	0.997387	protein dimerization activity
serine/threonine-protein phosphatase 2A 56 kDa regulatory subunit epsilon	ApHdef-A7	Aphid-w17	0.455826	0.0877057	protein phosphatase type 2A complex; signal transduction
U3 small nucleolar RNA-associated protein 14	ApHdef-A7	Aphid-w17	0.131804	0.639612	proteolysis; rRNA processing; serine-type endopeptidase activity; small-subunit processome
KAT8 regulatory NSL complex subunit 3	ApHdef-A7	Aphid-w17	0.308187	0.263767	regulation of ion transmembrane transport; regulation of postsynaptic membrane potential; sodium ion transmembrane transport; voltage-gated sodium channel activity; voltage-gated sodium channel complex
protein held out wings	ApHdef-A7	Aphid-w17	-0.122673	0.663167	regulation of translation; single-stranded RNA binding
YTH domain-containing family protein 1	ApHdef-A7	Aphid-w17	0.183513	0.512674	RNA binding
protein TSSC4	ApHdef-A7	Aphid-w17	0.199008	0.477053	sequence-specific DNA binding
arrestin red cell	ApHdef-A7	Aphid-w17	0.194849	0.486495	signal transduction
uncharacterized protein LOC100166162	ApHdef-A7	Aphid-w17	0.104068	0.71206	signal transduction
paternally-expressed gene 3 protein	ApHdef-A7	Aphid-w17	-0.12175	0.665566	structural constituent of cuticle
uncharacterized protein LOC100169047	ApHdef-A7	Aphid-w17	0.506195	0.054187	structural constituent of cuticle
THAP domain-containing protein 5	ApHdef-A7	Aphid-w17	-0.0554252	0.844463	structural molecule activity; viral capsid
gametocyte-specific factor 1	ApHdef-A7	Aphid-w17	0.156591	0.57731	transferase activity, transferring glycosyl groups
uncharacterized protein LOC107884708	ApHdef-A7	Aphid-w17	0.242433	0.383985	transposase activity; transposition, DNA-mediated
uncharacterized protein LOC103308410	ApHdef-A7	Aphid-w17	0.424975	0.114319	zinc ion binding
uncharacterized RING finger protein C2A9.04c	ApHdef-A7	Aphid-w17	0.00918944	0.974071	zinc ion binding
coiled-coil domain-containing protein 65	ApHdef-A7	Aphid-w17	0.0147252	0.958461
coiled-coil domain-containing protein 94	ApHdef-A7	Aphid-w17	0.274664	0.321827
coiled-coil domain-containing protein 97	ApHdef-A7	Aphid-w17	0.0586686	0.835473
double-stranded RNA-binding protein Staufen	ApHdef-A7	Aphid-w17	0.338116	0.217717
eukaryotic translation initiation factor 4 gamma	ApHdef-A7	Aphid-w17	-0.0469728	0.867974
homeobox protein 5	ApHdef-A7	Aphid-w17	-0.0141858	0.959981
hybrid signal transduction histidine kinase A	ApHdef-A7	Aphid-w17	0.22914	0.411372
leukocyte receptor cluster member 8	ApHdef-A7	Aphid-w17	0.180445	0.519868
M-phase-specific PLK1-interacting protein	ApHdef-A7	Aphid-w17	0.345699	0.206917
myofilin	ApHdef-A7	Aphid-w17	0.272009	0.326715
nuclear fragile X mental retardation-interacting protein 1	ApHdef-A7	Aphid-w17	0.185868	0.507184
nucleolar transcription factor 1-A	ApHdef-A7	Aphid-w17	0.235203	0.398757
peritrophin-55	ApHdef-A7	Aphid-w17	0.218266	0.434511
phosphatase and actin regulator 4	ApHdef-A7	Aphid-w17	0.143357	0.610264
phospholipid scramblase 2	ApHdef-A7	Aphid-w17	0.215717	0.440027
piggyBac transposable element-derived protein 2	ApHdef-A7	Aphid-w17	0.0861993	0.76002
protein daughterless	ApHdef-A7	Aphid-w17	0.232385	0.404595
protein FAM89B	ApHdef-A7	Aphid-w17	0.166981	0.551969
protein lin-54	ApHdef-A7	Aphid-w17	0.234989	0.399198
reticulocyte-binding protein 2	ApHdef-A7	Aphid-w17	0.291776	0.291338
RNA binding protein fox-1	ApHdef-A7	Aphid-w17	-0.0208041	0.941336
tentative cuticle protein	ApHdef-A7	Aphid-w17	0.546457	0.0350552
uncharacterized protein LOC100161573	ApHdef-A7	Aphid-w17	0.151216	0.590605
uncharacterized protein LOC100163498	ApHdef-A7	Aphid-w17	0.207814	0.457355
uncharacterized protein LOC100169287	ApHdef-A7	Aphid-w17	0.0818494	0.771827
uncharacterized protein LOC100569290	ApHdef-A7	Aphid-w17	-0.124295	0.658961
uncharacterized protein LOC100572986	ApHdef-A7	Aphid-w17	0.268148	0.333898
uncharacterized protein LOC100574764	ApHdef-A7	Aphid-w17	0.343462	0.210067
uncharacterized protein LOC103307918	ApHdef-A7	Aphid-w17	0.000397901	0.998877
uncharacterized protein LOC107161424	ApHdef-A7	Aphid-w17	0.159428	0.570343
uncharacterized protein LOC107162370	ApHdef-A7	Aphid-w17	0.233976	0.401294
uncharacterized protein LOC107164780	ApHdef-A7	Aphid-w17	0.672265	0.00604086
uncharacterized protein LOC107165876	ApHdef-A7	Aphid-w17	0.0907466	0.74773
uncharacterized protein LOC107166623	ApHdef-A7	Aphid-w17	0.233122	0.403064
uncharacterized protein LOC107168026	ApHdef-A7	Aphid-w17	0.103791	0.712795
uncharacterized protein LOC107883760	ApHdef-A7	Aphid-w17	0.23049	0.408546
uncharacterized protein LOC107884627	ApHdef-A7	Aphid-w17	0.296875	0.282596
uncharacterized protein LOC107885856	ApHdef-A7	Aphid-w17	0.197976	0.479388
uncharacterized protein LOC111026636	ApHdef-A7	Aphid-w17	-0.212396	0.447268
uncharacterized protein LOC111028074	ApHdef-A7	Aphid-w17	0.37575	0.167515
uncharacterized protein LOC111028079	ApHdef-A7	Aphid-w17	0.345841	0.206719
uncharacterized protein LOC111028324	ApHdef-A7	Aphid-w17	0.0511552	0.856326
uncharacterized protein LOC111028759	ApHdef-A7	Aphid-w17	0.0218815	0.938303
uncharacterized protein LOC111029107	ApHdef-A7	Aphid-w17	0.198927	0.477236
uncharacterized protein LOC111029844	ApHdef-A7	Aphid-w17	0.237124	0.394803
uncharacterized protein LOC111032987	ApHdef-A7	Aphid-w17	0.185599	0.50781
uncharacterized protein LOC111033590	ApHdef-A7	Aphid-w17	0.285461	0.302385
uncharacterized protein LOC111034196	ApHdef-A7	Aphid-w17	0.308473	0.263302
uncharacterized protein LOC111034225	ApHdef-A7	Aphid-w17	0.0442708	0.875512
uncharacterized protein LOC111036967	ApHdef-A7	Aphid-w17	-0.0069676	0.980339
uncharacterized protein LOC111038960	ApHdef-A7	Aphid-w17	0.221413	0.427748
uncharacterized protein LOC111039042	ApHdef-A7	Aphid-w17	0.118388	0.674324
uncharacterized protein LOC111039552	ApHdef-A7	Aphid-w17	-0.196475	0.482794
uncharacterized protein LOC111040921	ApHdef-A7	Aphid-w17	0.101106	0.719947
uncharacterized protein LOC111041360	ApHdef-A7	Aphid-w17	0.491693	0.062665
uncharacterized protein LOC111042357	ApHdef-A7	Aphid-w17	0.14519	0.605656
uncharacterized protein LOC111042856	ApHdef-A7	Aphid-w17	0.750943	0.00125294
uncharacterized protein LOC111043077	ApHdef-A7	Aphid-w17	0.196903	0.481821
uncharacterized protein MAL13P1.304	ApHdef-A7	Aphid-w17	-0.103636	0.713209
uncharacterized protein PB18E9.04c	ApHdef-A7	Aphid-w17	0.0360195	0.898592
zonadhesin	ApHdef-A7	Aphid-w17	0.390828	0.149756
glucose-6-phosphate 1-epimerase	ApHdef-A8	Aphid-w17	-0.286147	0.301172	carbohydrate binding; carbohydrate metabolic process; isomerase activity; nucleus; regulation of response to reactive oxygen species
uncharacterized protein LOC111040661	ApHdef-A8	Aphid-w17	-0.416406	0.122604	chitin binding; chitin metabolic process; extracellular region
uncharacterized protein LOC100163999	ApHdef-A8	Aphid-w17	-0.318954	0.246571	DNA binding; DNA recombination; double-strand break repair; nucleus
E3 ubiquitin-protein ligase synoviolin B	ApHdef-A8	Aphid-w17	-0.317029	0.249593	Hrd1p ubiquitin ligase complex; integral component of membrane; protein ubiquitination; ubiquitin protein ligase activity; ubiquitin-dependent ERAD pathway; zinc ion binding
uncharacterized protein LOC100568499	ApHdef-A8	Aphid-w17	-0.128326	0.648548	integral component of membrane; nucleic acid binding
uncharacterized protein LOC100162654	ApHdef-A8	Aphid-w17	-0.0884242	0.754	integral component of membrane; protein binding
proline-rich protein 4	ApHdef-A8	Aphid-w17	-0.398662	0.141048	membrane; transport
dopamine N-acetyltransferase	ApHdef-A8	Aphid-w17	-0.200635	0.473384	N-acetyltransferase activity
uncharacterized protein LOC100571964	ApHdef-A8	Aphid-w17	-0.0690769	0.806754	nucleic acid binding
NCK-interacting protein with SH3 domain	ApHdef-A8	Aphid-w17	0.171959	0.540002	protein binding
eukaryotic translation initiation factor 4 gamma 1	ApHdef-A8	Aphid-w17	-0.102944	0.715049	protein binding; RNA binding
uncharacterized protein LOC111026632	ApHdef-A8	Aphid-w17	-0.466632	0.0795222	ribosome; ribosome biogenesis; rRNA binding; structural constituent of ribosome; translation
28S ribosomal protein S18c	ApHdef-A8	Aphid-w17	0.063451	0.822251	ribosome; ribosome biogenesis; structural constituent of ribosome; translation
cuticle protein 8	ApHdef-A8	Aphid-w17	0.0448178	0.873985	structural constituent of cuticle
coiled-coil-helix-coiled-coil-helix domain-containing protein 2	ApHdef-A8	Aphid-w17	-0.152598	0.587176
eukaryotic peptide chain release factor GTP-binding subunit	ApHdef-A8	Aphid-w17	-0.208341	0.456191
plexin domain-containing protein 2	ApHdef-A8	Aphid-w17	-0.0119522	0.966279
programmed cell death protein 7	ApHdef-A8	Aphid-w17	-0.13691	0.626577
translation machinery-associated protein 16	ApHdef-A8	Aphid-w17	-0.198615	0.477941
uncharacterized protein C7orf50	ApHdef-A8	Aphid-w17	-0.0426484	0.880043
uncharacterized protein LOC100158861	ApHdef-A8	Aphid-w17	-0.177883	0.525911
uncharacterized protein LOC100159932	ApHdef-A8	Aphid-w17	0.0800127	0.776826
uncharacterized protein LOC100162791	ApHdef-A8	Aphid-w17	-0.162928	0.561797
uncharacterized protein LOC100165674	ApHdef-A8	Aphid-w17	-0.121872	0.665248
uncharacterized protein LOC100168922	ApHdef-A8	Aphid-w17	-0.143785	0.609187
uncharacterized protein LOC107882348	ApHdef-A8	Aphid-w17	-0.1772	0.527528
uncharacterized protein LOC111027170	ApHdef-A8	Aphid-w17	0.302725	0.272761
uncharacterized protein LOC111030139	ApHdef-A8	Aphid-w17	-0.180959	0.518661
zinc finger protein 205	ApHdef-A9	Aphid-w17	-0.422188	0.11697	metal ion binding; nucleic acid binding
extracellular matrix-binding protein ebh	ApHdef-A9	Aphid-w17	0.424417	0.114847
phospholipase D C	ApHdef-A9	Aphid-w17	0.303271	0.271854
uncharacterized protein LOC111031020	ApHdef-A9	Aphid-w17	0.473026	0.0749453
[truncated: 6,602 more rows]

## Sheet: Hamiltonella genes
Module membership for the Correlation and WGCNA approach for each Hamiltonella defensa gene and the associated GO-terms
gene name	Correlation approach using Buchnera and Hamiltonella genes: Module membership	Correlationa approach using aphid and Hamiltonella genes: Module membership	WGCNA approach: Module membership	Correlation of gene expression with H. defensa titre	p-value of correlation with H. defensa titre	associated GO-terms
AS3_1-deoxy-D-xylulose-5-phosphate_reductoisomerase_CDS	BapHdef-H1	ApHdef-H1	Hdef-w1	-0.758575	0.00104427	1-deoxy-D-xylulose-5-phosphate reductoisomerase activity; isomerase activity; isopentenyl diphosphate biosynthetic process, methylerythritol 4-phosphate pathway; metal ion binding; NADPH binding; obsolete oxidation-reduction process; terpenoid biosynthetic process
AS3_7-carboxy-7-deazaguanine_synthase_QueE_CDS	BapHdef-H6	ApHdef-H1	Hdef-w1	-0.528506	0.0428279	4 iron, 4 sulfur cluster binding; carbon-nitrogen lyase activity; magnesium ion binding; queuosine biosynthetic process; S-adenosyl-L-methionine binding
AS3_4-hydroxy-tetrahydrodipicolinate_synthase_CDS	BapHdef-H1	ApHdef-H1	Hdef-w1	-0.646407	0.00921765	4-hydroxy-tetrahydrodipicolinate synthase activity; cytoplasm; diaminopimelate biosynthetic process; lysine biosynthetic process via diaminopimelate
AS3_50S_ribosomal_protein_L18_CDS	BapHdef-H1	ApHdef-H1	Hdef-w1	-0.638029	0.0104871	5S rRNA binding; cytosolic large ribosomal subunit; structural constituent of ribosome; translation
AS3_Xaa-Pro_aminopeptidase_CDS_EVstartedByTransposase	BapHdef-H6	ApHdef-H1	Hdef-w1	-0.552364	0.032745	aminopeptidase activity; manganese ion binding; proteolysis
AS3_arginine_decarboxylase_CDS	BapHdef-H1	ApHdef-H1	Hdef-w1	-0.863292	3.39243e-05	arginine catabolic process; arginine decarboxylase activity; metal ion binding; putrescine biosynthetic process; spermidine biosynthetic process
AS3_endopeptidase_La_CDS	BapHdef-H1	ApHdef-H1	Hdef-w1	-0.425271	0.11404	ATP binding; ATP-dependent peptidase activity; cellular response to heat; cytoplasm; protein quality control for misfolded or incompletely synthesized proteins; sequence-specific DNA binding; serine-type endopeptidase activity
AS3_phosphoribosylaminoimidazolesuccinocarboxamide_synthase_CDS	BapHdef-H6	ApHdef-H1	Hdef-w1	-0.751735	0.00122984	ATP binding; cobalamin biosynthetic process; 'de novo' IMP biosynthetic process; phosphoribosylaminoimidazolesuccinocarboxamide synthase activity
AS3_dnaJ_CDS	BapHdef-H6	ApHdef-H1	Hdef-w1	-0.57298	0.0255689	ATP binding; cytoplasm; DNA replication; heat shock protein binding; protein folding; response to heat; unfolded protein binding; zinc ion binding
AS3_glutamate--tRNA_ligase_CDS	BapHdef-H3	ApHdef-H1	Hdef-w1	-0.430129	0.109527	ATP binding; cytoplasm; glutamate-tRNA ligase activity; glutamyl-tRNA aminoacylation; tRNA binding; zinc ion binding
AS3_ATP-dependent_protease_ATP-binding_subunit_ClpX	BapHdef-H1	ApHdef-H1	Hdef-w1	-0.498747	0.0584291	ATP binding; peptidase activity; protein dimerization activity; protein folding; proteolysis; unfolded protein binding; zinc ion binding
AS3_molecular_chaperone_DnaK_CDS	BapHdef-H3	ApHdef-H1	Hdef-w1	-0.41664	0.122372	ATP binding; protein folding; unfolded protein binding
AS3_aspartate/tyrosine/aromatic_aminotransferase_CDS	BapHdef-H3	ApHdef-H1	Hdef-w1	-0.488663	0.0645514	biosynthetic process; cellular amino acid metabolic process; pyridoxal phosphate binding; transaminase activity
AS3_galU_CDS	BapHdef-H6	ApHdef-H1	Hdef-w1	-0.726409	0.00216204	biosynthetic process; UDP-glucose metabolic process; UTP:glucose-1-phosphate uridylyltransferase activity
AS3_rpmG_CDS	BapHdef-H2	ApHdef-H1	Hdef-w1	-0.270299	0.329885	cell division; DNA-binding transcription factor activity; embryo development ending in birth or egg hatching; establishment of mitotic spindle orientation; gap junction; heterotrimeric G-protein complex; integral component of membrane; ion transport; negative regulation of locomotion; nucleus; regulation of oviposition; regulation of transcription, DNA-templated; ribosome; sequence-specific DNA b…
AS3_cold-shock_protein_CDS_1	BapHdef-H2	ApHdef-H1	Hdef-w1	-0.635338	0.0109224	cytoplasm; DNA binding
AS3_recombination-associated_protein_RdgC_CDS	BapHdef-H1	ApHdef-H1	Hdef-w1	-0.48081	0.0696312	cytoplasm; DNA recombination; nucleoid
AS3_obgE_CDS	BapHdef-H3	ApHdef-H1	Hdef-w1	-0.372161	0.171937	cytoplasm; GTP binding; GTPase activity; magnesium ion binding; ribosome biogenesis
AS3_fusA_CDS	BapHdef-H3	ApHdef-H1	Hdef-w1	-0.448596	0.0935039	cytoplasm; GTP binding; GTPase activity; translation elongation factor activity; translational elongation
AS3_pnp_CDS	BapHdef-H1	ApHdef-H1	Hdef-w1	-0.771159	0.000762165	cytoplasm; magnesium ion binding; mRNA catabolic process; polyribonucleotide nucleotidyltransferase activity; RNA binding; RNA processing
AS3_protein-export_chaperone_SecB_CDS	BapHdef-H1	ApHdef-H1	Hdef-w1	-0.499469	0.0580076	cytoplasm; protein folding; protein tetramerization; protein transport; unfolded protein binding
AS3_ribosome_maturation_factor_RimP_CDS	BapHdef-H6	ApHdef-H1	Hdef-w1	-0.417706	0.121321	cytoplasm; ribosomal small subunit biogenesis
AS3_trmD_CDS	BapHdef-H1	ApHdef-H1	Hdef-w1	-0.892605	7.60526e-06	cytoplasm; tRNA (guanine(37)-N(1))-methyltransferase activity; tRNA methylation
AS3_50S_ribosomal_protein_L2_CDS	BapHdef-H1	ApHdef-H1	Hdef-w1	-0.87935	1.56774e-05	cytoplasmic translation; cytosolic large ribosomal subunit; rRNA binding; structural constituent of ribosome; transferase activity
AS3_30S_ribosomal_protein_S19_CDS	BapHdef-H3	ApHdef-H1	Hdef-w1	-0.391203	0.149331	cytosolic small ribosomal subunit; ribosomal small subunit assembly; rRNA binding; structural constituent of ribosome; translation
AS3_rpoB_CDS	BapHdef-H1	ApHdef-H1	Hdef-w1	-0.605775	0.0166913	DNA binding; DNA-directed 5'-3' RNA polymerase activity; ribonucleoside binding; transcription, DNA-templated
AS3_DNA_repair_protein_RecO_CDS	BapHdef-H1	ApHdef-H1	Hdef-w1	-0.797954	0.00036375	DNA recombination; DNA repair
AS3_primosomal_replication_protein_N_CDS	BapHdef-H1	ApHdef-H1	Hdef-w1	-0.867629	2.7812e-05	DNA replication, synthesis of RNA primer; primosome complex; single-stranded DNA binding
AS3_ATP-dependent_protease_subunit_HslV_CDS	BapHdef-H6	ApHdef-H1	Hdef-w1	-0.381403	0.160701	HslUV protease complex; metal ion binding; proteasome core complex; proteolysis involved in cellular protein catabolic process; threonine-type endopeptidase activity
AS3_DedA_family_protein_CDS_1	BapHdef-H3	ApHdef-H1	Hdef-w1	-0.503508	0.0556906	integral component of membrane
AS3_O-antigen_ligase_family_protein_CDS	BapHdef-H3	ApHdef-H1	Hdef-w1	-0.328959	0.231227	integral component of membrane
AS3_preprotein_translocase_subunit_SecY_CDS	BapHdef-H3	ApHdef-H1	Hdef-w1	-0.779841	0.000606338	integral component of membrane; intracellular protein transmembrane transport; plasma membrane; protein targeting; protein transport by the Sec complex
AS3_hypothetical_protein_CDS_BJP42_RS09370	BapHdef-H1	ApHdef-H1	Hdef-w1	-0.610922	0.0155478	integral component of membrane; plasma membrane
AS3_lolA_CDS	BapHdef-H3	ApHdef-H1	Hdef-w1	-0.380208	0.162126	lipoprotein transport; periplasmic space
AS3_23S_rRNA_pseudouridine(1911/1915/1917)_synthase_RluD_CDS	BapHdef-H2	ApHdef-H1	Hdef-w1	-0.615743	0.0145325	pseudouridine synthase activity; pseudouridine synthesis; RNA binding
AS3_50S_ribosomal_protein_L29_CDS	BapHdef-H1	ApHdef-H1	Hdef-w1	-0.679511	0.00532808	ribosome; structural constituent of ribosome; translation
AS3_50S_ribosomal_protein_L36_CDS	BapHdef-H2	ApHdef-H1	Hdef-w1	-0.201642	0.471119	ribosome; structural constituent of ribosome; translation
AS3_LOG_family_protein_CDS	BapHdef-H1	ApHdef-H1	Hdef-w1	-0.55193	0.0329105
AS3_oligoribonuclease_CDS	BapHdef-H6	ApHdef-H2	Hdef-w1	-0.356519	0.192107	3'-5'-exoribonuclease activity; cytoplasm; nucleic acid binding; RNA phosphodiester bond hydrolysis, exonucleolytic
AS3_adenine_phosphoribosyltransferase_CDS	BapHdef-H6	ApHdef-H2	Hdef-w1	-0.469348	0.0775544	adenine binding; adenine phosphoribosyltransferase activity; adenine salvage; AMP binding; AMP salvage; cytoplasm; purine ribonucleoside salvage
AS3_DEAD/DEAH_family_ATP-dependent_RNA_helicase_CDS	BapHdef-H6	ApHdef-H2	Hdef-w1	-0.474278	0.0740717	ATP binding; cellular response to cold; cytoplasm; helicase activity; ribosomal large subunit assembly; RNA binding; RNA catabolic process
AS3_ATP-dependent_DNA_helicase_RecG_CDS	BapHdef-H5	ApHdef-H2	Hdef-w1	-0.242576	0.383697	ATP binding; DNA duplex unwinding; DNA recombination; DNA repair; helicase activity; nucleic acid binding
AS3_artM_CDS	BapHdef-H3	ApHdef-H2	Hdef-w1	-0.53856	0.0383319	ATP-binding cassette (ABC) transporter complex; nitrogen compound transport; transmembrane transport; transmembrane transporter activity
AS3_endolytic_transglycosylase_MltG_CDS	BapHdef-H6	ApHdef-H2	Hdef-w1	-0.754218	0.00115962	cell division; cell wall organization; integral component of plasma membrane; lyase activity; lytic endotransglycosylase activity; peptidoglycan biosynthetic process
AS3_methionyl-tRNA_formyltransferase_CDS	BapHdef-H6	ApHdef-H2	Hdef-w1	-0.207034	0.459084	conversion of methionyl-tRNA to N-formyl-methionyl-tRNA; methionyl-tRNA formyltransferase activity; translational initiation
AS3_tuf_CDS	BapHdef-H6	ApHdef-H2	Hdef-w1	-0.329723	0.23008	cytoplasm; GTP binding; GTPase activity; translation elongation factor activity; translational elongation
AS3_NADPH-dependent_7-cyano-7-deazaguanine_reductaseQueF_CDS_2	BapHdef-H3	ApHdef-H2	Hdef-w1	-0.290497	0.293556	cytoplasm; hydrolase activity; obsolete oxidation-reduction process; oxidoreductase activity, acting on other nitrogenous compounds as donors, with NAD or NADP as acceptor; preQ1 synthase activity; queuosine biosynthetic process
AS3_NADPH-dependent_7-cyano-7-deazaguanine_reductaseQueF_CDS_1	BapHdef-H3	ApHdef-H2	Hdef-w1	-0.290497	0.293556	cytoplasm; hydrolase activity; obsolete oxidation-reduction process; oxidoreductase activity, acting on other nitrogenous compounds as donors, with NAD or NADP as acceptor; preQ1 synthase activity; queuosine biosynthetic process
AS3_50S_ribosomal_protein_L28_CDS	BapHdef-H3	ApHdef-H2	Hdef-w1	-0.329828	0.229923	cytosolic large ribosomal subunit; structural constituent of ribosome; translation
AS3_PTS_glucose_transporter_subunit_IIBC_CDS	BapHdef-H6	ApHdef-H2	Hdef-w1	-0.6467	0.00917551	D-glucosamine PTS permease activity; glucose transmembrane transport; glucose transmembrane transporter activity; integral component of membrane; kinase activity; phosphoenolpyruvate-dependent sugar phosphotransferase system; phosphorylation; plasma membrane; protein-N(PI)-phosphohistidine-sugar phosphotransferase activity
AS3_glyoxalase/bleomycin_resistance/dioxygenase_family_protein_CDS	BapHdef-H6	ApHdef-H2	Hdef-w1	-0.390081	0.150604	dioxygenase activity; obsolete oxidation-reduction process
AS3_rpoC_CDS	BapHdef-H6	ApHdef-H2	Hdef-w1	-0.445703	0.0958973	DNA binding; DNA-directed 5'-3' RNA polymerase activity; transcription, DNA-templated
AS3_inositol_monophosphatase_CDS	BapHdef-H3	ApHdef-H2	Hdef-w1	-0.821785	0.000171073	inositol monophosphate 1-phosphatase activity; inositol monophosphate 3-phosphatase activity; inositol monophosphate 4-phosphatase activity; inositol phosphate dephosphorylation; metal ion binding; phosphatidylinositol phosphate biosynthetic process
AS3_BJP42_RS08055_hypothetical_protein_part1	BapHdef-H6	ApHdef-H2	Hdef-w1	-0.420304	0.118785	integral component of membrane
AS3_3-deoxy-D-manno-octulosonic_acid_transferase_CDS	BapHdef-H3	ApHdef-H2	Hdef-w1	-0.479799	0.0703058	integral component of membrane; lipopolysaccharide core region biosynthetic process; plasma membrane; transferase activity, transferring glycosyl groups
AS3_LysM_peptidoglycan-binding_domain-containing_protein_CDS	BapHdef-H6	ApHdef-H2	Hdef-w1	-0.510494	0.0518434	integral component of membrane; N-acetylmuramoyl-L-alanine amidase activity; peptidoglycan catabolic process
AS3_oligopeptidase_A_CDS	BapHdef-H3	ApHdef-H2	Hdef-w1	-0.713088	0.00284173	metal ion binding; metalloendopeptidase activity; proteolysis
AS3_autotransporter_outer_membrane_beta-barrel_domain-containing_protein_CDS_1_part2	BapHdef-H6	ApHdef-H2	Hdef-w1	-0.583644	0.022362	outer membrane
AS3_autotransporter_outer_membrane_beta-barrel_domain-containing_protein_CDS_1_part1	BapHdef-H6	ApHdef-H2	Hdef-w1	-0.173504	0.536311	outer membrane
AS3_50S_ribosomal_protein_L11_methyltransferase_CDS	BapHdef-H6	ApHdef-H2	Hdef-w1	-0.242168	0.384521	protein methylation; protein methyltransferase activity; ribosome
AS3_30S_ribosomal_protein_S13_CDS	BapHdef-H6	ApHdef-H2	Hdef-w1	-0.473519	0.0746003	ribosome; rRNA binding; structural constituent of ribosome; translation; tRNA binding
AS3_tRNA_pseudouridine(38-40)_synthase_TruA_CDS	BapHdef-H6	ApHdef-H2	Hdef-w1	-0.361254	0.185848	RNA binding; tRNA pseudouridine synthase activity; tRNA pseudouridine synthesis
AS3_30S_ribosomal_protein_S7_CDS	BapHdef-H6	ApHdef-H2	Hdef-w1	-0.63556	0.010886	rRNA binding; small ribosomal subunit; structural constituent of ribosome; translation; tRNA binding
NY26_GNAT_family_N-acetyltransferase_CDS	BapHdef-H6	ApHdef-H2	Hdef-w1	-0.382844	0.158994	transferase activity
AS3_GNAT_family_N-acetyltransferase_NY26_1	BapHdef-H6	ApHdef-H2	Hdef-w1	-0.382844	0.158994	transferase activity
AS3_bifunctional_23S_rRNA_(guanine(2069)-N(7))-methyltransferase_RlmK/23S_rRNA_(guanine(2445)-N(2))	BapHdef-H5	ApHdef-H2	Hdef-w1	-0.531241	0.0415678
AS3_hypothetical_protein_CDS_BJP42_RS01280	BapHdef-H6	ApHdef-H2	Hdef-w1	-0.453685	0.0893955
AS3_fabG_CDS	BapHdef-H1	ApHdef-H3	Hdef-w1	-0.510488	0.0518467	3-oxoacyl-[acyl-carrier-protein] reductase (NADPH) activity; 3-oxo-glutaryl-[acp] methyl ester reductase activity; 3-oxo-pimeloyl-[acp] methyl ester reductase activity; fatty acid biosynthetic process; NAD binding; obsolete oxidation-reduction process
AS3_ketoacyl-ACP_synthase_III_CDS	BapHdef-H4	ApHdef-H3	Hdef-w1	-0.507139	0.0536659	3-oxoacyl-[acyl-carrier-protein] synthase activity; beta-ketoacyl-acyl-carrier-protein synthase III activity; cytoplasm; fatty acid biosynthetic process
AS3_outer_membrane_protein_assembly_factor_BamC_CDS	BapHdef-H4	ApHdef-H3	Hdef-w1	-0.748187	0.00133608	cell outer membrane; Gram-negative-bacterium-type cell outer membrane assembly; protein insertion into membrane
AS3_50S_ribosomal_protein_L22_CDS	BapHdef-H1	ApHdef-H3	Hdef-w1	-0.329934	0.229765	large ribosomal subunit; rRNA binding; structural constituent of ribosome; translation
AS3_30S_ribosomal_protein_S3_CDS	BapHdef-H1	ApHdef-H3	Hdef-w1	-0.87057	2.42115e-05	mRNA binding; rRNA binding; small ribosomal subunit; structural constituent of ribosome; translation
AS3_ribonuclease_P_protein_component_CDS	BapHdef-H1	ApHdef-H3	Hdef-w1	-0.693837	0.00411502	ribonuclease P activity; RNA phosphodiester bond hydrolysis, endonucleolytic; tRNA 5'-leader removal; tRNA binding
AS3_30S_ribosomal_protein_S20_CDS	BapHdef-H1	ApHdef-H3	Hdef-w1	-0.593873	0.019583	ribosome; rRNA binding; structural constituent of ribosome; translation
AS3_50S_ribosomal_protein_L3_CDS	BapHdef-H1	ApHdef-H3	Hdef-w1	-0.636649	0.0107086	ribosome; rRNA binding; structural constituent of ribosome; translation
AS3_30S_ribosomal_protein_S8_CDS	BapHdef-H2	ApHdef-H3	Hdef-w1	-0.760673	0.000992125	ribosome; rRNA binding; structural constituent of ribosome; translation
AS3_50S_ribosomal_protein_L5_CDS	BapHdef-H4	ApHdef-H3	Hdef-w1	-0.774525	0.000698301	ribosome; rRNA binding; structural constituent of ribosome; translation; tRNA binding
AS3_bifunctional_D-glycero-beta-D-manno-heptose-7-phosphate_kinase/D-glycero-beta-D-manno-heptose_1	BapHdef-H1	ApHdef-H3	Hdef-w1	-0.82458	0.000155475
AS3_50S_ribosomal_protein_L4_CDS	BapHdef-H4	ApHdef-H4	Hdef-w1	-0.435745	0.104466	ribosome; rRNA binding; structural constituent of ribosome; translation
AS3_beta-ketoacyl-[acyl-carrier-protein]_synthase_I_CDS	BapHdef-H5	ApHdef-H6	Hdef-w1	-0.363228	0.183278	3-oxoacyl-[acyl-carrier-protein] synthase activity
AS3_lipA_CDS	BapHdef-H5	ApHdef-H6	Hdef-w1	-0.259933	0.349478	4 iron, 4 sulfur cluster binding; cytoplasm; ligase activity; lipoate biosynthetic process; lipoate synthase activity; metal ion binding; protein lipoylation
AS3_carB_CDS	BapHdef-H5	ApHdef-H6	Hdef-w1	-0.539324	0.0380054	arginine biosynthetic process; ATP binding; carbamoyl-phosphate synthase (glutamine-hydrolyzing) activity; 'de novo' UMP biosynthetic process; metal ion binding
AS3_ABC-F_family_ATPase_CDS	BapHdef-H5	ApHdef-H6	Hdef-w1	-0.499137	0.0582008	ATP binding; ATPase
AS3_type_I_secretion_system_permease/ATPase_CDS_2	BapHdef-H5	ApHdef-H6	Hdef-w1	-0.45638	0.0872728	ATP binding; ATPase; ATPase-coupled transmembrane transporter activity; integral component of membrane; peptidase activity; protein secretion by the type I secretion system; proteolysis; type I protein secretion system complex
AS3_hslU_CDS	BapHdef-H5	ApHdef-H6	Hdef-w1	-0.648595	0.00890689	ATP binding; ATPase; HslUV protease complex; protein unfolding; proteolysis; peptidase activity
AS3_homoserine_kinase_CDS	BapHdef-H5	ApHdef-H6	Hdef-w1	-0.495684	0.0602421	ATP binding; cytoplasm; homoserine kinase activity; phosphorylation; threonine biosynthetic process
AS3_lytic_transglycosylase_CDS_1	BapHdef-H5	ApHdef-H6	Hdef-w1	-0.488704	0.0645254
AS3_unknown_gene_13	BapHdef-H5	ApHdef-H6	Hdef-w1	-0.579325	0.0236215
AS3_3-deoxy-8-phosphooctulonate_synthase_CDS			Hdef-w1	-0.353824	0.19573	3-deoxy-8-phosphooctulonate synthase activity; cytoplasm; keto-3-deoxy-D-manno-octulosonic acid biosynthetic process
AS3_4-deoxy-4-formamido-L-arabinose-_phosphoundecaprenol_deformylase_CDS			Hdef-w1	-0.152264	0.588003	4-amino-4-deoxy-alpha-L-arabinopyranosyl undecaprenyl phosphate biosynthetic process; hydrolase activity, acting on carbon-nitrogen (but not peptide) bonds, in linear amides; hydrolase activity, acting on glycosyl bonds; lipid A biosynthetic process; lipopolysaccharide biosynthetic process; response to antibiotic; xylan catabolic process
AS3_4-phosphoerythronate_dehydrogenase_CDS			Hdef-w1	-0.492879	0.0619374	4-phosphoerythronate dehydrogenase activity; cytoplasm; NAD binding; obsolete oxidation-reduction process; protein dimerization activity; pyridoxine biosynthetic process
AS3_carbamoyl-phosphate_synthase_small_subunit_CDS			Hdef-w1	-0.592555	0.0199254	arginine biosynthetic process; ATP binding; carbamoyl-phosphate synthase (glutamine-hydrolyzing) activity; 'de novo' pyrimidine nucleobase biosynthetic process; 'de novo' UMP biosynthetic process; glutamine metabolic process
AS3_glycerol-3-phosphate_1-O-acyltransferase_PlsB_CDS			Hdef-w1	-0.205461	0.46258	CDP-diacylglycerol biosynthetic process; glycerol-3-phosphate O-acyltransferase activity; plasma membrane; sn-1-glycerol-3-phosphate C16:0-DCA-CoA acyl transferase activity
AS3_metal_ABC_transporter_substrate-binding_protein_CDS			Hdef-w1	-0.369169	0.175683	cell adhesion; integral component of membrane; metal ion binding; metal ion transport
AS3_LPS_assembly_protein_LptD_CDS			Hdef-w1	-0.498651	0.0584851	cell outer membrane; Gram-negative-bacterium-type cell outer membrane assembly; lipopolysaccharide transport; response to organic substance
AS3_Trk_system_potassium_transporter_TrkH_CDS			Hdef-w1	-0.282089	0.30838	integral component of membrane; metal ion binding; plasma membrane; potassium ion transmembrane transport; potassium:chloride symporter activity
AS3_serine-type_D-Ala-D-Ala_carboxypeptidase_CDS			Hdef-w1	-0.214097	0.443551	proteolysis; serine-type D-Ala-D-Ala carboxypeptidase activity
AS3_rpsR_CDS			Hdef-w1	-0.452334	0.0904737	ribosome; rRNA binding; structural constituent of ribosome; translation
AS3_DUF29_domain-containing_protein_CDS			Hdef-w1	-0.253751	0.361464
AS3p1_transposase_CDS_1			Hdef-w1	-0.368958	0.17595
AS3_fabD_CDS			Hdef-w1	-0.238203	0.392592
AS3_ArsC_family_reductase_CDS			Hdef-w1	-0.151916	0.588868
AS3_hypothetical_protein_CDS_BJP42_RS02455			Hdef-w1	-0.2654	0.339066
AS3_grxD_CDS	BapHdef-H9	ApHdef-H10	Hdef-w10	0.638769	0.0103698	2 iron, 2 sulfur cluster binding; cell redox homeostasis; electron transfer activity; electron transport chain; metal ion binding; obsolete cell; protein-disulfide reductase activity
AS3_endonuclease_III_CDS	BapHdef-H8	ApHdef-H10	Hdef-w10	0.886446	1.07615e-05	4 iron, 4 sulfur cluster binding; base-excision repair; class I DNA-(apurinic or apyrimidinic site) endonuclease activity; DNA binding; DNA N-glycosylase activity; endonuclease activity; metal ion binding; nucleic acid phosphodiester bond hydrolysis
AS3_adenylosuccinate_synthase_CDS	BapHdef-H9	ApHdef-H10	Hdef-w10	0.572368	0.025763	adenylosuccinate synthase activity; cytoplasm; 'de novo' AMP biosynthetic process; GTP binding; magnesium ion binding
AS3_cytochrome_o_ubiquinol_oxidase_subunit_III_CDS	BapHdef-H8	ApHdef-H10	Hdef-w10	0.801044	0.000331713	aerobic electron transport chain; cytochrome-c oxidase activity; integral component of membrane; plasma membrane; proton transmembrane transport; cytochrome bo3 ubiquinol oxidase activity
AS3_arabinose-5-phosphate_isomerase_KdsD_CDS	BapHdef-H7	ApHdef-H10	Hdef-w10	0.720091	0.00246589	arabinose-5-phosphate isomerase activity; carbohydrate derivative binding; carbohydrate derivative metabolic process; carbohydrate metabolic process; metal ion binding
AS3_PIgC_ATP-binding_protein_CDS	BapHdef-H8	ApHdef-H10	Hdef-w10	0.584372	0.0221547	ATP binding
AS3_hypothetical_protein_CDS_BJP42_RS01620	BapHdef-H9	ApHdef-H10	Hdef-w10	0.70404	0.0033936	ATP binding
AS3_UDP-N-acetylmuramoyl-L-alanine--D-glutamate_ligase_CDS	BapHdef-H8	ApHdef-H10	Hdef-w10	0.700238	0.00364955	ATP binding; cell cycle; cell division; cell wall organization; cytoplasm; peptidoglycan biosynthetic process; regulation of cell shape; UDP-N-acetylmuramoylalanine-D-glutamate ligase activity
AS3_groL_CDS	BapHdef-H8	ApHdef-H10	Hdef-w10	0.953672	3.74023e-08	ATP binding; cytoplasm; protein refolding; unfolded protein binding
AS3_exodeoxyribonuclease_V_subunit_beta_CDS	BapHdef-H8	ApHdef-H10	Hdef-w10	0.690048	0.00441201	ATP binding; DNA binding; DNA duplex unwinding; double-strand break repair via homologous recombination; exodeoxyribonuclease V activity; helicase activity; magnesium ion binding; nucleic acid phosphodiester bond hydrolysis
AS3_tRNA_(adenosine(37)-N6)-dimethylallyltransferaseMiaA_CDS	BapHdef-H8	ApHdef-H10	Hdef-w10	0.562119	0.0291824	ATP binding; tRNA dimethylallyltransferase activity; tRNA processing
AS3_NADH-quinone_oxidoreductase_subunit_NuoN_CDS	BapHdef-H8	ApHdef-H10	Hdef-w10	0.644726	0.00946215	ATP synthesis coupled electron transport; integral component of membrane; NADH dehydrogenase (ubiquinone) activity; plasma membrane; quinone binding
AS3_8-amino-7-oxononanoate_synthase_CDS	BapHdef-H8	ApHdef-H10	Hdef-w10	0.81663	0.000203204	biosynthetic process; pyridoxal phosphate binding; transferase activity, transferring acyl groups
AS3_murG_CDS	BapHdef-H8	ApHdef-H10	Hdef-w10	0.704929	0.00333586	carbohydrate metabolic process; cell cycle; cell division; cell wall organization; lipid glycosylation; peptidoglycan biosynthetic process; plasma membrane; regulation of cell shape; UDP-N-acetyl-D-glucosamine:N-acetylmuramoyl-L-alanyl-D-glutamyl-meso-2,6-diaminopimelyl-D-alanyl-D-alanine-diphosphoundecaprenol 4-beta-N-acetylglucosaminlytransferase activity; undecaprenyldiphospho-muramoylpentapep…
AS3_tolR_CDS	BapHdef-H8	ApHdef-H10	Hdef-w10	0.921412	1.07279e-06	cell cycle; cell division; integral component of plasma membrane; protein transport; transmembrane transport; transmembrane transporter activity
AS3_glutathione-disulfide_reductase_CDS	BapHdef-H8	ApHdef-H10	Hdef-w10	0.60378	0.0171515	cell redox homeostasis; cellular oxidant detoxification; electron transfer activity; electron transport chain; flavin adenine dinucleotide binding; glutathione metabolic process; glutathione-disulfide reductase (NADPH) activity; NADP binding; obsolete cell
AS3_peptidoglycan_glycosyltransferase_FtsI_CDS	BapHdef-H8	ApHdef-H10	Hdef-w10	0.807652	0.000270908	cell wall organization; division septum assembly; FtsZ-dependent cytokinesis; integral component of plasma membrane; penicillin binding; peptidoglycan biosynthetic process; peptidoglycan glycosyltransferase activity; proteolysis; regulation of cell shape; serine-type D-Ala-D-Ala carboxypeptidase activity
AS3p1_virulence_protein_CDS	BapHdef-H7	ApHdef-H10	Hdef-w10	0.487652	0.0651898	cytoplasm
AS3_tsaD_CDS	BapHdef-H8	ApHdef-H10	Hdef-w10	0.586462	0.021568	cytoplasm; DNA binding; endonuclease activity; iron ion binding; metalloendopeptidase activity; N(6)-L-threonylcarbamoyladenine synthase activity; nucleic acid phosphodiester bond hydrolysis; proteolysis; tRNA threonylcarbamoyladenosine modification
AS3_glucose-6-phosphate_isomerase_CDS	BapHdef-H7	ApHdef-H10	Hdef-w10	0.760594	0.000994051	cytoplasm; gluconeogenesis; glucose-6-phosphate isomerase activity; glycolytic process
AS3_cytosine_permease_CDS	BapHdef-H7	ApHdef-H10	Hdef-w10	0.88081	1.45379e-05	cytosine transmembrane transporter activity; cytosine transport; integral component of membrane; transmembrane transport
AS3_purH_CDS	BapHdef-H9	ApHdef-H10	Hdef-w10	0.527099	0.0434866	'de novo' IMP biosynthetic process; IMP cyclohydrolase activity; phosphoribosylaminoimidazolecarboxamide formyltransferase activity
AS3_pyruvate_dehydrogenase_complex_dihydrolipoyllysine-residue_acetyltransferase_CDS	BapHdef-H8	ApHdef-H10	Hdef-w10	0.946013	9.92454e-08	dihydrolipoyllysine-residue acetyltransferase activity; glycolytic process; pyruvate dehydrogenase complex
AS3_cell_division_topological_specificity_factor_MinE_CDS	BapHdef-H8	ApHdef-H10	Hdef-w10	0.683816	0.00493722	division septum site selection; plasma membrane; regulation of division septum assembly
AS3_PIgC_hypothetical_protein_CDS_BJP42_RS07560	BapHdef-H8	ApHdef-H10	Hdef-w10	0.710072	0.00301701	DNA binding
NY26_site-specific_integrase_CDS	BapHdef-H8	ApHdef-H10	Hdef-w10	0.592676	0.0198937	DNA binding; DNA integration; DNA recombination
AS3_LacI_family_DNA-binding_transcriptional_regulator_CDS	BapHdef-H8	ApHdef-H10	Hdef-w10	0.849307	6.16736e-05	DNA binding; regulation of transcription, DNA-templated
AS3_hydrophobe/amphiphile_efflux-1_family_RND_transporter_CDS	BapHdef-H8	ApHdef-H10	Hdef-w10	0.719282	0.00250713	drug transmembrane transport; efflux transmembrane transporter activity; integral component of membrane; plasma membrane
AS3_cytochrome_o_ubiquinol_oxidase_subunit_IV_CDS	BapHdef-H10	ApHdef-H10	Hdef-w10	0.610395	0.015662	electron transport coupled proton transport; integral component of membrane; obsolete oxidation-reduction process; cytochrome bo3 ubiquinol oxidase activity
AS3_lptC_CDS	BapHdef-H9	ApHdef-H10	Hdef-w10	0.565005	0.0281869	Gram-negative-bacterium-type cell outer membrane assembly; integral component of plasma membrane; lipopolysaccharide transmembrane transporter activity; lipopolysaccharide transport
AS3_protoheme_IX_synthesis_protein_CDS	BapHdef-H8	ApHdef-H10	Hdef-w10	0.611309	0.0154645	heme metabolic process; integral component of membrane
AS3_hypothetical_protein_CDS_BJP42_RS08870	BapHdef-H8	ApHdef-H10	Hdef-w10	0.807898	0.000268837	host cell membrane; obsolete pathogenesis
AS3_two-component_sensor_histidine_kinase_BarA_CDS	BapHdef-H8	ApHdef-H10	Hdef-w10	0.682859	0.00502209	integral component of membrane; phosphorelay sensor kinase activity; phosphorelay signal transduction system; signal transduction
AS3_EscV/YscV/HrcV_family_type_III_secretion_system_export_apparatus_protein_1	BapHdef-H8	ApHdef-H10	Hdef-w10	0.65669	0.00782741	integral component of membrane; protein secretion
AS3_tatB_CDS	BapHdef-H9	ApHdef-H10	Hdef-w10	0.665301	0.00679485	integral component of membrane; protein transport by the Tat complex
AS3_colicin_V_production_protein_CDS	BapHdef-H8	ApHdef-H10	Hdef-w10	0.605514	0.016751	integral component of membrane; toxin biosynthetic process
AS3_MFS_transporter_CDS_2	BapHdef-H8	ApHdef-H10	Hdef-w10	0.709935	0.00302519	integral component of membrane; transmembrane transport; transporter activity
AS3_octaprenyl_diphosphate_synthase_CDS	BapHdef-H8	ApHdef-H10	Hdef-w10	0.567169	0.0274574	isoprenoid biosynthetic process; transferase activity
AS3_deoxyribodipyrimidine_photo-lyase_CDS	BapHdef-H8	ApHdef-H10	Hdef-w10	0.776344	0.000665632	lyase activity; protein-chromophore linkage
AS3_carboxylating_nicotinate-nucleotide_diphosphorylase_CDS	BapHdef-H8	ApHdef-H10	Hdef-w10	0.639159	0.0103083	NAD biosynthetic process; nicotinate-nucleotide diphosphorylase (carboxylating) activity
AS3_DUF917_domain-containing_protein_CDS	BapHdef-H8	ApHdef-H10	Hdef-w10	0.672839	0.00598178	N-methylhydantoinase (ATP-hydrolyzing) activity
AS3_peptidyl-prolyl_cis-trans_isomerase_CDS	BapHdef-H8	ApHdef-H10	Hdef-w10	0.778864	0.000622454	peptidyl-prolyl cis-trans isomerase activity; protein folding; protein peptidyl-prolyl isomerization
NY26_XRE_family_transcriptional_regulator_CDS_2	BapHdef-H8	ApHdef-H10	Hdef-w10	0.643531	0.00963903	sequence-specific DNA binding
AS3_hypothetical_protein_CDS_BJP42_RS01570	BapHdef-H9	ApHdef-H10	Hdef-w10	0.611878	0.0153424
AS3_hypothetical_protein_CDS_BJP42_RS08795	BapHdef-H8	ApHdef-H10	Hdef-w10	0.597541	0.0186539
AS3_transposase_CDS_1	BapHdef-H8	ApHdef-H10	Hdef-w10	0.752138	0.0012182
AS3_ATW31770.1_AS3_hypothetical_gene	BapHdef-H8	ApHdef-H10	Hdef-w10	0.741425	0.00155904
AS3_hypothetical_protein_CDS_BJP42_RS04565	BapHdef-H9	ApHdef-H10	Hdef-w10	0.642135	0.00984891
AS3_FAD_assembly_factor_SdhE_CDS	BapHdef-H9	ApHdef-H10	Hdef-w10	0.567514	0.0273423
AS3_2,3-diphosphoglycerate-dependent_phosphoglycerate_mutase_CDS	BapHdef-H9	ApHdef-H10	Hdef-w10	0.679422	0.00533642
AS3_tetraacyldisaccharide_4'-kinase_CDS	BapHdef-H8	ApHdef-H10	Hdef-w10	0.578216	0.0239535
AS3_transposase_CDS_2	BapHdef-H8	ApHdef-H10	Hdef-w10	0.679528	0.00532647
AS3p1_transposase_CDS_2	BapHdef-H8	ApHdef-H10	Hdef-w10	0.679528	0.00532647
AS3_murein_hydrolase_activator_NlpD_CDS	BapHdef-H8	ApHdef-H10	Hdef-w10	0.381264	0.160866
AS3_bifunctional_2-polyprenyl-6-hydroxyphenol_methylase/3-demethylubiquinol_3-O-methyltransferase_U	BapHdef-H7	ApHdef-H10	Hdef-w10	0.85493	4.88573e-05
AS3_hypothetical_protein_CDS_BJP42_RS03980	BapHdef-H8	ApHdef-H10	Hdef-w10	0.733025	0.00187678
AS3_UDP-2,3-diacylglucosamine_hydrolase_CDS	BapHdef-H9	ApHdef-H10	Hdef-w10	0.435447	0.104731
AS3_hypothetical_protein_CDS_BJP42_RS00545	BapHdef-H8	ApHdef-H10	Hdef-w10	0.681879	0.00511018
AS3_putA_CDS	BapHdef-H9	ApHdef-H11	Hdef-w10	0.562788	0.0289493	1-pyrroline-5-carboxylate dehydrogenase activity; DNA binding; DNA-binding transcription factor activity; obsolete oxidation-reduction process; oxidoreductase activity, acting on the aldehyde or oxo group of donors, NAD or NADP as acceptor; proline biosynthetic process; proline catabolic process to glutamate; proline dehydrogenase activity; regulation of transcription, DNA-templated
AS3_NADH-quinone_oxidoreductase_subunit_NuoG_CDS	BapHdef-H8	ApHdef-H11	Hdef-w10	0.519658	0.0470977	2 iron, 2 sulfur cluster binding; 4 iron, 4 sulfur cluster binding; ATP synthesis coupled electron transport; electron transfer activity; membrane; metal ion binding; molybdopterin cofactor binding; NADH dehydrogenase (ubiquinone) activity; quinone binding
AS3_biotin_synthase_CDS	BapHdef-H8	ApHdef-H11	Hdef-w10	0.645472	0.00935309	2 iron, 2 sulfur cluster binding; 4 iron, 4 sulfur cluster binding; biotin biosynthetic process; biotin synthase activity; iron ion binding
AS3_DNA_polymerase_I_CDS_1	BapHdef-H9	ApHdef-H11	Hdef-w10	0.832877	0.000115902	3'-5' exonuclease activity; DNA binding; DNA biosynthetic process; DNA repair; DNA-dependent DNA replication; DNA-directed DNA polymerase activity; nucleic acid phosphodiester bond hydrolysis
AS3_hypothetical_protein_CDS_BJP42_RS06420	BapHdef-H9	ApHdef-H11	Hdef-w10	0.553574	0.0322861	4 iron, 4 sulfur cluster binding; epoxyqueuosine reductase activity; metal ion binding; obsolete oxidation-reduction process; queuosine biosynthetic process; tRNA processing
AS3_ubiA_CDS	BapHdef-H9	ApHdef-H11	Hdef-w10	0.409168	0.129915	4-hydroxybenzoate octaprenyltransferase activity; integral component of membrane; plasma membrane; ubiquinone biosynthetic process
AS3_4-hydroxy-tetrahydrodipicolinate_reductase_CDS	BapHdef-H9	ApHdef-H11	Hdef-w10	0.817168	0.00019963	4-hydroxy-tetrahydrodipicolinate reductase; cytoplasm; diaminopimelate biosynthetic process; lysine biosynthetic process via diaminopimelate; NAD binding; NADP binding; obsolete oxidation-reduction process; oxidoreductase activity, acting on CH or CH2 groups, NAD or NADP as acceptor
AS3_pfkA_CDS	BapHdef-H9	ApHdef-H11	Hdef-w10	0.561511	0.0293956	6-phosphofructokinase activity; ATP binding; carbohydrate phosphorylation; cytoplasm; fructose 6-phosphate metabolic process; glycolytic process through fructose-6-phosphate; metal ion binding
AS3_signal_recognition_particle_protein_CDS	BapHdef-H9	ApHdef-H11	Hdef-w10	0.773375	0.000719604	7S RNA binding; GTP binding; GTPase activity; signal recognition particle; SRP-dependent cotranslational protein targeting to membrane
AS3_glnQ_CDS	BapHdef-H9	ApHdef-H11	Hdef-w10	0.450056	0.092312	ABC-type amino acid transporter activity; amino acid transmembrane transport; ATP binding; ATPase
AS3_artP_CDS	BapHdef-H8	ApHdef-H11	Hdef-w10	0.574518	0.0250862	ABC-type amino acid transporter activity; amino acid transmembrane transport; ATP binding; ATPase
AS3_acyl_carrier_protein_CDS	BapHdef-H9	ApHdef-H11	Hdef-w10	0.394123	0.146051	acyl carrier activity; cytoplasm; fatty acid biosynthetic process; phosphopantetheine binding
AS3_nucleotide_exchange_factor_GrpE_CDS	BapHdef-H9	ApHdef-H11	Hdef-w10	0.249527	0.369784	adenyl-nucleotide exchange factor activity; chaperone binding; cytoplasm; protein folding; protein homodimerization activity; regulation of catalytic activity
AS3_leuS_CDS	BapHdef-H9	ApHdef-H11	Hdef-w10	0.0754685	0.789229	aminoacyl-tRNA editing activity; aminoacyl-tRNA metabolism involved in translational fidelity; ATP binding; cytoplasm; leucine-tRNA ligase activity; leucyl-tRNA aminoacylation
AS3_aminopeptidase_N_CDS	BapHdef-H9	ApHdef-H11	Hdef-w10	0.563178	0.0288142	aminopeptidase activity; metallopeptidase activity; proteolysis; zinc ion binding
AS3_ABC_transporter_ATP-binding_protein_CDS_3	BapHdef-H9	ApHdef-H11	Hdef-w10	0.682039	0.0050957	ATP binding; ATPase
AS3_lipid_A_ABC_transporter_ATP-binding_protein/permease_MsbA_CDS	BapHdef-H9	ApHdef-H11	Hdef-w10	0.442453	0.0986379	ATP binding; ATPase; ATPase-coupled lipid transmembrane transporter activity; integral component of membrane; lipid transport; plasma membrane; transmembrane transport
AS3_peptidase_domain-containing_ABC_transporter_CDS	BapHdef-H9	ApHdef-H11	Hdef-w10	0.62995	0.0118364	ATP binding; ATPase; ATPase-coupled transmembrane transporter activity; integral component of membrane; transmembrane transport
AS3_excinuclease_ABC_subunit_UvrA_CDS	BapHdef-H9	ApHdef-H11	Hdef-w10	0.39656	0.14335	ATP binding; ATPase; cytoplasm; DNA binding; excinuclease ABC activity; excinuclease repair complex; nucleic acid phosphodiester bond hydrolysis; nucleotide-excision repair; SOS response; zinc ion binding
AS3_iron-sulfur_cluster_carrier_protein_ApbC_CDS	BapHdef-H8	ApHdef-H11	Hdef-w10	0.415912	0.123094	ATP binding; ATPase; iron-sulfur cluster binding; metal ion binding
AS3_nucleoside-diphosphate_kinase_CDS	BapHdef-H9	ApHdef-H11	Hdef-w10	0.525038	0.0444659	ATP binding; CTP biosynthetic process; cytoplasm; GTP biosynthetic process; metal ion binding; nucleoside diphosphate kinase activity; nucleoside diphosphate phosphorylation; UTP biosynthetic process
AS3_(d)CMP_kinase_CDS	BapHdef-H9	ApHdef-H11	Hdef-w10	0.252558	0.363804	ATP binding; cytidylate kinase activity; cytoplasm; nucleoside monophosphate phosphorylation; phosphorylation; pyrimidine nucleotide metabolic process
AS3_phosphoribosylformylglycinamidine_cyclo-ligase_CDS	BapHdef-H9	ApHdef-H11	Hdef-w10	0.489351	0.0641193	ATP binding; cytoplasm; 'de novo' IMP biosynthetic process; phosphoribosylformylglycinamidine cyclo-ligase activity
AS3_guanylate_kinase_CDS	BapHdef-H9	ApHdef-H11	Hdef-w10	0.569076	0.0268265	ATP binding; cytoplasm; GDP metabolic process; GMP metabolic process; guanylate kinase activity; phosphorylation
AS3_ATP-dependent_RNA_helicase_SrmB_CDS	BapHdef-H9	ApHdef-H11	Hdef-w10	0.0644049	0.819619	ATP binding; cytoplasm; helicase activity; nucleic acid binding; nucleotidyltransferase activity; ribosomal large subunit assembly
AS3_preprotein_translocase_subunit_SecA_CDS	BapHdef-H9	ApHdef-H11	Hdef-w10	0.272608	0.325609	ATP binding; cytoplasm; intracellular protein transmembrane transport; metal ion binding; plasma membrane; protein import; protein targeting
AS3_metK_CDS	BapHdef-H9	ApHdef-H11	Hdef-w10	0.412458	0.126556	ATP binding; cytoplasm; magnesium ion binding; methionine adenosyltransferase activity; one-carbon metabolic process; S-adenosylmethionine biosynthetic process
AS3_phenylalanine--tRNA_ligase_subunit_beta_CDS_part2	BapHdef-H9	ApHdef-H11	Hdef-w10	0.301153	0.275383	ATP binding; cytoplasm; magnesium ion binding; phenylalanine-tRNA ligase activity; phenylalanyl-tRNA aminoacylation; tRNA binding
AS3_DNA_mismatch_repair_protein_MutS_CDS	BapHdef-H8	ApHdef-H11	Hdef-w10	0.713099	0.00284106	ATP binding; damaged DNA binding; mismatch repair; mismatched DNA binding
AS3_glutathione_synthase_CDS	BapHdef-H9	ApHdef-H11	Hdef-w10	0.52453	0.0447096	ATP binding; glutathione biosynthetic process; glutathione synthase activity; metal ion binding
AS3_hrpA_CDS	BapHdef-H9	ApHdef-H11	Hdef-w10	0.255981	0.357115	ATP binding; helicase activity; nucleic acid binding
AS3_LPS_export_ABC_transporter_permease_LptG_CDS	BapHdef-H9	ApHdef-H11	Hdef-w10	0.624817	0.0127613	ATP-binding cassette (ABC) transporter complex; transmembrane transport
AS3_lptF_CDS	BapHdef-H9	ApHdef-H11	Hdef-w10	0.471891	0.0757433	ATP-binding cassette (ABC) transporter complex; transmembrane transport
NY26_type_II_toxin-antitoxin_system_RelB/DinJ_family_antitoxin_CDS	BapHdef-H8	ApHdef-H11	Hdef-w10	0.537825	0.0386481	bacterial-type cis-regulatory region sequence-specific DNA binding; regulation of transcription, DNA-templated; single-species biofilm formation; toxic substance binding
AS3_tolQ_CDS	BapHdef-H9	ApHdef-H11	Hdef-w10	0.657209	0.00776193	bacteriocin transport; cell cycle; cell division; integral component of plasma membrane
AS3_tolA_CDS	BapHdef-H9	ApHdef-H11	Hdef-w10	0.384962	0.156508	bacteriocin transport; integral component of membrane; transporter activity
AS3_bioH_CDS	BapHdef-H9	ApHdef-H11	Hdef-w10	0.628288	0.0121301	biotin biosynthetic process; carboxylic ester hydrolase activity; cytoplasm
AS3_adenylate_cyclase_CDS_1	BapHdef-H8	ApHdef-H11	Hdef-w10	0.755814	0.00111621	calcium- and calmodulin-responsive adenylate cyclase activity; extracellular region; obsolete pathogenesis
AS3_calcium-binding_protein_CDS_3	BapHdef-H9	ApHdef-H11	Hdef-w10	0.67616	0.00564891	calcium ion binding; cysteine-type endopeptidase activity; integral component of membrane; obsolete pathogenesis; proteolysis
AS3_hypothetical_protein_CDS_BJP42_RS09120	BapHdef-H9	ApHdef-H11	Hdef-w10	0.560089	0.0298985	calcium ion binding; integral component of membrane
ZA17_xanthine_phosphoribosyltransferase_CDS	BapHdef-H9	ApHdef-H11	Hdef-w10	0.657379	0.00774059	carbohydrate derivative biosynthetic process; membrane; metal ion binding; nucleoside metabolic process; purine-containing compound salvage; transferase activity, transferring glycosyl groups
AS3_serine_O-acetyltransferase_CDS/NAD(P)H-dependent_glycerol-3-phosphate_dehydrogenase_CDS	BapHdef-H9	ApHdef-H11	Hdef-w10	0.204718	0.464234	carbohydrate metabolic process; cysteine biosynthetic process from serine; glycerol-3-phosphate biosynthetic process; glycerol-3-phosphate catabolic process; glycerol-3-phosphate dehydrogenase [NAD(P)+] activity; glycerol-3-phosphate dehydrogenase [NAD+] activity; glycerol-3-phosphate dehydrogenase complex; glycerophospholipid metabolic process; NAD binding; obsolete oxidation-reduction process; …
AS3_mannose-6-phosphate_isomerase_CDS	BapHdef-H9	ApHdef-H11	Hdef-w10	0.513544	0.0502267	carbohydrate metabolic process; GDP-mannose biosynthetic process; mannose-6-phosphate isomerase activity; zinc ion binding
AS3_glycosyl_hydrolase_CDS_2	BapHdef-H9	ApHdef-H11	Hdef-w10	0.35643	0.192226	carbohydrate metabolic process; hydrolase activity, hydrolyzing O-glycosyl compounds
NY26_hypothetical_protein_CDS_BJP44_RS05785	BapHdef-H9	ApHdef-H11	Hdef-w10	0.708371	0.00311966	carboxypeptidase activity; proteolysis
AS3_D-alanyl-D-alanine_carboxypeptidase_CDS	BapHdef-H9	ApHdef-H11	Hdef-w10	0.708371	0.00311966	carboxypeptidase activity; proteolysis
AS3_cell_division_protein_FtsL_CDS	BapHdef-H9	ApHdef-H11	Hdef-w10	0.56292	0.0289034	cell division site; FtsZ-dependent cytokinesis; integral component of plasma membrane
AS3_signal_recognition_particle-docking_protein_FtsY_CDS	BapHdef-H8	ApHdef-H11	Hdef-w10	0.660992	0.00729719	cell division; cytoplasm; GTP binding; GTPase activity; intrinsic component of plasma membrane; SRP-dependent cotranslational protein targeting to membrane
AS3_outer_membrane_protein_assembly_factor_BamD_CDS	BapHdef-H9	ApHdef-H11	Hdef-w10	0.614951	0.0146959	cell outer membrane; Gram-negative-bacterium-type cell outer membrane assembly; protein insertion into membrane
AS3_TonB-dependent_hemoglobin/transferrin/lactoferrin_family_receptor_CDS	BapHdef-H9	ApHdef-H11	Hdef-w10	0.254844	0.35933	cell outer membrane; heme transmembrane transporter activity; heme transport; integral component of membrane; transmembrane transport
AS3_gspD_CDS	BapHdef-H9	ApHdef-H11	Hdef-w10	0.766134	0.000866245	cell outer membrane; protein secretion by the type II secretion system; type II protein secretion system complex
AS3_peroxiredoxin_CDS	BapHdef-H9	ApHdef-H11	Hdef-w10	0.470385	0.0768118	cell redox homeostasis; cellular oxidant detoxification; obsolete cell; obsolete oxidation-reduction process; peroxiredoxin activity
AS3_thioredoxin_TrxA_CDS	BapHdef-H9	ApHdef-H11	Hdef-w10	0.501188	0.0570131	cell redox homeostasis; glycerol ether metabolic process; obsolete cell; obsolete oxidation-reduction process; protein-disulfide reductase activity
AS3_protein_disulfide_oxidoreductase_DsbA_CDS	BapHdef-H9	ApHdef-H11	Hdef-w10	0.610278	0.0156876	cell redox homeostasis; isomerase activity; obsolete oxidation-reduction process; periplasmic space; protein-disulfide reductase activity
AS3_potassium/proton_antiporter_CDS	BapHdef-H9	ApHdef-H11	Hdef-w10	0.568715	0.0269449	cell volume homeostasis; flavin adenine dinucleotide binding; integral component of plasma membrane; potassium ion transmembrane transport; potassium:proton antiporter activity; proton transmembrane transport
AS3_hypothetical_protein_CDS_BJP42_RS01820	BapHdef-H8	ApHdef-H11	Hdef-w10	0.569983	0.02653	chaperone-mediated protein folding; membrane; metalloendopeptidase activity; periplasmic space; proteolysis; zinc ion binding
AS3_HU_family_DNA-binding_protein_CDS_1	BapHdef-H8	ApHdef-H11	Hdef-w10	0.473983	0.0742762	chromosome condensation; DNA binding
AS3_gltA_CDS	BapHdef-H9	ApHdef-H11	Hdef-w10	0.613772	0.0149414	citrate (Si)-synthase activity; cytoplasm; tricarboxylic acid cycle
AS3_RTX_toxin_1	BapHdef-H9	ApHdef-H11	Hdef-w10	0.616819	0.0143132	cysteine-type endopeptidase activity; obsolete pathogenesis; proteolysis
AS3_hypothetical_protein_CDS_BJP42_RS03250	BapHdef-H9	ApHdef-H11	Hdef-w10	0.420373	0.118719	cytoplasm
AS3_ribonuclease_E_CDS	BapHdef-H9	ApHdef-H11	Hdef-w10	0.47716	0.0720881	cytoplasm; cytoplasmic side of plasma membrane; endoribonuclease activity; magnesium ion binding; mRNA catabolic process; ribonuclease E activity; RNA binding; RNA phosphodiester bond hydrolysis, endonucleolytic; rRNA processing; tRNA processing; zinc ion binding
AS3_septal_ring_assembly_protein_ZapB	BapHdef-H9	ApHdef-H11	Hdef-w10	0.399223	0.140438	cytoplasm; division septum assembly; FtsZ-dependent cytokinesis
AS3_RNA_polymerase_sigma_factor_RpoS_CDS	BapHdef-H9	ApHdef-H11	Hdef-w10	0.535519	0.0396528	cytoplasm; DNA binding; DNA-binding transcription factor activity; regulation of DNA-templated transcription, initiation; sigma factor activity; transcription initiation from bacterial-type RNA polymerase promoter
AS3_RNA_polymerase_sigma_factor_RpoD_CDS	BapHdef-H9	ApHdef-H11	Hdef-w10	0.11725	0.6773	cytoplasm; DNA binding; DNA-binding transcription factor activity; regulation of DNA-templated transcription, initiation; sigma factor activity; transcription initiation from bacterial-type RNA polymerase promoter
AS3_replication_initiation_negative_regulator_SeqA_CDS	BapHdef-H9	ApHdef-H11	Hdef-w10	0.445932	0.0957067	cytoplasm; DNA binding; negative regulation of DNA-dependent DNA replication initiation; regulation of transcription, DNA-templated
AS3_exodeoxyribonuclease_7_small_subunit_CDS	BapHdef-H8	ApHdef-H11	Hdef-w10	0.603399	0.0172405	cytoplasm; DNA catabolic process; exodeoxyribonuclease VII activity; exodeoxyribonuclease VII complex; nucleic acid phosphodiester bond hydrolysis
AS3_ribonuclease_R_CDS	BapHdef-H8	ApHdef-H11	Hdef-w10	0.812315	0.00023376	cytoplasm; exoribonuclease II activity; RNA binding; RNA phosphodiester bond hydrolysis, exonucleolytic
AS3_tRNA_uridine-5-carboxymethylaminomethyl(34)_synthesis_enzyme_MnmG_CDS	BapHdef-H8	ApHdef-H11	Hdef-w10	0.800058	0.000341678	cytoplasm; flavin adenine dinucleotide binding; tRNA wobble uridine modification
AS3_serine_hydroxymethyltransferase_CDS	BapHdef-H9	ApHdef-H11	Hdef-w10	0.101199	0.719699	cytoplasm; glycine biosynthetic process from serine; glycine hydroxymethyltransferase activity; methylation; methyltransferase activity; pyridoxal phosphate binding; tetrahydrofolate interconversion
AS3_rRNA_small_subunit_methyltransferase_H_CDS	BapHdef-H9	ApHdef-H11	Hdef-w10	0.749868	0.00128485	cytoplasm; rRNA (cytosine-N4-)-methyltransferase activity; rRNA base methylation
AS3_prfB_CDS	BapHdef-H9	ApHdef-H11	Hdef-w10	0.516911	0.0484855	cytoplasm; translation release factor activity, codon specific; translational termination
AS3_dGTPase_CDS	BapHdef-H9	ApHdef-H11	Hdef-w10	0.432082	0.107748	dGTP catabolic process; dGTPase activity; magnesium ion binding
AS3_PIgA_transposase_CDS_11	BapHdef-H9	ApHdef-H11	Hdef-w10	0.591372	0.0202364	DNA binding
AS3_PIgC_AbrB/MazE/SpoVT_family_DNA-binding_domain-containing_protein_CDS_1	BapHdef-H9	ApHdef-H11	Hdef-w10	0.772718	0.000732019	DNA binding
AS3_DNA-binding_protein_CDS_2	BapHdef-H9	ApHdef-H11	Hdef-w10	0.599263	0.0182294	DNA binding
ZA17_XRE_family_transcriptional_regulator_CDS	BapHdef-H9	ApHdef-H11	Hdef-w10	0.564873	0.028232	DNA binding; DNA biosynthetic process; DNA-dependent DNA replication; DNA-directed DNA polymerase activity
ZA17_integrase_CDS	BapHdef-H9	ApHdef-H11	Hdef-w10	0.698833	0.00374796	DNA binding; DNA integration; DNA recombination
ZA17p2_resolvase_CDS	BapHdef-H8	ApHdef-H11	Hdef-w10	0.583513	0.0223992	DNA binding; DNA recombination; DNA strand exchange activity
AS3_DNA-directed_RNA_polymerase_subunit_omega_CDS	BapHdef-H9	ApHdef-H11	Hdef-w10	0.47266	0.0752018	DNA binding; DNA-directed 5'-3' RNA polymerase activity; transcription, DNA-templated
AS3_transcriptional_regulator_CDS_3	BapHdef-H9	ApHdef-H11	Hdef-w10	0.492397	0.0622327	DNA binding; integral component of membrane; regulation of transcription, DNA-templated
AS3_hypothetical_protein_CDS_BJP42_RS02595	BapHdef-H9	ApHdef-H11	Hdef-w10	0.245226	0.378359	DNA binding; iron ion binding; iron-sulfur cluster binding
AS3_ATW31771.1_AS3_transcriptional_regulator	BapHdef-H9	ApHdef-H11	Hdef-w10	0.450623	0.0918522	DNA binding; membrane; regulation of transcription, DNA-templated
ZA17p2_unknown_gene_51	BapHdef-H9	ApHdef-H11	Hdef-w10	0.601974	0.0175765	DNA binding; negative regulation of transcription, DNA-templated
AS3_two-component_system_response_regulator_UvrY_CDS	BapHdef-H9	ApHdef-H11	Hdef-w10	0.349567	0.201541	DNA binding; phosphorelay signal transduction system; regulation of transcription, DNA-templated
AS3_ihfB_CDS	BapHdef-H9	ApHdef-H11	Hdef-w10	0.343074	0.210616	DNA binding; regulation of cellular macromolecule biosynthetic process; regulation of gene expression; regulation of nitrogen compound metabolic process; regulation of primary metabolic process
AS3_transcription_elongation_factor_GreA_CDS	BapHdef-H9	ApHdef-H11	Hdef-w10	0.409615	0.129455	DNA binding; regulation of DNA-templated transcription, elongation; RNA polymerase binding; translation elongation factor activity; translational elongation
AS3_helix-turn-helix_transcriptional_regulator_CDS_1	BapHdef-H9	ApHdef-H11	Hdef-w10	0.553274	0.0323993	DNA binding; regulation of transcription, DNA-templated
AS3_helix-turn-helix_transcriptional_regulator_CDS_3	BapHdef-H8	ApHdef-H11	Hdef-w10	0.352278	0.197828	DNA binding; regulation of transcription, DNA-templated
AS3p1_transcriptional_regulator_CDS_1	BapHdef-H8	ApHdef-H11	Hdef-w10	0.599383	0.0182002	DNA binding; regulation of transcription, DNA-templated
ZA17p1_IS200/IS605_family_transposase_CDS_1	BapHdef-H8	ApHdef-H11	Hdef-w10	0.759735	0.00101517	DNA binding; transposase activity; transposition, DNA-mediated
ZA17p1_IS200/IS605_family_transposase_CDS_2	BapHdef-H8	ApHdef-H11	Hdef-w10	0.759735	0.00101517	DNA binding; transposase activity; transposition, DNA-mediated
AS3_replication_initiation_protein_CDS	BapHdef-H9	ApHdef-H11	Hdef-w10	0.456834	0.0869186	DNA biosynthetic process; DNA replication initiation; DNA-directed DNA polymerase activity
AS3_macrolide_transporter_subunit_MacA_CDS	BapHdef-H9	ApHdef-H11	Hdef-w10	0.420715	0.118388	drug export; extrinsic component of membrane; macrolide transmembrane transporter complex; transmembrane transport; transmembrane transporter activity
AS3_TolC_family_protein_CDS	BapHdef-H9	ApHdef-H11	Hdef-w10	0.47263	0.0752231	efflux transmembrane transporter activity; transmembrane transport
NY26_Txe/YoeB_family_addiction_module_toxin_CDS	BapHdef-H9	ApHdef-H11	Hdef-w10	0.599943	0.0180638	endonuclease activity; nucleic acid phosphodiester bond hydrolysis; RNA catabolic process
AS3_ComEC_family_protein_CDS	BapHdef-H9	ApHdef-H11	Hdef-w10	0.649789	0.00874071	establishment of competence for transformation; integral component of membrane
AS3_class_II_fructose-bisphosphate_aldolase_CDS	BapHdef-H9	ApHdef-H11	Hdef-w10	0.67632	0.00563325	fructose-bisphosphate aldolase activity; glycolytic process; zinc ion binding
AS3_glutamyl-tRNA_reductase_CDS	BapHdef-H9	ApHdef-H11	Hdef-w10	0.132599	0.637577	glutamyl-tRNA reductase activity; NADP binding; obsolete oxidation-reduction process; protoporphyrinogen IX biosynthetic process
AS3_ribA_CDS	BapHdef-H9	ApHdef-H11	Hdef-w10	0.249835	0.369172	GTP binding; GTP cyclohydrolase II activity; riboflavin biosynthetic process; zinc ion binding
AS3_translational_GTPase_TypA_CDS	BapHdef-H9	ApHdef-H11	Hdef-w10	0.412381	0.126634	GTP binding; GTPase activity; translation elongation factor activity; translational elongation
AS3_hypothetical_protein_CDS_BJP42_RS08875	BapHdef-H9	ApHdef-H11	Hdef-w10	0.78712	0.000496635	host cell membrane; obsolete pathogenesis
AS3_phosphoesterase_CDS	BapHdef-H9	ApHdef-H11	Hdef-w10	0.640573	0.010088	hydrolase activity
NY26_hypothetical_protein_CDS_BJP44_RS04325	BapHdef-H9	ApHdef-H11	Hdef-w10	0.533028	0.0407596	hydrolase activity, acting on acid anhydrides, in phosphorus-containing anhydrides; integral component of membrane; nucleic acid binding; zinc ion binding
AS3_cytoplasmic_protein_CDS	BapHdef-H9	ApHdef-H11	Hdef-w10	0.46008	0.0844165	hydrolase activity, acting on ester bonds
AS3_hypothetical_protein_CDS_BJP42_RS08975	BapHdef-H9	ApHdef-H11	Hdef-w10	0.62786	0.0122064	integral component of membrane
AS3_BAX_inhibitor_(BI)-1/YccA_family_protein_CDS	BapHdef-H9	ApHdef-H11	Hdef-w10	0.473381	0.0746967	integral component of membrane
AS3_transposase_CDS_6	BapHdef-H9	ApHdef-H11	Hdef-w10	0.577071	0.0242999	integral component of membrane
AS3_unknown_gene_12	BapHdef-H8	ApHdef-H11	Hdef-w10	0.739697	0.0016206	integral component of membrane
AS3_DUF1640_domain-containing_protein_CDS	BapHdef-H9	ApHdef-H11	Hdef-w10	0.573573	0.025382	integral component of membrane
AS3_hypothetical_protein_CDS_BJP42_RS02220	BapHdef-H9	ApHdef-H11	Hdef-w10	0.410901	0.128138	integral component of membrane
AS3_hypothetical_protein_CDS_BJP42_RS08080	BapHdef-H8	ApHdef-H11	Hdef-w10	0.440123	0.100635	integral component of membrane
AS3_secD_CDS	BapHdef-H9	ApHdef-H11	Hdef-w10	0.221406	0.427761	integral component of membrane; intracellular protein transmembrane transport; plasma membrane; P-P-bond-hydrolysis-driven protein transmembrane transporter activity; protein targeting; protein transport by the Sec complex
AS3_lipopolysaccharide_assembly_protein_LapB_CDS	BapHdef-H9	ApHdef-H11	Hdef-w10	0.196156	0.483517	integral component of membrane; intrinsic component of the cytoplasmic side of the plasma membrane; iron ion binding; lipopolysaccharide metabolic process; regulation of lipid biosynthetic process; transferase activity
AS3_hypothetical_protein_CDS_BJP42_RS02910	BapHdef-H8	ApHdef-H11	Hdef-w10	0.674249	0.00583865	integral component of membrane; obsolete oxidation-reduction process; oxidoreductase activity
AS3_hypothetical_protein_CDS_BJP42_RS04840	BapHdef-H9	ApHdef-H11	Hdef-w10	0.540201	0.0376328	integral component of membrane; obsolete pathogenesis
AS3_FtsH_protease_activity_modulator_HflK_CDS	BapHdef-H9	ApHdef-H11	Hdef-w10	0.470761	0.0765445	integral component of membrane; peptidase activity; proteolysis
AS3_protease_modulator_HflC_CDS	BapHdef-H9	ApHdef-H11	Hdef-w10	0.122726	0.66303	integral component of membrane; peptidase activity; regulation of peptidase activity
AS3_peptidylprolyl_isomerase_CDS_1	BapHdef-H9	ApHdef-H11	Hdef-w10	0.272888	0.325092	integral component of membrane; peptidyl-prolyl cis-trans isomerase activity; protein peptidyl-prolyl isomerization
AS3_preprotein_translocase_subunit_SecG_CDS	BapHdef-H9	ApHdef-H11	Hdef-w10	0.0813223	0.773261	integral component of membrane; plasma membrane; P-P-bond-hydrolysis-driven protein transmembrane transporter activity; protein secretion; protein transmembrane transport
AS3_HlyD_family_type_I_secretion_periplasmic_adaptorsubunit_CDS_2	BapHdef-H9	ApHdef-H11	Hdef-w10	0.500677	0.0573072	integral component of membrane; plasma membrane; protein secretion
AS3_protease_SohB_CDS	BapHdef-H8	ApHdef-H11	Hdef-w10	0.533911	0.0403646	integral component of membrane; plasma membrane; proteolysis; serine-type endopeptidase activity
AS3_D-methionine_ABC_transporter_permease_MetI_CDS	BapHdef-H8	ApHdef-H11	Hdef-w10	0.770088	0.000783444	integral component of membrane; plasma membrane; transmembrane transport
AS3_iron-siderophore_ABC_transporter_permease_CDS	BapHdef-H9	ApHdef-H11	Hdef-w10	0.485517	0.0665533	integral component of membrane; plasma membrane; transporter activity
AS3_hypothetical_protein_CDS_BJP42_RS08980	BapHdef-H9	ApHdef-H11	Hdef-w10	0.484329	0.0673208	integral component of membrane; protein transport
AS3_serine_endoprotease_DegS_CDS	BapHdef-H9	ApHdef-H11	Hdef-w10	0.617954	0.0140845	integral component of membrane; proteolysis; serine-type endopeptidase activity
AS3_acyltransferase_CDS	BapHdef-H8	ApHdef-H11	Hdef-w10	0.451113	0.0914557	integral component of membrane; transferase activity, transferring acyl groups other than amino-acyl groups
AS3_hemin-degrading_factor_CDS	BapHdef-H9	ApHdef-H11	Hdef-w10	0.253034	0.362869	iron ion transport
NY26_hypothetical_protein_CDS_BJP44_RS04315	BapHdef-H9	ApHdef-H11	Hdef-w10	0.532372	0.0410553	ligase activity
AS3_lpxC_CDS	BapHdef-H9	ApHdef-H11	Hdef-w10	0.604519	0.0169798	lipid A biosynthetic process; metal ion binding; UDP-3-O-[3-hydroxymyristoyl] N-acetylglucosamine deacetylase activity; UDP-3-O-acyl-N-acetylglucosamine deacetylase activity
AS3_PIgC_PIN_domain-containing_protein_CDS_2	BapHdef-H9	ApHdef-H11	Hdef-w10	0.572409	0.0257502	magnesium ion binding; obsolete pathogenesis; ribonuclease activity; RNA phosphodiester bond hydrolysis; toxin activity
AS3_SPFH/Band_7/PHB_domain_protein_CDS	BapHdef-H8	ApHdef-H11	Hdef-w10	0.735386	0.00178267	membrane; peptidase activity; proteolysis
AS3_transcriptional_regulator_CDS_7	BapHdef-H9	ApHdef-H11	Hdef-w10	0.683354	0.00497802	membrane; sequence-specific DNA binding
AS3_efflux_RND_transporter_periplasmic_adaptor_subunit_CDS	BapHdef-H9	ApHdef-H11	Hdef-w10	0.617504	0.0141748	membrane; transmembrane transport; transporter activity
AS3_map_CDS	BapHdef-H9	ApHdef-H11	Hdef-w10	0.175423	0.531743	metal ion binding; metalloaminopeptidase activity; protein initiator methionine removal; proteolysis
NY26_hypothetical_protein_CDS_BJP44_RS05180	BapHdef-H9	ApHdef-H11	Hdef-w10	0.484231	0.067384	metallopeptidase activity; proteolysis
AS3_anti-sigma_24_factor_CDS	BapHdef-H9	ApHdef-H11	Hdef-w10	0.338059	0.2178	negative regulation of nucleic acid-templated transcription; plasma membrane; sigma factor antagonist activity
AS3_hypothetical_protein_CDS_BJP42_RS04830	BapHdef-H9	ApHdef-H11	Hdef-w10	0.557177	0.0309487	obsolete pathogenesis
AS3_PilN_family_type_IVB_pilus_formation_outer_membrane_protein_CDS_2_part_1	BapHdef-H8	ApHdef-H11	Hdef-w10	0.416017	0.12299	outer membrane; pilus assembly; protein secretion
AS3_tyrosine_protein_phosphatase_CDS	BapHdef-H9	ApHdef-H11	Hdef-w10	0.59451	0.019419	peptidyl-tyrosine dephosphorylation; protein tyrosine phosphatase activity
AS3_raiA_CDS	BapHdef-H8	ApHdef-H11	Hdef-w10	0.760444	0.000997716	primary metabolic process
AS3_carboxy_terminal-processing_peptidase_CDS	BapHdef-H9	ApHdef-H11	Hdef-w10	0.447635	0.0942946	proteolysis; serine-type peptidase activity
AS3_hypothetical_protein_CDS_BJP42_RS05195	BapHdef-H9	ApHdef-H11	Hdef-w10	0.315279	0.252361	regulation of transcription, DNA-templated
AS3_transcriptional_regulator_CDS_2	BapHdef-H9	ApHdef-H11	Hdef-w10	0.556507	0.0311941	regulation of transcription, DNA-templated; sequence-specific DNA binding
NY26_XRE_family_transcriptional_regulator_CDS_1	BapHdef-H9	ApHdef-H11	Hdef-w10	0.576031	0.0246179	sequence-specific DNA binding
NY26_transcriptional_regulator_CDS	BapHdef-H9	ApHdef-H11	Hdef-w10	0.523055	0.0454229	sequence-specific DNA binding
AS3_ATW31773.1_AS3_transcriptional_regulator	BapHdef-H9	ApHdef-H11	Hdef-w10	0.645779	0.00930849	sequence-specific DNA binding
AS3_PIgB_higA_CDS	BapHdef-H8	ApHdef-H11	Hdef-w10	0.41204	0.12698	sequence-specific DNA binding
ZA17_helix-turn-helix_domain-containing_protein_CDS	BapHdef-H9	ApHdef-H11	Hdef-w10	0.354148	0.195292	sequence-specific DNA binding
ZA17_phage_portal_protein_CDS	BapHdef-H9	ApHdef-H11	Hdef-w10	0.737231	0.00171175	structural molecule activity; virion assembly
AS3_uroporphyrinogen-III_synthase_CDS	BapHdef-H9	ApHdef-H11	Hdef-w10	0.440871	0.0999914	tetrapyrrole biosynthetic process; uroporphyrinogen-III synthase activity
AS3_relaxase/mobilization_nuclease_CDS	BapHdef-H9	ApHdef-H11	Hdef-w10	0.472364	0.0754101
ZA17p2_transposase_CDS	BapHdef-H9	ApHdef-H11	Hdef-w10	0.414417	0.124584
AS3p1_hypothetical_protein_CDS_BJP42_RS10870	BapHdef-H9	ApHdef-H11	Hdef-w10	0.592548	0.0199272
AS3_RepB_family_plasmid_replication_initiator_protein_CDS_1	BapHdef-H9	ApHdef-H11	Hdef-w10	0.622658	0.0131667
AS3_RepB_family_plasmid_replication_initiator_protein_CDS_version2	BapHdef-H9	ApHdef-H11	Hdef-w10	0.622658	0.0131667
ZA17_hypothetical_protein_CDS_BJP43_RS01225	BapHdef-H9	ApHdef-H11	Hdef-w10	0.608173	0.0161507
AS3_ATW32674.1_AS3_hypothetical_gene	BapHdef-H9	ApHdef-H11	Hdef-w10	0.583084	0.0225223
ZA17p1_transposase_CDS_2	BapHdef-H9	ApHdef-H11	Hdef-w10	0.621608	0.0133674
ZA17p1_transposase_CDS_1	BapHdef-H9	ApHdef-H11	Hdef-w10	0.621608	0.0133674
AS3p2_hypothetical_protein_CDS_BJP42_RS11485	BapHdef-H9	ApHdef-H11	Hdef-w10	0.702599	0.00348888
AS3_ribbon-helix-helix_protein,_CopG_family_CDS_1	BapHdef-H9	ApHdef-H11	Hdef-w10	0.553397	0.0323529
AS3_ribbon-helix-helix_protein,_CopG_family_CDS_2	BapHdef-H9	ApHdef-H11	Hdef-w10	0.553397	0.0323529
AS3p1_hypothetical_protein_CDS_BJP42_RS10865	BapHdef-H9	ApHdef-H11	Hdef-w10	0.604503	0.0169836
AS3_DUF4354_domain-containing_protein_CDS	BapHdef-H9	ApHdef-H11	Hdef-w10	0.372349	0.171704
AS3_BJP42_RS09205_hypothetical_protein_CDS_part1	BapHdef-H9	ApHdef-H11	Hdef-w10	0.606661	0.0164899
AS3_ISNCY_family_transposase_CDS	BapHdef-H9	ApHdef-H11	Hdef-w10	0.680593	0.00522762
AS3_peroxide_stress_protein_YaaA_CDS	BapHdef-H9	ApHdef-H11	Hdef-w10	0.59831	0.0184635
NY26_ISNCY_family_transposase_CDS_1	BapHdef-H8	ApHdef-H11	Hdef-w10	0.626797	0.0123982
AS3_PIgA_phage_tail_protein_CDS_4	BapHdef-H9	ApHdef-H11	Hdef-w10	0.512324	0.0508688
AS3_oxidative_stress_defense_protein_CDS	BapHdef-H9	ApHdef-H11	Hdef-w10	0.596036	0.0190307
ZA17_hypothetical_protein_CDS_BJP43_RS01410	BapHdef-H9	ApHdef-H11	Hdef-w10	0.586743	0.0214899
AS3p1_hypothetical_protein_CDS_BJP42_RS10890	BapHdef-H9	ApHdef-H11	Hdef-w10	0.591134	0.0202997
ZA17p1_unknown_gene_41	BapHdef-H9	ApHdef-H11	Hdef-w10	0.679373	0.005341
ZA17p1_unknown_gene_42	BapHdef-H9	ApHdef-H11	Hdef-w10	0.679373	0.005341
AS3_hypothetical_protein_CDS_BJP42_RS01550	BapHdef-H9	ApHdef-H11	Hdef-w10	0.609519	0.0158533
AS3_cobyrinic_acid_ac-diamide_synthase_CDS_1	BapHdef-H9	ApHdef-H11	Hdef-w10	0.320283	0.244497
AS3_hypothetical_protein_CDS_BJP42_RS05395	BapHdef-H8	ApHdef-H11	Hdef-w10	0.796344	0.000381414
AS3_hypothetical_protein_CDS_BJP42_RS02930	BapHdef-H9	ApHdef-H11	Hdef-w10	0.530225	0.0420326
AS3_hypothetical_protein_CDS_BJP42_RS04325	BapHdef-H9	ApHdef-H11	Hdef-w10	0.540319	0.0375832
AS3_PIgB_Killer_protein_CDS	BapHdef-H9	ApHdef-H11	Hdef-w10	0.580682	0.02322
AS3_PIgA_ATW32082.1_AS3_hypothetical_gene_partial	BapHdef-H9	ApHdef-H11	Hdef-w10	0.574419	0.025117
AS3_RTX_toxin_part1	BapHdef-H9	ApHdef-H11	Hdef-w10	0.490651	0.0633092
AS3_hypothetical_protein_CDS_BJP42_RS03875	BapHdef-H9	ApHdef-H11	Hdef-w10	0.438247	0.102265
AS3_hypothetical_protein_CDS_BJP42_RS04835	BapHdef-H9	ApHdef-H11	Hdef-w10	0.436414	0.103874
ZA17_phage_terminase_large_subunit_family_protein_CDS	BapHdef-H8	ApHdef-H11	Hdef-w10	0.811523	0.000239753
AS3_DUF2442_domain-containing_protein_CDS	BapHdef-H9	ApHdef-H11	Hdef-w10	0.58532	0.021887
AS3_PIgB_prophage_tail_protein_CDS_2	BapHdef-H9	ApHdef-H11	Hdef-w10	0.55199	0.0328876
AS3_PIgB_phage_baseplate_assembly_protein_V_CDS	BapHdef-H8	ApHdef-H11	Hdef-w10	0.671555	0.00611458
AS3_hypothetical_protein_CDS_BJP42_RS00600	BapHdef-H9	ApHdef-H11	Hdef-w10	0.214105	0.443535
AS3_hypothetical_protein_CDS_BJP42_RS03945	BapHdef-H9	ApHdef-H11	Hdef-w10	0.666188	0.00669486
AS3_cobyrinic_acid_ac-diamide_synthase_CDS_2	BapHdef-H9	ApHdef-H11	Hdef-w10	0.408772	0.130323
AS3p1_toxin-antitoxin_system_HicB_family_antitoxin_CDS	BapHdef-H9	ApHdef-H11	Hdef-w10	0.494221	0.0611218
AS3_hypothetical_protein_CDS_BJP42_RS00875	BapHdef-H9	ApHdef-H11	Hdef-w10	0.395275	0.14477
AS3_hypothetical_protein_CDS_BJP42_RS01810	BapHdef-H9	ApHdef-H11	Hdef-w10	0.423146	0.116054
AS3_PIN_domain-containing_protein_CDS_4	BapHdef-H9	ApHdef-H11	Hdef-w10	0.336859	0.219541
AS3_NAD(+)_kinase_CDS	BapHdef-H9	ApHdef-H11	Hdef-w10	0.215489	0.440524
NY26_hypothetical_protein_CDS_BJP44_RS10530	BapHdef-H9	ApHdef-H11	Hdef-w10	0.351775	0.198514
AS3_DUF4160_domain-containing_protein_CDS	BapHdef-H8	ApHdef-H11	Hdef-w10	0.318087	0.247929
AS3_(2E,6E)-farnesyl_diphosphate_synthase_CDS	BapHdef-H9	ApHdef-H11	Hdef-w10	0.540459	0.0375239
AS3_orotidine-5'-phosphate_decarboxylase_CDS	BapHdef-H8	ApHdef-H11	Hdef-w10	0.572939	0.0255821
AS3p1_cupin_domain-containing_protein_CDS	BapHdef-H9	ApHdef-H11	Hdef-w10	0.410654	0.128391
AS3_type_IV_pilus_biogenesis/stability_protein_PilW_CDS	BapHdef-H9	ApHdef-H11	Hdef-w10	0.553316	0.0323836
AS3_alpha-related_fimbriae_usher_protein_CDS_part2	BapHdef-H9	ApHdef-H11	Hdef-w10	0.555008	0.0317487
AS3_5'-methylthioadenosine/S-adenosylhomocysteine_nucleosidase_CDS	BapHdef-H9	ApHdef-H11	Hdef-w10	0.314909	0.252948
AS3_hemin_ABC_transporter_substrate-binding_protein_CDS	BapHdef-H9	ApHdef-H11	Hdef-w10	0.257891	0.353413
AS3_unknown_gene_16	BapHdef-H9	ApHdef-H11	Hdef-w10	0.47001	0.0770797
AS3_hypothetical_protein_CDS_BJP42_RS01235	BapHdef-H9	ApHdef-H11	Hdef-w10	0.0415041	0.883242
AS3_hypothetical_protein_CDS_BJP42_RS07005	BapHdef-H9	ApHdef-H11	Hdef-w10	0.540882	0.0373458
AS3_DUF721_domain-containing_protein_CDS	BapHdef-H9	ApHdef-H11	Hdef-w10	0.563259	0.0287861
AS3_pgsA_CDS	BapHdef-H10	ApHdef-H12	Hdef-w10	0.0033263	0.990613	CDP-diacylglycerol-glycerol-3-phosphate 3-phosphatidyltransferase activity; integral component of membrane; phosphatidylglycerol biosynthetic process; plasma membrane
AS3_translation_initiation_factor_IF-3_CDS	BapHdef-H10	ApHdef-H12	Hdef-w10	-0.24094	0.387011	cytoplasm; translation initiation factor activity; translational initiation
AS3_YajQ_family_cyclic_di-GMP-binding_protein	BapHdef-H10	ApHdef-H12	Hdef-w10	0.0762396	0.787121
AS3_NADH-quinone_oxidoreductase_subunit_NuoE_CDS	BapHdef-H8	ApHdef-H13	Hdef-w10	0.659473	0.00748112	2 iron, 2 sulfur cluster binding; metal ion binding; NADH dehydrogenase (quinone) activity; obsolete oxidation-reduction process
AS3_ribD_CDS	BapHdef-H10	ApHdef-H13	Hdef-w10	0.244658	0.3795	5-amino-6-(5-phosphoribosylamino)uracil reductase activity; diaminohydroxyphosphoribosylaminopyrimidine deaminase activity; NADP binding; obsolete oxidation-reduction process; riboflavin biosynthetic process; zinc ion binding
AS3_ABC_transporter_ATP-binding_protein_CDS_4	BapHdef-H10	ApHdef-H13	Hdef-w10	0.478276	0.0713302	ATP binding; ATPase
AS3_ATP-dependent_Clp_protease_ATP-binding_subunit_ClpA_CDS	BapHdef-H8	ApHdef-H13	Hdef-w10	0.690135	0.00440495	ATP binding; ATPase; peptidase activity; protein unfolding; proteolysis
AS3_parC_CDS	BapHdef-H8	ApHdef-H13	Hdef-w10	0.82928	0.000131889	ATP binding; chromosome; chromosome segregation; DNA binding; DNA topoisomerase type II (double strand cut, ATP-hydrolyzing) activity; DNA topological change; extrinsic component of plasma membrane
AS3_malate_dehydrogenase_CDS	BapHdef-H9	ApHdef-H13	Hdef-w10	0.611728	0.0153744	carbohydrate metabolic process; L-malate dehydrogenase activity; malate metabolic process; tricarboxylic acid cycle
AS3_division/cell_wall_cluster_transcriptional_repressor_MraZ_CDS	BapHdef-H8	ApHdef-H13	Hdef-w10	0.759195	0.00102864	cell division; cytoplasm; DNA binding; DNA-binding transcription factor activity; nucleoid; regulation of transcription, DNA-templated
AS3_cyoA_CDS	BapHdef-H8	ApHdef-H13	Hdef-w10	0.433631	0.106351	copper ion binding; cytochrome-c oxidase activity; electron transport chain; integral component of membrane; plasma membrane; proton transmembrane transport; respirasome; cytochrome bo3 ubiquinol oxidase activity
AS3_small_ribosomal_subunit_biogenesis_GTPase_RsgA_CDS	BapHdef-H8	ApHdef-H13	Hdef-w10	0.675366	0.00572712	cytoplasm; GTP binding; GTPase activity; metal ion binding; ribosomal small subunit biogenesis; rRNA binding
AS3_Holliday_junction_resolvase_RuvX_CDS	BapHdef-H8	ApHdef-H13	Hdef-w10	0.500594	0.0573549	cytoplasm; helicase activity; nuclease activity; nucleic acid phosphodiester bond hydrolysis; rRNA 5'-end processing
AS3_pyrroline-5-carboxylate_reductase_CDS	BapHdef-H8	ApHdef-H13	Hdef-w10	0.476584	0.072481	cytoplasm; L-proline biosynthetic process; obsolete oxidation-reduction process; pyrroline-5-carboxylate reductase activity
AS3_16S_rRNA_(uracil(1498)-N(3))-methyltransferase_CDS	BapHdef-H8	ApHdef-H13	Hdef-w10	0.716924	0.00263059	cytoplasm; methylation; methyltransferase activity; rRNA processing
AS3_hypothetical_protein_CDS_BJP42_RS08010	BapHdef-H8	ApHdef-H13	Hdef-w10	0.630114	0.0118077	cytoplasm; regulation of protein secretion
AS3_purU_CDS	BapHdef-H9	ApHdef-H13	Hdef-w10	0.643002	0.00971826	'de novo' IMP biosynthetic process; formyltetrahydrofolate deformylase activity; hydroxymethyl-, formyl- and related transferase activity; one-carbon metabolic process
AS3_AbrB_family_transcriptional_regulator_CDS	BapHdef-H9	ApHdef-H13	Hdef-w10	0.388836	0.152027	DNA binding
AS3_DNA-binding_membrane_protein_CDS	BapHdef-H8	ApHdef-H13	Hdef-w10	0.621671	0.0133553	DNA binding; integral component of membrane
AS3_50S_ribosomal_protein_L3_N(5)-glutamine_methyltransferase_CDS	BapHdef-H8	ApHdef-H13	Hdef-w10	0.583638	0.0223636	DNA methylation on adenine; nucleic acid binding; peptidyl-glutamine methylation; protein-glutamine N-methyltransferase activity; ribosome; rRNA processing; site-specific DNA-methyltransferase (adenine-specific) activity
AS3_PIgC_replication_protein_CDS_part2	BapHdef-H8	ApHdef-H13	Hdef-w10	0.547842	0.0345029	DNA replication
AS3_succinate_dehydrogenase_flavoprotein_subunit_CDS	BapHdef-H8	ApHdef-H13	Hdef-w10	0.678111	0.00546036	electron transport chain; flavin adenine dinucleotide binding; plasma membrane; succinate dehydrogenase (ubiquinone) activity; tricarboxylic acid cycle
AS3_tRNA_dihydrouridine(20/20a)_synthase_DusA_CDS	BapHdef-H11	ApHdef-H13	Hdef-w10	0.682492	0.00505493	flavin adenine dinucleotide binding; FMN binding; obsolete oxidation-reduction process; tRNA binding; tRNA dihydrouridine synthesis; tRNA-dihydrouridine20 synthase activity
NY26_type_II_toxin-antitoxin_system_YafQ_family_toxin_CDS_2	BapHdef-H8	ApHdef-H13	Hdef-w10	0.630295	0.0117762	hydrolase activity
AS3_phosphatidylglycerophosphatase_B_CDS	BapHdef-H8	ApHdef-H13	Hdef-w10	0.729956	0.00200507	hydrolase activity; integral component of membrane
AS3_hypothetical_protein_CDS_BJP42_RS09495	BapHdef-H8	ApHdef-H13	Hdef-w10	0.808386	0.00026476	integral component of membrane
AS3_YggT_family_protein_CDS	BapHdef-H8	ApHdef-H13	Hdef-w10	0.553818	0.0321943	integral component of membrane
AS3_tight_adherance_operon_protein_E_CDS	BapHdef-H9	ApHdef-H13	Hdef-w10	0.323697	0.239221	integral component of membrane
AS3_peptidase_C80_CDS	BapHdef-H10	ApHdef-H13	Hdef-w10	0.472986	0.0749734	integral component of membrane
AS3_lipoprotein-releasing_system_transmembrane_subunit_LolE_CDS	BapHdef-H9	ApHdef-H13	Hdef-w10	0.610854	0.0155625	integral component of membrane; lipoprotein localization to outer membrane; lipoprotein transport; plasma membrane
AS3_unknown_gene_17	BapHdef-H8	ApHdef-H13	Hdef-w10	0.479146	0.0707438	integral component of membrane; metal ion binding; obsolete oxidation-reduction process; oxidoreductase activity, acting on CH-OH group of donors
AS3_protease_HtpX_CDS	BapHdef-H8	ApHdef-H13	Hdef-w10	0.696536	0.00391334	integral component of membrane; metalloendopeptidase activity; plasma membrane; proteolysis; zinc ion binding
AS3_uroporphyrinogen-III_C-methyltransferase_CDS	BapHdef-H9	ApHdef-H13	Hdef-w10	0.586473	0.0215649	integral component of membrane; methylation; methyltransferase activity
AS3_histidine_triad_nucleotide-binding_protein_CDS	BapHdef-H10	ApHdef-H13	Hdef-w10	0.300085	0.277174	kinase activity; phosphorylation
AS3_ADP-heptose--LPS_heptosyltransferase_RfaF_CDS	BapHdef-H10	ApHdef-H13	Hdef-w10	0.540531	0.0374938	lipopolysaccharide biosynthetic process; transferase activity, transferring glycosyl groups
AS3_EEP_domain-containing_protein_CDS	BapHdef-H8	ApHdef-H13	Hdef-w10	0.56488	0.0282295	nuclease activity
AS3_hypothetical_protein_CDS_BJP42_RS03850	BapHdef-H8	ApHdef-H13	Hdef-w10	0.707306	0.0031853	obsolete pathogenesis; protein transport
AS3_hypothetical_protein_CDS_BJP42_RS05890	BapHdef-H9	ApHdef-H13	Hdef-w10	0.65122	0.00854479	outer membrane
AS3_XRE_family_transcriptional_regulator_CDS_2	BapHdef-H10	ApHdef-H13	Hdef-w10	0.756509	0.00109774	sequence-specific DNA binding
AS3_hypothetical_protein_CDS_BJP42_RS08705	BapHdef-H8	ApHdef-H13	Hdef-w10	0.702779	0.00347685
AS3_cysteine--tRNA_ligase_CDS	BapHdef-H8	ApHdef-H13	Hdef-w10	0.647061	0.00912382
AS3_metQ_CDS	BapHdef-H9	ApHdef-H13	Hdef-w10	0.700113	0.0036582
AS3_PIgB_phage_terminase_small_subunit_P27_family_CDS_1	BapHdef-H8	ApHdef-H13	Hdef-w10	0.686331	0.00471963
AS3_ATW33375.1_hypothetical_gene_ZA17	BapHdef-H8	ApHdef-H13	Hdef-w10	0.84081	8.62145e-05
ZA17_hypothetical_protein_CDS_BJP43_RS02825	BapHdef-H8	ApHdef-H13	Hdef-w10	0.84081	8.62145e-05
AS3_YqgE/AlgH_family_protein_CDS	BapHdef-H8	ApHdef-H13	Hdef-w10	0.367456	0.177851
AS3_BJP42_RS08020_hypothetical_protein_CDS_part1	BapHdef-H8	ApHdef-H13	Hdef-w10	0.612811	0.0151438
AS3_DUF1190_domain-containing_protein_CDS	BapHdef-H9	ApHdef-H13	Hdef-w10	0.487049	0.0655728
AS3_type_III_needle_inner_rod_protein_CDS	BapHdef-H9	ApHdef-H13	Hdef-w10	0.490127	0.063635
AS3_ADP-forming_succinate--CoA_ligase_subunit_beta_CDS	BapHdef-H7	ApHdef-H3	Hdef-w10	0.358945	0.188883	ATP binding; magnesium ion binding; succinate-CoA ligase (ADP-forming) activity; tricarboxylic acid cycle
AS3_EscE/YscE/SsaE_family_type_III_secretion_system_needle_protein_co-chaperone_CDS	BapHdef-H2	ApHdef-H3	Hdef-w10	-0.616114	0.0144566	obsolete pathogenesis
AS3_aroQ_CDS	BapHdef-H9	ApHdef-H4	Hdef-w10	-0.012421	0.964957	3-dehydroquinate dehydratase activity; aromatic amino acid family biosynthetic process; chorismate biosynthetic process
AS3_single-stranded-DNA-specific_exonuclease_RecJ_CDS	BapHdef-H9	ApHdef-H4	Hdef-w10	-0.163059	0.56148	5'-3' exonuclease activity; DNA recombination; DNA repair; nucleic acid binding; nucleic acid phosphodiester bond hydrolysis
AS3_isoleucine--tRNA_ligase_CDS	BapHdef-H9	ApHdef-H4	Hdef-w10	-0.109649	0.697273	aminoacyl-tRNA editing activity; aminoacyl-tRNA metabolism involved in translational fidelity; ATP binding; cytoplasm; isoleucine-tRNA ligase activity; isoleucyl-tRNA aminoacylation; tRNA binding; zinc ion binding
AS3_phenylalanine--tRNA_ligase_subunit_alpha_CDS	BapHdef-H9	ApHdef-H4	Hdef-w10	-0.287242	0.299245	ATP binding; cytoplasm; magnesium ion binding; phenylalanine-tRNA ligase activity; phenylalanyl-tRNA aminoacylation; tRNA binding
AS3_ATP-dependent_protease_CDS	BapHdef-H9	ApHdef-H4	Hdef-w10	-0.151668	0.589483	ATP binding; DNA binding; DNA replication initiation; peptidase activity; proteolysis
AS3_bifunctional_riboflavin_kinase/FAD_synthetase_CDS	BapHdef-H9	ApHdef-H4	Hdef-w10	0.0116787	0.96705	ATP binding; FAD biosynthetic process; FMN adenylyltransferase activity; FMN biosynthetic process; phosphorylation; riboflavin biosynthetic process; riboflavin kinase activity
AS3_guaA_CDS	BapHdef-H4	ApHdef-H4	Hdef-w10	-0.565166	0.0281319	ATP binding; glutamine metabolic process; GMP biosynthetic process; GMP synthase (glutamine-hydrolyzing) activity; pyrophosphatase activity
AS3_metal_ABC_transporter_permease_CDS_2	BapHdef-H2	ApHdef-H4	Hdef-w10	0.300853	0.275886	ATPase-coupled transmembrane transporter activity; ATP-binding cassette (ABC) transporter complex; integral component of plasma membrane; transmembrane transport
AS3_chromosome_partition_protein_MukF_CDS	BapHdef-H8	ApHdef-H4	Hdef-w10	0.310982	0.259236	calcium ion binding; cell cycle; cell division; chromosome condensation; chromosome segregation; cytoplasm; DNA replication; nucleoid
AS3_hypothetical_protein_CDS_BJP42_RS01155	BapHdef-H9	ApHdef-H4	Hdef-w10	0.140102	0.618479	cytosol
AS3_hypothetical_protein_CDS_BJP42_RS01715	BapHdef-H9	ApHdef-H4	Hdef-w10	0.0515782	0.85515	DNA binding
AS3_DNA-directed_RNA_polymerase_subunit_alpha_CDS	BapHdef-H2	ApHdef-H4	Hdef-w10	-0.326269	0.235292	DNA binding; DNA-directed 5'-3' RNA polymerase activity; protein dimerization activity; transcription, DNA-templated
AS3_signal_peptide_peptidase_A_CDS	BapHdef-H9	ApHdef-H4	Hdef-w10	-0.0873306	0.756957	integral component of plasma membrane; serine-type peptidase activity; signal peptide processing
AS3_50S_ribosomal_protein_L32_CDS	BapHdef-H9	ApHdef-H4	Hdef-w10	0.0727261	0.796738	large ribosomal subunit; structural constituent of ribosome; translation
AS3_mltD_CDS	BapHdef-H9	ApHdef-H4	Hdef-w10	-0.234496	0.400218	lytic transglycosylase activity; membrane; peptidoglycan metabolic process
AS3_30S_ribosomal_protein_S4_CDS	BapHdef-H4	ApHdef-H4	Hdef-w10	-0.502887	0.0560421	rRNA binding; small ribosomal subunit; structural constituent of ribosome; translation
AS3_DUF945_domain-containing_protein_CDS	BapHdef-H9	ApHdef-H4	Hdef-w10	0.0544035	0.847299
AS3_hypothetical_protein_CDS_BJP42_RS03325	BapHdef-H9	ApHdef-H4	Hdef-w10	-0.0642312	0.820098
AS3_pgk_CDS	BapHdef-H11	ApHdef-H8	Hdef-w10	0.809712	0.000253943	ATP binding; cytoplasm; glycolytic process; phosphoglycerate kinase activity
AS3_leucyl/phenylalanyl-tRNA--protein_transferase_CDS	BapHdef-H11	ApHdef-H8	Hdef-w10	0.757067	0.00108308	cytoplasm; leucyltransferase activity; protein catabolic process
AS3_rRNA_large_subunit_methyltransferase_E_CDS	BapHdef-H11	ApHdef-H8	Hdef-w10	0.622678	0.0131629	cytoplasm; rRNA (uridine-2'-O-)-methyltransferase activity; rRNA methylation
AS3_pfkB_CDS			Hdef-w10	0.58328	0.0224659	1-phosphofructokinase activity; ATP binding; carbohydrate phosphorylation
AS3_DNA_polymerase_III_subunit_alpha_CDS			Hdef-w10	0.576221	0.0245597	3'-5' exonuclease activity; cytoplasm; DNA biosynthetic process; DNA replication; DNA-directed DNA polymerase activity; nucleic acid binding; nucleic acid phosphodiester bond hydrolysis
AS3_3-deoxy-manno-octulosonate_cytidylyltransferase_CDS			Hdef-w10	0.186152	0.506522	3-deoxy-manno-octulosonate cytidylyltransferase activity; CMP-keto-3-deoxy-D-manno-octulosonic acid biosynthetic process; cytoplasm; lipopolysaccharide biosynthetic process
AS3_adenine_DNA_glycosylase_CDS			Hdef-w10	0.52545	0.0442689	4 iron, 4 sulfur cluster binding; base-excision repair; DNA binding; DNA N-glycosylase activity; metal ion binding
AS3_ftsE_CDS			Hdef-w10	0.597563	0.0186482	ATP binding; ATPase; cell cycle; cell division; plasma membrane
AS3_minD_CDS			Hdef-w10	0.587088	0.0213947	ATP binding; ATPase; cell division
AS3_lipoprotein-releasing_system_ATP-binding_proteinLolD_CDS			Hdef-w10	0.399553	0.140079	ATP binding; ATPase; lipoprotein localization to membrane; lipoprotein transport; plasma membrane
AS3_type_I_pantothenate_kinase_CDS			Hdef-w10	0.150944	0.591283	ATP binding; coenzyme A biosynthetic process; cytoplasm; pantothenate kinase activity; phosphorylation
AS3_DNA_helicase_II_CDS			Hdef-w10	0.327783	0.232999	ATP binding; cytoplasm; DNA binding; DNA unwinding involved in DNA replication; helicase activity
AS3_glutamine--tRNA_ligase_CDS			Hdef-w10	0.15815	0.573479	ATP binding; cytoplasm; glutamine-tRNA ligase activity; glutaminyl-tRNA aminoacylation; glutamyl-tRNA aminoacylation
AS3_recD_CDS			Hdef-w10	0.407066	0.132093	ATP binding; DNA binding; DNA duplex unwinding; double-strand break repair via homologous recombination; exodeoxyribonuclease V activity; exodeoxyribonuclease V complex; helicase activity; nucleic acid phosphodiester bond hydrolysis
AS3_zinc_ABC_transporter_permease_CDS			Hdef-w10	-0.205907	0.461587	ATPase-coupled transmembrane transporter activity; ATP-binding cassette (ABC) transporter complex; integral component of plasma membrane; transmembrane transport
AS3_TIGR01777_family_protein_CDS_part1			Hdef-w10	0.442924	0.0982376	catalytic activity; cell division; obsolete coenzyme binding
AS3_zinc_ABC_transporter_substrate-binding_protein_CDS			Hdef-w10	-0.0185621	0.947649	cell adhesion; metal ion binding; zinc ion transport
AS3_membrane-bound_lytic_murein_transglycosylase_MltC_CDS			Hdef-w10	0.140992	0.616228	cell outer membrane; cell wall macromolecule catabolic process; cell wall organization; hydrolase activity, acting on glycosyl bonds; lyase activity; lytic transglycosylase activity; peptidoglycan metabolic process
AS3_glutamate_racemase_CDS			Hdef-w10	0.0170044	0.952038	cell wall organization; glutamate racemase activity; integral component of membrane; peptidoglycan biosynthetic process; regulation of cell shape
AS3_mviN_CDS			Hdef-w10	-0.049638	0.860549	cell wall organization; integral component of plasma membrane; lipid-linked peptidoglycan transport; lipid-linked peptidoglycan transporter activity; peptidoglycan biosynthetic process; regulation of cell shape
AS3_thymidylate_synthase_CDS			Hdef-w10	-0.233452	0.402379	cytoplasm; dTMP biosynthetic process; dTTP biosynthetic process; methylation; thymidylate synthase activity
AS3_csrA_CDS			Hdef-w10	0.117054	0.677812	cytoplasm; mRNA 5'-UTR binding; mRNA catabolic process; negative regulation of translational initiation; positive regulation of translational initiation; regulation of carbohydrate metabolic process
AS3_trxB_CDS			Hdef-w10	0.639772	0.0102124	cytoplasm; obsolete oxidation-reduction process; removal of superoxide radicals; thioredoxin-disulfide reductase activity
AS3_dihydroorotase_CDS			Hdef-w10	0.341092	0.213438	'de novo' UMP biosynthetic process; dihydroorotase activity; pyrimidine nucleobase biosynthetic process; zinc ion binding
AS3_folB_CDS			Hdef-w10	0.463182	0.082073	dihydroneopterin aldolase activity; folic acid biosynthetic process; tetrahydrofolate biosynthetic process
AS3_DNA-binding_protein_CDS_3			Hdef-w10	-0.0446255	0.874522	DNA binding; integral component of membrane; regulation of transcription, DNA-templated
AS3_two-component_system_response_regulator_ArcA_CDS			Hdef-w10	0.398144	0.141613	DNA binding; phosphorelay signal transduction system; regulation of transcription, DNA-templated
AS3_hypothetical_protein_CDS_BJP42_RS02925			Hdef-w10	0.364078	0.182178	integral component of membrane
AS3_hypothetical_protein_CDS_BJP42_RS03780			Hdef-w10	0.304708	0.269476	integral component of membrane; membrane
AS3_multidrug_transporter_MdfA_CDS_1			Hdef-w10	0.456634	0.0870741	integral component of membrane; transmembrane transport; transporter activity
AS3_twin-arginine_translocase_TatA/TatE_family_subunit_CDS			Hdef-w10	0.57062	0.0263236	integral component of plasma membrane; protein secretion; protein transmembrane transporter activity; protein transport by the Tat complex; TAT protein transport complex
AS3_glutamine_ABC_transporter_substrate-binding_protein_GlnH_CDS			Hdef-w10	0.410494	0.128554	ionotropic glutamate receptor activity; ionotropic glutamate receptor signaling pathway; membrane
AS3_choline_kinase_CDS			Hdef-w10	0.381903	0.160108	kinase activity; phosphorylation
AS3_class_I_SAM-dependent_methyltransferase_CDS			Hdef-w10	0.541315	0.0371639	methylation; methyltransferase activity
AS3_YggS_family_pyridoxal_phosphate-dependent_enzyme_CDS			Hdef-w10	-0.249235	0.370362	pyridoxal phosphate binding
AS3_AppA_family_phytase/histidine-type_acid_phosphatase_CDS			Hdef-w10	0.0314431	0.911426
AS3_unknown_gene_1			Hdef-w10	0.715696	0.00269675
AS3_2-C-methyl-D-erythritol_2,4-cyclodiphosphate_synthase_CDS			Hdef-w10	0.172465	0.538791
AS3_hypothetical_protein_CDS_BJP42_RS04025			Hdef-w10	0.455717	0.0877915
AS3_hypothetical_protein_CDS_BJP42_RS08015			Hdef-w10	0.391368	0.149144
AS3_succinate_dehydrogenase,_cytochrome_b556_subunit			Hdef-w10	0.298049	0.280606
AS3_type_III_needle_complex_assembly_protein_CDS			Hdef-w10	0.16621	0.553834
AS3_valine--tRNA_ligase_CDS	BapHdef-H8	ApHdef-H10	Hdef-w11	0.734726	0.00180858	aminoacyl-tRNA editing activity; aminoacyl-tRNA metabolism involved in translational fidelity; ATP binding; cytoplasm; valine-tRNA ligase activity; valyl-tRNA aminoacylation
AS3_ddl_CDS	BapHdef-H8	ApHdef-H10	Hdef-w11	0.833151	0.000114754	ATP binding; cell wall organization; cytoplasm; D-alanine-D-alanine ligase activity; metal ion binding; peptidoglycan biosynthetic process; regulation of cell shape
AS3_ubiB_CDS	BapHdef-H8	ApHdef-H10	Hdef-w11	0.631701	0.0115332	ATP binding; integral component of membrane; plasma membrane; protein kinase activity; protein phosphorylation; regulation of ubiquinone biosynthetic process
AS3_NADP-dependent_isocitrate_dehydrogenase_CDS	BapHdef-H8	ApHdef-H10	Hdef-w11	0.776371	0.000665159	glyoxylate cycle; isocitrate dehydrogenase (NADP+) activity; magnesium ion binding; NAD binding; tricarboxylic acid cycle
AS3_CpaF_family_protein_CDS	BapHdef-H8	ApHdef-H10	Hdef-w11	0.792347	0.00042831	hydrolase activity
AS3_riboflavin_synthase_subunit_alpha_CDS	BapHdef-H8	ApHdef-H10	Hdef-w11	0.688285	0.0045558	obsolete oxidation-reduction process; oxidoreductase activity; riboflavin synthase activity
AS3_UDP-N-acetylmuramoyl-L-alanyl-D-glutamate--2,_6-diaminopimelate_ligase_CDS	BapHdef-H8	ApHdef-H10	Hdef-w11	0.888929	9.37876e-06
NY26_hypothetical_protein_CDS_BJP44_RS04320	BapHdef-H9	ApHdef-H11	Hdef-w11	0.377242	0.165699	integral component of membrane
AS3_unknown_gene_24	BapHdef-H9	ApHdef-H13	Hdef-w11	0.402283	0.13714	ATP binding; DNA binding; DNA integration; DNA recombination
AS3_hypothetical_protein_CDS_BJP42_RS06385	BapHdef-H8	ApHdef-H13	Hdef-w11	0.47667	0.0724226	integral component of membrane
AS3_peptidase_CDS	BapHdef-H7	ApHdef-H3	Hdef-w11	0.388005	0.15298	cell outer membrane; peptidase activity; proteolysis
AS3_lpdA_CDS	BapHdef-H11	ApHdef-H3	Hdef-w11	0.607203	0.0163678	cell redox homeostasis; dihydrolipoyl dehydrogenase activity; electron transfer activity; electron transport chain; flavin adenine dinucleotide binding; obsolete cell
AS3_FliI/YscN_family_ATPase_CDS_2	BapHdef-H11	ApHdef-H8	Hdef-w11	0.727776	0.00210039	ATP binding; ATP metabolic process; ATPase; biosynthetic process; cytoplasm; protein secretion by the type III secretion system; proton transmembrane transport; type III protein secretion system complex
AS3_EscC/YscC/HrcC_family_type_III_secretion_system_outer_membrane_ring_protein_CDS_2_part2	BapHdef-H11	ApHdef-H8	Hdef-w11	0.80375	0.000305592	cell outer membrane; protein secretion
AS3_crossover_junction_endodeoxyribonuclease_RuvC_CDS	BapHdef-H11	ApHdef-H8	Hdef-w11	0.49725	0.0593102	crossover junction endodeoxyribonuclease activity; DNA recombination; DNA repair; magnesium ion binding; nucleic acid binding; nucleic acid phosphodiester bond hydrolysis
AS3_tRNA_(adenosine(37)-N6)-threonylcarbamoyltransferase_complex_ATPase_subunit_type_1_TsaE_CDS			Hdef-w11	0.453335	0.0896738	hydrolase activity; transferase activity; tRNA threonylcarbamoyladenosine modification
AS3_hybrid_sensor_histidine_kinase/response_regulator_CDS_1	BapHdef-H10	ApHdef-H10	Hdef-w12	0.628303	0.0121273	ATP binding; integral component of membrane; peptidyl-histidine phosphorylation; phosphorelay sensor kinase activity; phosphorelay signal transduction system; regulation of transcription, DNA-templated; signal transduction
ZA17p2_VirB4_family_type_IV_secretion/conjugal_transferATPase_CDS	BapHdef-H8	ApHdef-H11	Hdef-w12	0.352611	0.197375	ATP binding
AS3_DNA_repair_protein_RecN_CDS	BapHdef-H9	ApHdef-H11	Hdef-w12	0.0841983	0.765445	ATP binding; DNA recombination; DNA repair; hydrolase activity
AS3_ltrA_CDS	BapHdef-H8	ApHdef-H11	Hdef-w12	0.317191	0.249338	catalytic activity; nucleic acid metabolic process
ZA17p2_phosphopantetheine--protein_transferase_CDS	BapHdef-H8	ApHdef-H11	Hdef-w12	0.371191	0.173147	DNA binding; negative regulation of transcription, DNA-templated
AS3_APSE__YD-repeat_toxin_protein_type_IV_secretion_protein_Rhs_CDS	BapHdef-H8	ApHdef-H11	Hdef-w12	0.273751	0.323503	hydrolase activity; integral component of membrane
ZA17p2_type_IV_secretion_protein_CDS_BJP43_RS11260	BapHdef-H8	ApHdef-H11	Hdef-w12	0.387042	0.154091	integral component of membrane
AS3_hybrid_sensor_histidine_kinase/response_regulator_CDS_3	BapHdef-H9	ApHdef-H11	Hdef-w12	0.279937	0.312243	integral component of membrane; phosphorelay sensor kinase activity; phosphorelay signal transduction system; signal transduction
ZA17p2_type_IV_secretion_protein_CDS_BJP43_RS11280	BapHdef-H8	ApHdef-H11	Hdef-w12	0.308358	0.263489	integral component of membrane; protein secretion by the type IV secretion system
ZA17p2_Type_IV_secretory_pathway_component_CDS	BapHdef-H8	ApHdef-H11	Hdef-w12	0.334015	0.223705	integral component of membrane; protein secretion by the type IV secretion system
ZA17p2_type_IV_secretion_protein_CDS_BJP43_RS11250	BapHdef-H8	ApHdef-H11	Hdef-w12	0.36953	0.175228	integral component of membrane; unidirectional conjugation
ZA17p2_hypothetical_protein_CDS_BJP43_RS11240	BapHdef-H8	ApHdef-H11	Hdef-w12	0.345088	0.207774	nucleotidyltransferase activity
AS3_nitroreductase_family_protein_CDS	BapHdef-H8	ApHdef-H11	Hdef-w12	0.406157	0.133042	obsolete oxidation-reduction process; oxidoreductase activity
AS3_APSE_hypothetical_protein_CDS_BJP42_RS07110	BapHdef-H8	ApHdef-H11	Hdef-w12	0.269283	0.331778
AS3_BJP42_RS09205_hypothetical_protein_CDS_part2	BapHdef-H8	ApHdef-H11	Hdef-w12	0.353496	0.196174
ZA17p2_conjugal_transfer_protein_CDS	BapHdef-H8	ApHdef-H11	Hdef-w12	0.323	0.240292
ZA17p2_plasmid_mobilization_relaxosome_protein_MobC_CDS	BapHdef-H8	ApHdef-H11	Hdef-w12	0.270862	0.32884
ZA17p2_ParA_family_protein_CDS	BapHdef-H8	ApHdef-H11	Hdef-w12	0.350268	0.200577
ZA17p2_type_IV_secretion_system_protein_VirD2_CDS	BapHdef-H8	ApHdef-H11	Hdef-w12	0.377405	0.1655
ZA17p2_virB9_CDS	BapHdef-H8	ApHdef-H11	Hdef-w12	0.378172	0.164573
ZA17p2_hypothetical_protein_CDS_BJP43_RS11285	BapHdef-H9	ApHdef-H11	Hdef-w12	0.302205	0.273628
AS3_hypothetical_protein_CDS_BJP42_RS02475	BapHdef-H9	ApHdef-H11	Hdef-w12	0.285632	0.302083
AS3_addiction_module_CDS	BapHdef-H9	ApHdef-H11	Hdef-w12	0.288145	0.29766
AS3_RNA_polymerase-associated_protein_RapA_CDS	BapHdef-H10	ApHdef-H12	Hdef-w12	-0.37152	0.172736	ATP binding; DNA binding; helicase activity; regulation of transcription, DNA-templated
AS3_DNA_primase_CDS_2	BapHdef-H4	ApHdef-H12	Hdef-w12	-0.282316	0.307975	DNA binding; DNA primase activity; DNA replication, synthesis of RNA primer; primosome complex; zinc ion binding
AS3_iron_transporter_CDS_2	BapHdef-H4	ApHdef-H12	Hdef-w12	-0.613488	0.015001	energy transducer activity; integral component of membrane; outer membrane-bounded periplasmic space; plasma membrane; protein transport; siderophore transmembrane transport; siderophore transmembrane transporter activity
AS3_ATPase_CDS_2	BapHdef-H10	ApHdef-H12	Hdef-w12	0.0465481	0.869158	hydrolase activity
AS3_glycosyl_hydrolase_CDS_1	BapHdef-H10	ApHdef-H12	Hdef-w12	-0.164087	0.558981	hydrolase activity
AS3_hypothetical_protein_CDS_BJP42_RS08935	BapHdef-H10	ApHdef-H12	Hdef-w12	-0.043505	0.877651	integral component of membrane
AS3_iron_ABC_transporter_permease_CDS_2	BapHdef-H10	ApHdef-H12	Hdef-w12	0.0427439	0.879777	integral component of membrane; plasma membrane; transporter activity
AS3p1_replication_protein_RepA_CDS	BapHdef-H10	ApHdef-H12	Hdef-w12	-0.363974	0.182313	integral component of membrane; plasmid maintenance
AS3_N-acetylmuramoyl-L-alanine_amidase_CDS	BapHdef-H10	ApHdef-H12	Hdef-w12	-0.304863	0.26922	N-acetylmuramoyl-L-alanine amidase activity; peptidoglycan catabolic process
AS3_tRNA_adenosine(34)_deaminase_TadA_CDS	BapHdef-H10	ApHdef-H12	Hdef-w12	-0.314367	0.253811	tRNA wobble adenosine to inosine editing; tRNA-specific adenosine-34 deaminase activity; zinc ion binding
AS3_APSE_P43_antirepressor_hypothetical_protein_CDS_BJP42_RS07030	BapHdef-H4	ApHdef-H12	Hdef-w12	-0.551796	0.0329621
AS3_hypothetical_protein_BJP42_RS02135__CDS_part1	BapHdef-H4	ApHdef-H12	Hdef-w12	-0.390758	0.149835
AS3_hypothetical_protein_CDS_BJP42_RS04810	BapHdef-H4	ApHdef-H12	Hdef-w12	-0.662027	0.00717398
AS3_ribonuclease_PH_CDS	BapHdef-H8	ApHdef-H13	Hdef-w12	0.583345	0.0224474	3'-5'-exoribonuclease activity; RNA phosphodiester bond hydrolysis, exonucleolytic; rRNA catabolic process; rRNA processing; tRNA binding; tRNA nucleotidyltransferase activity; tRNA processing
AS3_acnA_CDS	BapHdef-H8	ApHdef-H13	Hdef-w12	0.608716	0.0160304	4 iron, 4 sulfur cluster binding; aconitate hydratase activity
AS3_heme_ABC_transporter_ATP-binding_protein_CDS	BapHdef-H8	ApHdef-H13	Hdef-w12	0.0449167	0.873709	ABC-type heme transporter activity; ATP binding; ATPase; heme transport; plasma membrane
AS3_hypothetical_protein_CDS_BJP42_RS10370	BapHdef-H8	ApHdef-H13	Hdef-w12	0.147081	0.600917	actin cytoskeleton reorganization; activation of GTPase activity; guanyl-nucleotide exchange factor activity; obsolete pathogenesis
AS3_ADP-glyceromanno-heptose_6-epimerase_CDS	BapHdef-H8	ApHdef-H13	Hdef-w12	0.118792	0.67327	ADP-glyceromanno-heptose 6-epimerase activity; ADP-L-glycero-beta-D-manno-heptose biosynthetic process; carbohydrate metabolic process; NADP binding
AS3_DNA-3-methyladenine_glycosylase_CDS	BapHdef-H8	ApHdef-H13	Hdef-w12	0.251465	0.365954	alkylbase DNA N-glycosylase activity; base-excision repair; DNA binding
AS3_peptide_ABC_transporter_ATP-binding_protein_SapD_CDS	BapHdef-H10	ApHdef-H13	Hdef-w12	0.211919	0.448314	ATP binding; ATPase; peptide transport
ZA17_DEAD/DEAH_box_helicase_CDS	BapHdef-H10	ApHdef-H13	Hdef-w12	0.300526	0.276433	ATP binding; helicase activity
AS3_ATPase_CDS_1	BapHdef-H8	ApHdef-H13	Hdef-w12	0.193509	0.489555	ATP binding; integral component of membrane
AS3_class_A_beta-lactamase_CDS	BapHdef-H10	ApHdef-H13	Hdef-w12	0.0784163	0.781178	beta-lactam antibiotic catabolic process; beta-lactamase activity; response to antibiotic
AS3_hypothetical_protein_CDS_BJP42_RS03245	BapHdef-H10	ApHdef-H13	Hdef-w12	0.161764	0.564634	calcium ion binding; integral component of membrane
AS3_tal_CDS	BapHdef-H9	ApHdef-H13	Hdef-w12	0.50369	0.0555877	carbohydrate metabolic process; cytoplasm; pentose-phosphate shunt; sedoheptulose-7-phosphate:D-glyceraldehyde-3-phosphate glyceronetransferase activity
AS3_PTS_fructose_transporter_subunit_IIBC_CDS	BapHdef-H8	ApHdef-H13	Hdef-w12	0.320437	0.244257	carbohydrate:proton symporter activity; D-glucosamine PTS permease activity; fructose transmembrane transport; integral component of membrane; phosphoenolpyruvate-dependent sugar phosphotransferase system; plasma membrane; protein-N(PI)-phosphohistidine-fructose phosphotransferase system transporter activity; proton transmembrane transport
AS3_LD-carboxypeptidase_CDS	BapHdef-H9	ApHdef-H13	Hdef-w12	0.381068	0.161099	carboxypeptidase activity; integral component of membrane; proteolysis
AS3_ATW23012.1_NY26_hypotethical_gene	BapHdef-H10	ApHdef-H13	Hdef-w12	0.0405704	0.885852	catalytic activity; cell outer membrane; integral component of membrane; iron ion binding; siderophore transport; signaling receptor activity
AS3_lolB_CDS	BapHdef-H8	ApHdef-H13	Hdef-w12	0.415562	0.123441	cell outer membrane; protein transport
AS3_soluble_pyridine_nucleotide_transhydrogenase_CDS	BapHdef-H8	ApHdef-H13	Hdef-w12	0.380252	0.162074	cell redox homeostasis; cytoplasm; electron transfer activity; electron transport chain; flavin adenine dinucleotide binding; NAD(P)+ transhydrogenase (B-specific) activity; NADP metabolic process; proton transmembrane transport
AS3_CopG_family_transcriptional_regulator	BapHdef-H10	ApHdef-H13	Hdef-w12	0.112934	0.688617	conjugation; DNA binding; regulation of transcription, DNA-templated
AS3_RTX_toxin_CDS_2	BapHdef-H8	ApHdef-H13	Hdef-w12	0.482688	0.0683912	cysteine-type endopeptidase activity; obsolete pathogenesis; proteolysis
AS3_hypothetical_protein_CDS_BJP42_RS10440	BapHdef-H8	ApHdef-H13	Hdef-w12	0.129078	0.646612	cytochrome complex assembly; heme binding; integral component of membrane
AS3_HPr_family_phosphocarrier_protein_CDS	BapHdef-H8	ApHdef-H13	Hdef-w12	-0.0227816	0.93577	cytoplasm; kinase activity; phosphoenolpyruvate-dependent sugar phosphotransferase system; phosphorylation
AS3_sixA_CDS	BapHdef-H8	ApHdef-H13	Hdef-w12	0.115681	0.681407	cytoplasm; protein dephosphorylation; protein histidine phosphatase activity
AS3_sulfurtransferase_TusA_CDS	BapHdef-H9	ApHdef-H13	Hdef-w12	0.0836031	0.767061	cytoplasm; sulfur carrier activity; transferase activity; tRNA wobble position uridine thiolation
AS3_type_3_dihydrofolate_reductase_CDS	BapHdef-H10	ApHdef-H13	Hdef-w12	0.102835	0.71534	dihydrofolate reductase activity; glycine biosynthetic process; NADP binding; obsolete oxidation-reduction process; one-carbon metabolic process; tetrahydrofolate biosynthetic process
AS3_DNA_polymerase_III_subunit_epsilon_CDS	BapHdef-H10	ApHdef-H13	Hdef-w12	0.545708	0.0353566	DNA binding; DNA biosynthetic process; DNA replication; DNA-directed DNA polymerase activity; exonuclease activity; metal ion binding; nucleic acid phosphodiester bond hydrolysis
AS3_APSE_P38_site-specific_integrase_CDS_1	BapHdef-H10	ApHdef-H13	Hdef-w12	0.109579	0.697459	DNA binding; DNA integration; DNA recombination; helicase activity
AS3_resolvase_CDS_3	BapHdef-H10	ApHdef-H13	Hdef-w12	-0.0421186	0.881524	DNA binding; DNA recombination; DNA strand exchange activity
AS3p1_resolvase_CDS	BapHdef-H10	ApHdef-H13	Hdef-w12	-0.0421186	0.881524	DNA binding; DNA recombination; DNA strand exchange activity
AS3_integration_host_factor_subunit_alpha_CDS	BapHdef-H8	ApHdef-H13	Hdef-w12	0.162249	0.563452	DNA binding; DNA recombination; regulation of transcription, DNA-templated; regulation of translation
NY26_type_II_restriction_endonuclease_CDS	BapHdef-H8	ApHdef-H13	Hdef-w12	0.415767	0.123237	DNA binding; DNA restriction-modification system; nucleic acid phosphodiester bond hydrolysis; type II site-specific deoxyribonuclease activity
AS3_DNA-binding_response_regulator_CDS_2	BapHdef-H10	ApHdef-H13	Hdef-w12	0.206601	0.460046	DNA binding; kinase activity; phosphorelay signal transduction system; phosphorylation; regulation of transcription, DNA-templated
AS3_LuxR_family_transcriptional_regulator_CDS_2	BapHdef-H9	ApHdef-H13	Hdef-w12	0.343726	0.209694	DNA binding; regulation of transcription, DNA-templated
AS3_LuxR_family_transcriptional_regulator_CDS_3	BapHdef-H8	ApHdef-H13	Hdef-w12	0.249899	0.369046	DNA binding; regulation of transcription, DNA-templated
AS3_hypothetical_protein_CDS_BJP42_RS08675	BapHdef-H10	ApHdef-H13	Hdef-w12	0.233754	0.401753	DNA integration; nucleic acid binding; transposition
NY26_very_short_patch_repair_endonuclease_CDS	BapHdef-H10	ApHdef-H13	Hdef-w12	0.353462	0.196219	endonuclease activity; mismatch repair; nucleic acid phosphodiester bond hydrolysis
AS3_class_II_glutamine_amidotransferase_CDS	BapHdef-H8	ApHdef-H13	Hdef-w12	0.354843	0.194355	glutamine metabolic process; transferase activity
AS3_unknown_gene_4	BapHdef-H8	ApHdef-H13	Hdef-w12	0.162326	0.563263	host cell membrane; obsolete pathogenesis
AS3_mgtA_CDS	BapHdef-H8	ApHdef-H13	Hdef-w12	0.0144507	0.959235	hydrolase activity; integral component of membrane; magnesium ion transmembrane transport; nucleotide binding; P-type magnesium transporter activity
AS3_plasmid_stabilization_protein_CDS_1	BapHdef-H8	ApHdef-H13	Hdef-w12	0.22025	0.43024	integral component of membrane
AS3p1_surface_exclusion_protein_CDS	BapHdef-H10	ApHdef-H13	Hdef-w12	0.250759	0.367345	integral component of membrane
AS3_transposase_CDS_4	BapHdef-H10	ApHdef-H13	Hdef-w12	0.168502	0.548301	integral component of membrane
AS3_PIgA_transposase_CDS_3	BapHdef-H10	ApHdef-H13	Hdef-w12	0.168502	0.548301	integral component of membrane
ZA17p2_hypothetical_protein_CDS_BJP43_RS11300	BapHdef-H8	ApHdef-H13	Hdef-w12	0.296104	0.283908	integral component of membrane
AS3p1_pilus_assembly_protein_PilR_CDS	BapHdef-H10	ApHdef-H13	Hdef-w12	-0.0310055	0.912654	integral component of membrane
AS3p1_type_IV_secretion_protein_CDS	BapHdef-H8	ApHdef-H13	Hdef-w12	0.372476	0.171546	integral component of membrane
NY26_unknown_gene_32	BapHdef-H8	ApHdef-H13	Hdef-w12	0.0855193	0.761863	integral component of membrane
AS3_DedA_family_protein_CDS_3	BapHdef-H8	ApHdef-H13	Hdef-w12	0.299569	0.278042	integral component of membrane
AS3_unknown_gene_20	BapHdef-H8	ApHdef-H13	Hdef-w12	0.406371	0.132818	integral component of membrane; membrane
AS3_peptide_ABC_transporter_permease_SapC_CDS	BapHdef-H10	ApHdef-H13	Hdef-w12	0.5795	0.0235694	integral component of membrane; plasma membrane; transmembrane transport
AS3_peptide_ABC_transporter_permease_CDS	BapHdef-H8	ApHdef-H13	Hdef-w12	0.36177	0.185174	integral component of membrane; plasma membrane; transmembrane transport
AS3_DUF883_domain-containing_protein_CDS	BapHdef-H8	ApHdef-H13	Hdef-w12	0.156439	0.577686	integral component of membrane; ribosome binding
AS3_mechanosensitive_ion_channel_protein_MscS_CDS	BapHdef-H8	ApHdef-H13	Hdef-w12	0.322421	0.241185	integral component of membrane; transmembrane transport
AS3_conjugal_transfer_protein_TrbC_CDS	BapHdef-H10	ApHdef-H13	Hdef-w12	0.109162	0.698559	integral component of membrane; unidirectional conjugation
AS3_phosphoglycerate_dehydrogenase_CDS	BapHdef-H8	ApHdef-H13	Hdef-w12	0.564875	0.0282312	L-serine biosynthetic process; NAD binding; obsolete oxidation-reduction process; phosphoglycerate dehydrogenase activity
ZA17p2_hypothetical_protein_CDS_BJP43_RS11245	BapHdef-H8	ApHdef-H13	Hdef-w12	0.393528	0.146715	nucleotidyltransferase activity
AS3_type_III_secretion_apparatus_protein_OrgA/MxiK_CDS	BapHdef-H8	ApHdef-H13	Hdef-w12	0.308955	0.262517	obsolete pathogenesis
AS3_unknown_gene_14	BapHdef-H10	ApHdef-H13	Hdef-w12	0.125587	0.655618	outer membrane
AS3_ATW31862.1_AS3_partial_hypothetical_gene	BapHdef-H8	ApHdef-H13	Hdef-w12	0.437036	0.103326	outer membrane
AS3_PilN_family_type_IVB_pilus_formation_outer_membrane_protein_CDS_2_part_2	BapHdef-H10	ApHdef-H13	Hdef-w12	0.160283	0.568252	outer membrane; pilus assembly; protein secretion
AS3p1_PilN_family_type_IVB_pilus_formation_outer_membrane_protein_CDS	BapHdef-H10	ApHdef-H13	Hdef-w12	0.160283	0.568252	outer membrane; pilus assembly; protein secretion
AS3_autotransporter_domain-containing_protein_CDS_1	BapHdef-H8	ApHdef-H13	Hdef-w12	0.422184	0.116974	outer membrane; proteolysis; serine-type endopeptidase activity
AS3_16S_rRNA_pseudouridine(516)_synthase_RsuA_CDS	BapHdef-H10	ApHdef-H13	Hdef-w12	0.299943	0.277412	pseudouridine synthase activity; pseudouridine synthesis; RNA binding
ZA17p2_virB11_CDS	BapHdef-H8	ApHdef-H13	Hdef-w12	0.477801	0.0716524	secretion by the type IV secretion system; type IV secretion system complex
AS3_PIgB_ATW32091.1_AS3_transcriptional_regulator	BapHdef-H8	ApHdef-H13	Hdef-w12	0.0878993	0.755419	sequence-specific DNA binding
AS3_hypothetical_protein_CDS_BJP42_RS10285	BapHdef-H8	ApHdef-H13	Hdef-w12	0.109053	0.698847	signal transduction
NY26_prevent-host-death_family_protein_CDS	BapHdef-H10	ApHdef-H13	Hdef-w12	-0.0207455	0.941501
AS3_hypothetical_protein_CDS_BJP42_RS08955	BapHdef-H8	ApHdef-H13	Hdef-w12	0.20218	0.469912
AS3_hypothetical_protein_CDS_BJP42_RS08970	BapHdef-H8	ApHdef-H13	Hdef-w12	0.305807	0.267665
AS3_StdB_protein_CDS	BapHdef-H8	ApHdef-H13	Hdef-w12	0.211373	0.449511
AS3_PIgB_addiction_module_toxin_RelE_CDS	BapHdef-H8	ApHdef-H13	Hdef-w12	0.274927	0.321345
AS3_hypothetical_protein_CDS_BJP42_RS02025	BapHdef-H10	ApHdef-H13	Hdef-w12	-0.0194228	0.945225
AS3_hypothetical_protein_CDS_BJP42_RS01065	BapHdef-H10	ApHdef-H13	Hdef-w12	0.0635022	0.82211
AS3_StbA_CDS	BapHdef-H8	ApHdef-H13	Hdef-w12	0.118774	0.673317
AS3p1_addiction_module_toxin_RelE_CDS	BapHdef-H10	ApHdef-H13	Hdef-w12	-0.0857379	0.76127
AS3_hypothetical_protein_CDS_BJP42_RS10305	BapHdef-H10	ApHdef-H13	Hdef-w12	-0.196405	0.482952
AS3_molybdopterin-guanine_dinucleotide_biosynthesis_protein_MobA_CDS	BapHdef-H10	ApHdef-H13	Hdef-w12	-0.0288961	0.918578
AS3_hypothetical_protein_CDS_BJP42_RS06460	BapHdef-H8	ApHdef-H13	Hdef-w12	0.47404	0.0742369
AS3p2_ISNCY_family_transposase_CDS_1	BapHdef-H8	ApHdef-H13	Hdef-w12	0.256804	0.355517
AS3_hypothetical_protein_CDS_BJP42_RS10085	BapHdef-H8	ApHdef-H13	Hdef-w12	0.2661	0.337746
AS3_hypothetical_protein_CDS_BJP42_RS06645	BapHdef-H8	ApHdef-H13	Hdef-w12	-0.0380279	0.892966
AS3_late_control_protein_CDS_part1	BapHdef-H8	ApHdef-H13	Hdef-w12	0.348331	0.203249
ZA17_hypothetical_protein_CDS_BJP43_RS05625	BapHdef-H8	ApHdef-H13	Hdef-w12	0.301187	0.275326
AS3_hypothetical_protein_CDS_BJP42_RS05245	BapHdef-H8	ApHdef-H13	Hdef-w12	0.253424	0.362104
AS3p2_ISNCY_family_transposase_CDS_3	BapHdef-H8	ApHdef-H13	Hdef-w12	0.375275	0.168096
AS3p2_ISNCY_family_transposase_CDS_4	BapHdef-H8	ApHdef-H13	Hdef-w12	0.375275	0.168096
AS3_hypothetical_protein_CDS_BJP42_RS04760	BapHdef-H10	ApHdef-H13	Hdef-w12	-0.0527159	0.851987
AS3_type_IV_secretion_system_protein_VirB5_CDS	BapHdef-H8	ApHdef-H13	Hdef-w12	0.078158	0.781882
AS3_PIgB_phage_portal_protein_CDS	BapHdef-H8	ApHdef-H13	Hdef-w12	0.365469	0.180388
NY26_unknown_gene_31	BapHdef-H8	ApHdef-H13	Hdef-w12	-0.0235286	0.933668
AS3_PIgB_terminase_large_subunit_CDS_part1	BapHdef-H8	ApHdef-H13	Hdef-w12	0.394845	0.145247
AS3_pilus_assembly_protein_PilO_CDS_1	BapHdef-H10	ApHdef-H13	Hdef-w12	0.173825	0.535545
NY26_ISNCY_family_transposase_CDS_3	BapHdef-H9	ApHdef-H13	Hdef-w12	0.474089	0.0742026
AS3_late_control_protein_CDS_part2	BapHdef-H8	ApHdef-H13	Hdef-w12	0.313516	0.255168
AS3_hypothetical_protein_CDS_BJP42_RS02235	BapHdef-H10	ApHdef-H13	Hdef-w12	-0.153523	0.584884
AS3_oxygen-regulated_invasion_protein_MI47_genome	BapHdef-H10	ApHdef-H13	Hdef-w12	0.0370575	0.895684
AS3_hypothetical_protein_CDS_BJP42_RS05275	BapHdef-H8	ApHdef-H13	Hdef-w12	0.0889398	0.752607
AS3_hypothetical_protein_CDS_BJP42_RS04875	BapHdef-H10	ApHdef-H13	Hdef-w12	0.18574	0.507481
AS3_ATW31039.1_Part1	BapHdef-H8	ApHdef-H13	Hdef-w12	-0.0899719	0.74982
AS3p1_chromosome_partitioning_protein_ParA_CDS	BapHdef-H8	ApHdef-H13	Hdef-w12	0.184392	0.510622
AS3_hypothetical_protein_CDS_BJP42_RS06205	BapHdef-H10	ApHdef-H13	Hdef-w12	0.575553	0.024765
AS3_BJP42_RS08020_hypothetical_protein_CDS_part2	BapHdef-H10	ApHdef-H13	Hdef-w12	0.402323	0.137097
AS3_hypothetical_protein_CDS_BJP42_RS06520	BapHdef-H10	ApHdef-H13	Hdef-w12	0.233682	0.401903
AS3_hypothetical_protein_CDS_BJP42_RS09265	BapHdef-H8	ApHdef-H13	Hdef-w12	0.495456	0.0603785
AS3_30S_ribosomal_protein_S15_CDS	BapHdef-H4	ApHdef-H3	Hdef-w12	-0.808376	0.000264847	ribosome; rRNA binding; structural constituent of ribosome; translation
AS3_hypothetical_protein_CDS_BJP42_RS06710	BapHdef-H2	ApHdef-H3	Hdef-w12	-0.585519	0.0218311
AS3_phenylalanine--tRNA_ligase_subunit_beta_CDS_part1	BapHdef-H9	ApHdef-H4	Hdef-w12	-0.213584	0.444672	ATP binding; cytoplasm; magnesium ion binding; phenylalanine-tRNA ligase activity; phenylalanyl-tRNA aminoacylation; tRNA binding
AS3_EscC/YscC/HrcC_family_type_III_secretion_system_outer_membrane_ring_protein_CDS_1	BapHdef-H9	ApHdef-H4	Hdef-w12	-0.15846	0.572718	cell outer membrane; protein secretion
AS3_hypothetical_protein_CDS_BJP42_RS05500	BapHdef-H4	ApHdef-H4	Hdef-w12	-0.51893	0.0474629	integral component of membrane
AS3_rimM_CDS	BapHdef-H9	ApHdef-H4	Hdef-w12	-0.521461	0.0462033	ribosomal small subunit biogenesis; ribosome; ribosome binding; rRNA processing
AS3_RepB_family_plasmid_replication_initiator_protein_CDS_2	BapHdef-H4	ApHdef-H4	Hdef-w12	-0.532016	0.041216
AS3_asnB_CDS	BapHdef-H11	ApHdef-H5	Hdef-w12	0.105301	0.708785	asparagine biosynthetic process; asparagine synthase (glutamine-hydrolyzing) activity; ATP binding; glutamine metabolic process
AS3_serine--tRNA_ligase_CDS	BapHdef-H11	ApHdef-H5	Hdef-w12	0.29211	0.29076	ATP binding; cytoplasm; selenocysteine biosynthetic process; selenocysteinyl-tRNA(Sec) biosynthetic process; serine-tRNA ligase activity; seryl-tRNA aminoacylation
AS3_PIgA_DNA_(cytosine-5-)-methyltransferase_CDS	BapHdef-H5	ApHdef-H5	Hdef-w12	-0.252779	0.36337	C-5 methylation of cytosine; DNA (cytosine-5-)-methyltransferase activity; sequence-specific DNA binding
AS3_enolase_CDS	BapHdef-H5	ApHdef-H5	Hdef-w12	0.276531	0.318414	cell surface; extracellular region; glycolytic process; magnesium ion binding; phosphopyruvate hydratase activity; phosphopyruvate hydratase complex
AS3_tRNA-modifying_protein_YgfZ_CDS	BapHdef-H5	ApHdef-H5	Hdef-w12	0.0181596	0.948783	cytoplasm; folic acid binding; RNA modification; tRNA processing
AS3_YihA_family_ribosome_biogenesis_GTP-binding_protein_CDS	BapHdef-H5	ApHdef-H5	Hdef-w12	-0.0165448	0.953333	division septum assembly; GTP binding; metal ion binding
AS3_glycosyltransferase_family_2_protein_CDS_2	BapHdef-H11	ApHdef-H5	Hdef-w12	0.132748	0.637196	transferase activity
AS3_hypothetical_protein_CDS_BJP42_RS02590	BapHdef-H5	ApHdef-H5	Hdef-w12	0.0330442	0.906933
AS3_ATP-dependent_DNA_helicase_Rep_CDS	BapHdef-H10	ApHdef-H8	Hdef-w12	-0.173819	0.535561	3'-5' exonuclease activity; ATP binding; DNA unwinding involved in DNA replication; helicase activity; nucleic acid phosphodiester bond hydrolysis; single-stranded DNA binding
AS3_6-phosphogluconolactonase_CDS	BapHdef-H10	ApHdef-H8	Hdef-w12	0.175153	0.532385	6-phosphogluconolactonase activity; carbohydrate metabolic process; cytosol
AS3_amidophosphoribosyltransferase_CDS	BapHdef-H10	ApHdef-H8	Hdef-w12	0.146778	0.601676	amidophosphoribosyltransferase activity; 'de novo' IMP biosynthetic process; glutamine metabolic process; magnesium ion binding; nucleoside metabolic process; purine nucleobase biosynthetic process
AS3_aspA_CDS	BapHdef-H10	ApHdef-H8	Hdef-w12	-0.209969	0.452598	aspartate ammonia-lyase activity; aspartate metabolic process; tricarboxylic acid cycle
AS3_peptide_ABC_transporter_ATP-binding_protein_CDS_1	BapHdef-H10	ApHdef-H8	Hdef-w12	0.212671	0.446666	ATP binding; ATPase
AS3_DNA_mismatch_repair_protein_MutL	BapHdef-H10	ApHdef-H8	Hdef-w12	-0.311613	0.258218	ATP binding; ATPase; mismatch repair; mismatch repair complex; mismatched DNA binding
AS3p1_DNA_mismatch_repair_endonuclease_MutL_CDS_1	BapHdef-H10	ApHdef-H8	Hdef-w12	-0.311613	0.258218	ATP binding; ATPase; mismatch repair; mismatch repair complex; mismatched DNA binding
AS3p1_DNA_mismatch_repair_endonuclease_MutL_CDS_2	BapHdef-H10	ApHdef-H8	Hdef-w12	-0.311613	0.258218	ATP binding; ATPase; mismatch repair; mismatch repair complex; mismatched DNA binding
AS3_phosphoribosylformylglycinamidine_synthase_CDS	BapHdef-H10	ApHdef-H8	Hdef-w12	-0.0922364	0.743716	ATP binding; cytoplasm; 'de novo' IMP biosynthetic process; glutamine metabolic process; metal ion binding; phosphoribosylformylglycinamidine synthase activity
AS3_excinuclease_ABC_subunit_B_CDS	BapHdef-H10	ApHdef-H8	Hdef-w12	0.0998018	0.723427	ATP binding; cytoplasm; DNA binding; excinuclease ABC activity; excinuclease repair complex; helicase activity; nucleic acid phosphodiester bond hydrolysis; nucleotide-excision repair; SOS response
AS3_phosphoheptose_isomerase_CDS	BapHdef-H11	ApHdef-H8	Hdef-w12	0.266661	0.336689	carbohydrate derivative binding; carbohydrate metabolic process; cytoplasm; D-glycero-D-manno-heptose 7-phosphate biosynthetic process; D-sedoheptulose 7-phosphate isomerase activity; zinc ion binding
AS3_pal_CDS	BapHdef-H10	ApHdef-H8	Hdef-w12	0.509104	0.0525929	cell cycle; cell division; cell outer membrane; integral component of membrane
AS3_tolB_CDS	BapHdef-H11	ApHdef-H8	Hdef-w12	0.0772383	0.784393	cell cycle; cell division; periplasmic space; protein import
AS3_porin_OmpA_CDS	BapHdef-H10	ApHdef-H8	Hdef-w12	0.331312	0.227706	cell outer membrane; integral component of membrane; structural molecule activity
AS3_hypothetical_protein_CDS_BJP42_RS06715	BapHdef-H10	ApHdef-H8	Hdef-w12	0.181531	0.517317	cysteine-type peptidase activity; proteolysis
AS3_rpoH_CDS	BapHdef-H10	ApHdef-H8	Hdef-w12	-0.593224	0.019751	cytoplasm; DNA binding; DNA-binding transcription factor activity; regulation of DNA-templated transcription, initiation; response to heat; sigma factor activity; transcription initiation from bacterial-type RNA polymerase promoter
AS3_dCTP_deaminase_CDS	BapHdef-H10	ApHdef-H8	Hdef-w12	-0.329677	0.230148	dCTP deaminase activity; dUMP biosynthetic process; dUTP biosynthetic process; nucleotide binding
[truncated: 809 more rows]

## Sheet: Buchnera genes
Module membership for the Correlation and WGCNA approach for each Buchnera aphidicola gene and the GO-terms associated with the gene
[truncated: 555 more rows]
